# Supplementary material for: Rickettsia parkeri hijacks tick hemocytes to manipulate cellular and humoral transcriptional responses
Source: Front Immunol. 2023 Feb 10;14:1094326. doi: 10.3389/fimmu.2023.1094326 (PMC9950277; doi:10.3389/fimmu.2023.1094326)
Supplement: Supplementary file 2 [file Table_1.xlsx]

## Sheet: Table S1
Table S1: Gene-specific primers used for RNAi and qRT-PCR in this study
Gene	ID	Forward Primer (5'-3')	Reverse Primer (5'-3')	Size (bp)
Actin	JO842238	TGGCTCCTTCCACCATGAAGATCA	TAGAAGCACTTGCGGTGCACAATG	169
Nimrod B2 (qRT-PCR)	AmHem-305744	TGCCTCATACCCGTACAAATG	GTAGTCATCGCCCTCTTCTTTAC	85
Nimrod B2 (dsRNA)	AmHem-305744	TAATACGACTCACTATAGGGTGCACGTCCTGTATATTCTTGG	TAATACGACTCACTATAGGGCATTGGCCAGGGCATAATTTC	154
Eater (qRT-PCR)	AmHem-270031	CACATGTCAAGAAGCACAGAATAC	CACGCAAGAGATGAGGGTATC	75
Eater (dsRNA)	AmHem-270031	TAATACGACTCACTATAGGGCGACGAGCTGAAAGCAGATT	TAATACGACTCACTATAGGGCACTGTGGCCTCAGAAGTTT	270
