# Supplementary material for: Rickettsia parkeri hijacks tick hemocytes to manipulate cellular and humoral transcriptional responses
Source: Front Immunol. 2023 Feb 10;14:1094326. doi: 10.3389/fimmu.2023.1094326 (PMC9950277; doi:10.3389/fimmu.2023.1094326)
Supplement: Supplementary file 3 [file DataSheet_1.zip]

Archive with 1 entries (1 files):
- Supplementary Table 2.xlsx
