# Supplementary material for: Rickettsia parkeri hijacks tick hemocytes to manipulate cellular and humoral transcriptional responses
Source: Front Immunol. 2023 Feb 10;14:1094326. doi: 10.3389/fimmu.2023.1094326 (PMC9950277; doi:10.3389/fimmu.2023.1094326)
Supplement: Supplementary file 3 [file DataSheet_1.zip › Supplementary Table 2.xlsx]

## Sheet: Table S2
Link to PEP	Seq size	%X	DP's	Link to CDS	Seq size	14 N's?	First codon	*	SigP Result	Cleavage Position	MW	pI	Mature MW	pI	TMHMM result	Predicted helices	% membrane	% outside	% inside	DGPI GPI anchor prediction	No. potential glyc sites	Percent Ser+Thr	Percent Gly	Percent Pro	Percent GGY	ProP furin cleavage predictions	Name	CLSF1 READS	CLSF2 READS	CLSF3 READS	CLFF1 READS	CLFF2 READS	CLFF3 READS	INSF1 READS	INSF2 READS	INSF3 READS	INFF1 READS	INFF2 READS	INFF3 READS	Max reads	CLSF1 FPKM	CLSF2 FPKM	CLSF3 FPKM	CLFF1 FPKM	CLFF2 FPKM	CLFF3 FPKM	INSF1 FPKM	INSF2 FPKM	INSF3 FPKM
AmHem-16964	74	0	1	AmHem-16964	222		R		CYT		8.404	10.01			ExpAA=0.00 First60=0.00 PredHel=0 Topology=o	0				Y-NoSP	1	13.5	5.4	4.1	.		AmHem-16964	4	0	4	0	0	0	0	0	1	0	0	0	4	4.14	0	1.73	0	0	0	0	0	0.38
Amac-hemSigP-207168	82	0	0	Amac-hemSigP-207168	313		M		BL	22-23	9.137	6.62	6.725	7.13	ExpAA=0.07 First60=0.01 PredHel=0 Topology=o	0				Y	1	17.1	7.3	9.8	.		Amac-hemSigP-207168	7	0	40	0	3	22	10	6	5	1	1	7	40	3.27	0	7.78	0	0.81	5.58	2.24	1.01	0.85
AmHem-40892	67	0	0	AmHem-40892	201		F		CYT		7.617	7.97			ExpAA=7.70 First60=7.19 PredHel=0 Topology=i	0				Y	0	20.9	1.5	4.5	.		AmHem-40892	0	0	0	0	0	0	0	0	0	0	0	0	0	0	0	0	0	0	0	0	0	0
AmHem-434237	79	0	0	AmHem-434237	240		R	*	CYT		8.583	8.85			ExpAA=3.46 First60=3.18 PredHel=0 Topology=o	0				Y	0	19	5.1	2.5	.		AmHem-434237	0	0	0	0	0	0	0	0	0	2	0	0	2	0	0	0	0	0	0	0	0	0
AmHem-685322	72	0	0				S		BL	28-29	8.275	9.4	5.019	9.3	ExpAA=20.53 First60=20.53 PredHel=1 Topology=o15-32i	1	23.6	20.8	55.6	Y	0	15.3	4.2	4.2	.		AmHem-685322	1	0	0	0	0	0	0	0	0	0	0	0	1	1.08	0	0	0	0	0	0	0	0
Amac-hemSigP-390089	75	0	0	Amac-hemSigP-390089	1717		M		BL	18-19	8.342	6.79	6.292	7.05	ExpAA=29.39 First60=18.87 PredHel=2 Topology=o30-52i57-74o	2	52	41.3	6.7	Y	0	13.3	2.7	6.7	.		Amac-hemSigP-390089	231	134	272	238	374	278	261	136	68	97	86	442	442	11.42	4.74	5.57	3.56	10.62	7.45	6.15	2.42	1.22
Amac-hemSigP-58562	67	0	0	Amac-hemSigP-58562	222		M		SIG	21-22	7.273	12.54	5.147	12.9	ExpAA=36.87 First60=36.16 PredHel=2 Topology=o5-27i40-59o	2	61.2	19.4	19.4	Y	0	7.5	7.5	3	.	1 | 39 PRGRSRR|SF 0.709 *ProP* |	Amac-hemSigP-58562	0	5	5.96	0	2.75	5.33	5.66	22.26	23.89	28.77	19.26	11	28.77	0	3.65	2.58	0	1.64	3	2.81	8.36	9.06
Amac-hemSigP-21150	70	0	0	Amac-hemSigP-21150	802		M		SIG	15-16	7.867	9.5	6.106	9.25	ExpAA=35.61 First60=31.46 PredHel=2 Topology=i7-29o44-66i	2	62.9	21.4	15.7	Y	0	22.9	1.4	2.9	.		Amac-hemSigP-21150	0	0	2	0	0	0	0	0	8	4	0	26	26	0	0	0.1	0	0	0	0	0	0.34
Amac-hemSigP-428347	77	0	0	Amac-hemSigP-428347	236		M		BL/SIG		8.724	5.57			ExpAA=28.69 First60=13.26 PredHel=1 Topology=i54-76o	1	28.6	1.3	70.1	Y	0	19.5	2.6	2.6	.		Amac-hemSigP-428347	0	0	1	1	0	0	1	0	4	2	0	0	4	0	0	0.36	0.26	0	0	0.42	0	1.28
AmHem-423311	107	0	0	AmHem-423311	324		I	*	CYT		12.064	7.92			ExpAA=61.70 First60=31.19 PredHel=3 Topology=o15-37i50-72o87-105i	3	57.9	28	14	Y	0	15.9	5.6	0.9	.		AmHem-423311	442	203	578	231	804	462.99	520	145.99	289	139.19	253.15	410.98	804	193.87	63.4	105.35	30.72	202.77	110.21	109.02	23.1	46.16
Amac-hemSigP-287940	71	0	0	Amac-hemSigP-287940	1433		M		SIG	20-21	8.359	9.02	5.939	8.82	ExpAA=42.92 First60=42.90 PredHel=2 Topology=o4-23i36-58o	2	57.7	23.9	18.3	N	0	12.7	2.8	.	.		Amac-hemSigP-287940	74	44	16	11	14	8	19	21	28	14	12	20	74	4.47	1.9	0.4	0.2	0.49	0.26	0.55	0.46	0.61
Amac-hemSigP-340539	68	0	0	Amac-hemSigP-340539	371		M		SIG	31-32	7.626	10.05	4.025	11	ExpAA=43.15 First60=38.69 PredHel=2 Topology=i7-29o44-66i	2	64.7	22.1	13.2	Y-NoSP	0	10.3	4.4	1.5	.		Amac-hemSigP-340539	0	0	2	0	6	0	0	2	0	1	0	0	6	0	0	0.29	0	1.2	0	0	0.25	0
Amac-hemSigP-480725	131	0	0	Amac-hemSigP-480725	452		M		SIG	15-16	13.935	11.02	12.331	10.72	ExpAA=48.08 First60=11.25 PredHel=2 Topology=o62-84i105-127o	2	33.6	50.4	16	Y-NoSP	0	12.2	15.3	3.8	.		Amac-hemSigP-480725	0	0	3.35	0	4.44	9.6	14.02	22.13	4.28	16.18	7.69	0	22.13	0	0	0.35	0	0.65	1.33	1.7	2.03	0.4
AmHem-494560	91	0	0	AmHem-494560	276		E	*	BL/ANC		10.519	5.29			ExpAA=41.14 First60=25.76 PredHel=2 Topology=i19-41o56-78i	2	48.4	16.5	35.2	Y-NoSP	0	18.7	.	2.2	.		AmHem-494560	138	24	109	37	163	99	198	82	63	53	64	75	198	83.06	10.26	27.3	6.76	56.43	32.36	57.03	17.83	13.83
AmHem-159059	106	0	0	AmHem-159059	321		W	*	ANC		11.945	7.87	7.635	6.44	ExpAA=23.51 First60=23.43 PredHel=1 Topology=i13-35o	1	20.8	67	12.3	Y	0	15.1	1.9	1.9	.		AmHem-159059	0	0	0	3	0	9	0	0	3	0	0	0	9	0	0	0	0.41	0	2.18	0	0	0.49
Amac-hemSigP-458470	156	0	0	Amac-hemSigP-458470	473		M		ANC		17.536	9.84	3.459	10.3	ExpAA=96.51 First60=29.10 PredHel=4 Topology=i20-42o52-74i95-117o132-154i	4	56.4	16	27.6	Y	0	10.3	12.2	1.9	1.9		Amac-hemSigP-458470	58.21	0	16.78	0	0	0	0	31.33	102.65	0	173.63	0	173.63	13.86	0	1.66	0	0	0	0	2.69	8.88
Amac-hemSigP-85072	74	0	0	Amac-hemSigP-85072	1138		M		BL	23-24	8.219	9.9	5.574	9.63	ExpAA=23.84 First60=14.06 PredHel=1 Topology=i48-70o	1	29.7	5.4	64.9	Y	0	24.3	4.1	2.7	.		Amac-hemSigP-85072	40.32	4.65	9.19	28.19	10.13	16.97	6.15	2.02	3.06	45.36	14.19	3.07	45.36	3.16	0.26	0.3	0.67	0.46	0.72	0.23	0.06	0.09
Amac-hemSigP-356850	113	0	0	Amac-hemSigP-356850	439		M		ANC		12.742	8.77	10.257	8.91	ExpAA=41.59 First60=4.38 PredHel=2 Topology=o58-80i82-104o	2	38.9	59.3	1.8	Y-NoSP	0	17.7	3.5	3.5	.		Amac-hemSigP-356850	20.1	27.93	0	0	4.04	14.08	12.21	8.03	14.05	5.02	14.06	9.14	27.93	5.34	5.3	0	0	0.62	2.03	1.55	0.77	1.36
Amac-hemSigP-505499	74	0	0	Amac-hemSigP-505499	222		M		SIG	47-48	8.591	7.52	3.509	8.08	ExpAA=44.95 First60=32.92 PredHel=2 Topology=i23-45o50-72i	2	59.5	6.8	33.8	N	0	9.5	5.4	.	.		Amac-hemSigP-505499	1	0	8	4	4	2	0	2	8	8	2	12	12	1.04	0	3.46	1.26	2.38	1.13	0	0.75	3.03
Amac-hemSigP-376709	87	0	0	Amac-hemSigP-376709	991		M		SIG	27-28	9.311	9.16	6.38	9.07	ExpAA=42.72 First60=39.81 PredHel=2 Topology=i16-35o39-61i	2	47.1	4.6	48.3	N	0	13.8	3.4	2.3	.		Amac-hemSigP-376709	0	0	39.92	0	13.53	3.69	32.44	66.81	8.7	69.15	45.4	0	69.15	0	0	1.52	0	0.71	0.18	1.42	2.21	0.29
Amac-hemSigP-304517	71	0	0	Amac-hemSigP-304517	215		M		ANC		8.121	10.27	5.743	9.78	ExpAA=7.04 First60=7.02 PredHel=0 Topology=o	0				Y-NoSP	2	21.1	4.2	4.2	.		Amac-hemSigP-304517	0	0	0	0	0	0	0	1	0	0	0	18	18	0	0	0	0	0	0	0	0.41	0
Amac-hemSigP-491929	193	0	0	Amac-hemSigP-491929	1003		M		ANC		21.269	9.66	14.622	9.86	ExpAA=6.05 First60=4.73 PredHel=0 Topology=o	0				N	4	19.7	7.8	5.7	.		Amac-hemSigP-491929	1	0	17	6	1	22	0	7	4	17	30	33	33	0.09	0	0.64	0.16	0.05	1.08	0	0.23	0.13
AmHem-491474	70	0	0	AmHem-491474	213		L	*	ANC		7.977	7.91	3.579	5.99	ExpAA=18.34 First60=18.34 PredHel=1 Topology=o24-46i	1	31.4	34.3	34.3	N	0	18.6	1.4	1.4	.		AmHem-491474	0	0	5	0	0	0	0	6	2	3	0	0	6	0	0	2.46	0	0	0	0	2.56	0.86
AmHem-521220	144	0	1	AmHem-521220	432		T		CYT		16.771	10.58			ExpAA=10.47 First60=10.47 PredHel=0 Topology=o	0				Y-NoSP	1	19.4	3.5	3.5	.		AmHem-521220	0	0	0	0	0	0	0	12	0	0	0	0	12	0	0	0	0	0	0	0	1.18	0
Amac-hemSigP-242039	160	0	0	Amac-hemSigP-242039	480		M		CYT		17.402	9.57			ExpAA=1.44 First60=1.09 PredHel=0 Topology=o	0				Y-NoSP	0	13.1	3.8	6.9	.		Amac-hemSigP-242039	186	131	247.99	74	325.31	228	391	212.78	198.97	200	202	332	391	43.36	21.81	23.98	5.23	43.59	28.82	43.5	17.86	16.86
Amac-hemSigP-247660	76	0	0	Amac-hemSigP-247660	229		M		BL/SIG		8.673	12.25			ExpAA=10.19 First60=9.46 PredHel=0 Topology=i	0				Y-NoSP	0	14.5	2.6	2.6	.		Amac-hemSigP-247660	0	0	1	0	0	1	5	5	1	0	2	0	5	0	0	0.4	0	0	0.52	2.27	1.72	0.35
Amac-hemSigP-360923	107	0	0	Amac-hemSigP-360923	774		M		BL/SIG		11.384	10.28			ExpAA=4.30 First60=4.01 PredHel=0 Topology=o	0				Y-NoSP	7	22.4	2.8	4.7	.		Amac-hemSigP-360923	0	0	24.99	0	0	8.58	0	18.18	53.02	0	33.78	0	53.02	0	0	1.28	0	0	0.58	0	0.81	2.38
Amac-hemSigP-382382	84	0	0	Amac-hemSigP-382382	1455		M		CYT		10.139	7.18			ExpAA=5.57 First60=5.57 PredHel=0 Topology=i	0				Y-NoSP	0	10.7	2.4	3.6	.		Amac-hemSigP-382382	4902	9329	4484.83	9515.23	8557	5643	5865.3	3731.27	3165.44	4720.2	2766.11	2861	9515.23	290.89	396.43	110.23	170.96	291.74	181.45	165.87	79.61	68.16
Amac-hemSigP-472857	196	0	0	Amac-hemSigP-472857	805		M		CYT		21.739	11.38			ExpAA=1.48 First60=0.10 PredHel=0 Topology=o	0				Y-NoSP	1	12.8	3.1	1.5	.		Amac-hemSigP-472857	15.75	4	0	4.97	0.1	0	0	0	1.31	8.19	0	0	15.75	1.86	0.34	0	0.18	0.01	0	0	0	0.06
Amac-hemSigP-588598	69	0	0	Amac-hemSigP-588598	209		M		BL/SIG		6.844	10.69			ExpAA=13.85 First60=13.84 PredHel=0 Topology=o	0				N	6	20.3	5.8	5.8	.		Amac-hemSigP-588598	0	0	0	0	0	0	0	2	0	0	0	0	2	0	0	0	0	0	0	0	0.91	0
Amac-hemSigP-64508	198	0	0	Amac-hemSigP-64508	857		M		CYT		22.125	9.54			ExpAA=0.85 First60=0.78 PredHel=0 Topology=o	0				N	1	16.2	4.5	3	.		Amac-hemSigP-64508	0	0	30	0	12	6	0	29	9	17	10	0	30	0	0	1.36	0	0.75	0.36	0	1.14	0.36
AmHem-108102	151	0	0	AmHem-108102	456		K	*	CYT		17.349	11.09			ExpAA=0.01 First60=0.00 PredHel=0 Topology=o	0				Y-NoSP	0	10.6	3.3	5.3	.		AmHem-108102	0	0	10	0	0	1	0	0	2	4	4	0	10	0	0	1.04	0	0	0.14	0	0	0.18
AmHem-117513	79	0	0	AmHem-117513	240		L	*	CYT		9.076	8.69			ExpAA=0.24 First60=0.24 PredHel=0 Topology=o	0				Y-NoSP	0	16.5	3.8	2.5	.		AmHem-117513	0	0	3	0	0	2	0	10	2	0	2	32	32	0	0	1.04	0	0	0.91	0	3.02	0.61
AmHem-133482	69	0	0	AmHem-133482	207		S		CYT		7.657	6.55			ExpAA=0.03 First60=0.03 PredHel=0 Topology=i	0				Y-NoSP	1	21.7	5.8	2.9	.		AmHem-133482	0	0	2	0	0	0	0	0	0	0	1	0	2	0	0	1.08	0	0	0	0	0	0
AmHem-181130	101	0	0	AmHem-181130	306		G	*	CYT		11.512	10.23			ExpAA=0.03 First60=0.02 PredHel=0 Topology=o	0				N	0	7.9	9.9	7.9	.		AmHem-181130	0	0	8	0	1	0	0	0	3	2	0	18	18	0	0	1.62	0	0.28	0	0	0	0.53
AmHem-248553	109	0	0	AmHem-248553	330		A	*	BL/ANC		11.995	9.62			ExpAA=7.19 First60=7.18 PredHel=0 Topology=o	0				Y-NoSP	2	23.9	1.8	6.4	.	2 | 8 LPLRIKR|DS 0.644 *ProP* | 51 PSCRKAR|AS 0.507 *ProP* |	AmHem-248553	0	0	16	0	9	7	24	50	29	56	23	10	56	0	0	2.82	0	2.2	1.61	4.87	7.65	4.48
AmHem-296116	136	0	0	AmHem-296116	408		A		CYT		15.742	8.9			ExpAA=3.40 First60=3.22 PredHel=0 Topology=o	0				Y-NoSP	0	5.9	2.9	2.9	.		AmHem-296116	8	0	20	0	24	1	14	2	4	0	17	0	24	2.38	0	2.47	0	4.1	0.16	1.99	0.21	0.43
AmHem-33690	159	0	0	AmHem-33690	480		A	*	CYT		18.049	10.73			ExpAA=18.46 First60=18.20 PredHel=1 Topology=i27-49o	1	13.8	69.2	17	Y-NoSP	0	18.2	3.1	4.4	.		AmHem-33690	0	4	0	0	0	0	0	4	0	4	2	8	8	0	0.67	0	0	0	0	0	0.34	0
AmHem-441001	76	0	0	AmHem-441001	231		R	*	BL/SIG		8.562	6.99			ExpAA=0.09 First60=0.09 PredHel=0 Topology=o	0				Y-NoSP	1	14.5	2.6	5.3	.		AmHem-441001	46	34	14	12	23	15	58	17	21	50	9	34	58	42.52	22.22	5.4	3.37	12.24	7.54	25.73	5.69	7.1
AmHem-452082	69	0	0	AmHem-452082	210		Y	*	CYT		7.22	5.68			ExpAA=0.09 First60=0.07 PredHel=0 Topology=o	0				N	2	14.5	5.8	5.8	.		AmHem-452082	0	0	0	0	0	0	0	0	0	0	0	0	0	0	0	0	0	0	0	0	0	0
AmHem-466835	67	0	0	AmHem-466835	204		A	*	CYT		7.663	7.92			ExpAA=0.01 First60=0.01 PredHel=0 Topology=i	0				N	0	6	9	.	.		AmHem-466835	0	0	0	0	0	0	0	2	0	0	0	0	2	0	0	0	0	0	0	0	0.99	0
AmHem-485648	82	0	0	AmHem-485648	246		M		CYT		9.791	10.23			ExpAA=0.03 First60=0.02 PredHel=0 Topology=o	0				N	0	17.1	1.2	7.3	.		AmHem-485648	0	0	0	0	0	0	0	2	0	0	0	2	2	0	0	0	0	0	0	0	0.57	0
AmHem-488242	126	0	2	AmHem-488242	381		G	*	CYT		14.385	8.35			ExpAA=45.48 First60=32.99 PredHel=1 Topology=o10-32i	1	17.5	7.9	74.6	N	0	12.7	4	4.8	.		AmHem-488242	0	0	7	4	0	0	17	18	6	20	8	0	20	0	0	0.96	0.4	0	0	2.69	2.15	0.72
AmHem-525388	72	0	0	AmHem-525388	216		Q		CYT		8.174	10.42			ExpAA=0.16 First60=0.16 PredHel=0 Topology=o	0				Y-NoSP	1	15.3	8.3	2.8	.		AmHem-525388	0	0	0	0	0	0	0	0	0	0	0	0	0	0	0	0	0	0	0	0	0	0
AmHem-541907	85	0	0				M		CYT		10.137	8.47			ExpAA=4.12 First60=2.45 PredHel=0 Topology=o	0				N	0	16.5	2.4	3.5	.		AmHem-541907	2	0	0	0	0	0	0	0	0	3	0	10	10	1.4	0	0	0	0	0	0	0	0
AmHem-554300	75	0	0				F		CYT		8.583	9.73			ExpAA=12.29 First60=12.01 PredHel=0 Topology=o	0				Y-NoSP	0	25.3	1.3	.	.		AmHem-554300	2	0	0	0	0	0	0	0	0	0	0	0	2	1.99	0	0	0	0	0	0	0	0
Amac-hemSigP-206507	103	0	0	Amac-hemSigP-206507	413		M		BL/SIG		11.331	10.25			ExpAA=0.00 First60=0.00 PredHel=0 Topology=i	0				Y-NoSP	1	18.4	3.9	4.9	.		Amac-hemSigP-206507	38	38.2	38.01	20	32	28	25	52	22	15	22	26	52	11.09	7.95	4.6	1.77	5.37	4.43	3.48	5.47	2.33
AmHem-622594	79	0	1				L		BL	24-25	9.137	9.66	6.379	8.62	ExpAA=0.03 First60=0.03 PredHel=0 Topology=o	0				N	1	11.4	3.8	6.3	.		AmHem-622594	0	0	0	0	0	0	0	0	0	0	0	0	0	0	0	0	0	0	0	0	0	0
AmHem-650884	74	0	0				C		CYT		8.308	9.49			ExpAA=0.06 First60=0.06 PredHel=0 Topology=i	0				Y-NoSP	0	18.9	8.1	4.1	.		AmHem-650884	0	0	0	0	0	0	0	0	0	4	0	0	4	0	0	0	0	0	0	0	0	0
AmHem-690319	87	0	0				H		CYT		9.544	9.05			ExpAA=0.02 First60=0.02 PredHel=0 Topology=o	0				Y-NoSP	4	18.4	6.9	11.5	.		AmHem-690319	0	0	4	0	0	6	0	0	0	0	0	0	6	0	0	1.11	0	0	2.16	0	0	0
AmHem-695992	127	0	0				F		CYT		14.62	8.29			ExpAA=27.72 First60=8.72 PredHel=0 Topology=o	0				N	0	13.4	1.6	6.3	.		AmHem-695992	0	0	1	0	0	4	12	0	0	0	2	26	26	0	0	0.14	0	0	0.71	1.88	0	0
AmHem-5992	70	0	0				L		CYT		7.76	9.57			ExpAA=0.01 First60=0.01 PredHel=0 Topology=o	0				N	0	14.3	10	4.3	.		AmHem-5992	0	0	0	0	0	0	5	0	0	0	0	0	5	0	0	0	0	0	0	2.96	0	0
AmHem-440116	77	0	0	AmHem-440116	231		V		CYT		9.031	10.5			ExpAA=0.02 First60=0.01 PredHel=0 Topology=o	0				Y-NoSP	0	14.3	2.6	10.4	.		AmHem-440116	6	0	0	0	0	0	0	0	0	0	0	0	6	5.55	0	0	0	0	0	0	0	0
Amac-hemSigP-122944	169	0	0	Amac-hemSigP-122944	622		M		CYT		19.303	9.04			ExpAA=0.22 First60=0.01 PredHel=0 Topology=o	0				Y-NoSP	0	14.2	4.1	4.1	1.8		Amac-hemSigP-122944	0	0	4	0	0	12	10	11	3	6	6	0	12	0	0	0.27	0	0	1.06	0.78	0.65	0.18
AmHem-190066	79	0	0	AmHem-190066	237		F		BL	17-18	8.879	9.26	7.049	9.3	ExpAA=1.37 First60=1.37 PredHel=0 Topology=o	0				Y-NoSP	1	17.7	1.3	8.9	.		AmHem-190066	0	0	1	0	0	0	0	1	4	2	0	0	4	0	0	0.36	0	0	0	0	0.31	1.26
AmHem-118634	74	0	0	AmHem-118634	225		R	*	BL	32-33	8.304	9.94	4.768	9.24	ExpAA=1.91 First60=1.37 PredHel=0 Topology=i	0				Y-NoSP	0	12.2	1.4	4.1	.		AmHem-118634	0	0	0	0	0	0	0	4	2	0	0	14	14	0	0	0	0	0	0	0	1.44	0.73
Amac-hemSigP-310334	81	0	1	Amac-hemSigP-310334	244		M		CYT		8.12	9.48			ExpAA=0.85 First60=0.76 PredHel=0 Topology=o	0				Y-NoSP	0	8.6	24.7	4.9	.		Amac-hemSigP-310334	0	0	0	0	0	5	0	5	0	5	1	0	5	0	0	0	0	0	2.18	0	1.45	0
AmHem-475387	78	0	0	AmHem-475387	237		T	*	CYT		9.19	8.93			ExpAA=12.79 First60=12.79 PredHel=0 Topology=o	0				N	1	17.9	.	3.8	.		AmHem-475387	0	0	7	0	0	0	0	0	0	0	2	0	7	0	0	2.52	0	0	0	0	0	0
AmHem-186446	75	0	0	AmHem-186446	225		G		CYT		8.068	9.04			ExpAA=0.02 First60=0.02 PredHel=0 Topology=o	0				N	0	20	1.3	5.3	.		AmHem-186446	0	14	0	5	0	0	0	0	0	0	1	0	14	0	9.84	0	1.51	0	0	0	0	0
AmHem-173632	173	4.62428	0	AmHem-173632	522	Y	L	*	CYT		18.471	7.86			ExpAA=0.37 First60=0.00 PredHel=0 Topology=o	0				N	1	16.2	4	5.8	.	1 | 145 RRNERKR|SA 0.617 *ProP* |	AmHem-173632	4	0	5	0	1	4	2	14	4	1	7	24	24	0.83	0	0.43	0	0.12	0.45	0.2	1.04	0.3
AmHem-161435	121	0	0	AmHem-161435	366		E	*	BL	18-19	13.696	8.24	11.755	8.22	ExpAA=0.30 First60=0.30 PredHel=0 Topology=o	0				Y-NoSP	0	12.4	5.8	4.1	.		AmHem-161435	0	0	2	0	0	0	0	0	3	5	1	11	11	0	0	0.29	0	0	0	0	0	0.39
AmHem-271210	100	0	0	AmHem-271210	300		M		CYT		11.861	10.54			ExpAA=6.00 First60=6.00 PredHel=0 Topology=o	0				Y-NoSP	0	16	.	5	.		AmHem-271210	64.93	110.67	178.1	61.47	187.67	152.16	161.47	176.46	145.18	155.01	173.83	295.95	295.95	32.95	39.94	37.58	9.46	54.76	41.92	39.19	32.32	26.84
AmHem-596987	76	0	0				E		CYT		9.084	8.35			ExpAA=0.01 First60=0.00 PredHel=0 Topology=i	0				N	0	11.8	2.6	2.6	.		AmHem-596987	0	0	0	0	0	0	0	0	0	3	0	0	3	0	0	0	0	0	0	0	0	0
AmHem-13602	69	0	0	AmHem-13602	207		F		BL/ANC		8.731	7.08			ExpAA=44.88 First60=41.84 PredHel=2 Topology=i7-29o49-68i	2	59.4	29	11.6	N	1	7.2	.	7.2	.		AmHem-13602	0	0	0	0	0	0	0	0	0	0	0	4	4	0	0	0	0	0	0	0	0	0
AmHem-567703	85	0	0				S		ANC		10.561	4.35	0.98	5.52	ExpAA=65.34 First60=46.37 PredHel=3 Topology=i7-25o35-57i59-81o	3	72.9	16.5	10.6	N	0	12.9	1.2	5.9	.		AmHem-567703	0	0	0	0	0	0	0	0	0	0	0	0	0	0	0	0	0	0	0	0	0	0
AmHem-29275	107	0	0	AmHem-29275	324		L	*	ANC		13.268	10.71	7.878	8.25	ExpAA=46.41 First60=22.37 PredHel=2 Topology=o29-51i72-94o	2	41.1	39.3	19.6	N	0	12.1	3.7	2.8	.		AmHem-29275	5	13	0	0	0	0	0	0	0	0	0	0	13	2.19	4.06	0	0	0	0	0	0	0
AmHem-383176	84	0	0	AmHem-383176	252		M		CYT		9.602	11.72			ExpAA=9.43 First60=9.43 PredHel=0 Topology=i	0				Y-NoSP	0	14.3	4.8	3.6	.	1 | 9 PANVKKR|QI 0.515 *ProP* |	AmHem-383176	0	0	5	0	1	0	0	3	3	1	0	3	5	0	0	1.54	0	0.43	0	0	0.8	0.81
AmHem-144711	93	0	0	AmHem-144711	282		E	*	CYT		10.857	9.73			ExpAA=0.00 First60=0.00 PredHel=0 Topology=o	0				N	0	14	4.3	5.4	.		AmHem-144711	0	11	2	0	42	0	0	2	1	7	0	0	42	0	4.5	0.48	0	13.89	0	0	0.42	0.21
AmHem-437725	97	0	0	AmHem-437725	294		M	*	CYT		10.996	9.99			ExpAA=0.00 First60=0.00 PredHel=0 Topology=i	0				Y-NoSP	0	8.2	6.2	12.4	.		AmHem-437725	329.53	47.93	11.21	0	0	0	0	2.22	0	0	0	0	329.53	174.04	18	2.46	0	0	0	0	0.42	0
Amac-hemSigP-497695	241	0	0	Amac-hemSigP-497695	2782		M		CYT		26.462	5.12			ExpAA=0.62 First60=0.58 PredHel=0 Topology=o	0				Y-NoSP	1	10.4	8.3	3.3	.	1 | 225 ARRRHRR|GY 0.739 *ProP* |	Amac-hemSigP-497695	1947.93	771.99	437.5	112.94	591.27	2387.31	402.1	1007.53	566.57	616.44	467.6	421.48	2387.31	57.38	16.29	5.34	1.01	10.01	38.1	5.64	10.67	6.05
AmHem-465789	163	0	1	AmHem-465789	492		M	*	CYT		18.627	9.07			ExpAA=2.12 First60=0.23 PredHel=0 Topology=o	0				N	0	12.3	5.5	4.3	.		AmHem-465789	0	0	0	0	0	5.92	7.17	0	0	0	0	0	7.17	0	0	0	0	0	0.72	0.77	0	0
Amac-hemSigP-203690	158	0	0	Amac-hemSigP-203690	474		M		BL	124-125	16.924	6.25	3.633	5.56	ExpAA=86.64 First60=20.91 PredHel=4 Topology=o28-50i71-93o98-120i127-149o	4	55.7	26.6	17.7	Y	0	12.7	4.4	2.5	.		Amac-hemSigP-203690	8	18	0	0	116	0	0	1	0	205	0	0	205	1.9	3.05	0	0	15.83	0	0	0.09	0
Amac-hemSigP-54385	120	0	0	Amac-hemSigP-54385	360		M		SIG	24-25	13.212	7.64	10.444	6.29	ExpAA=4.52 First60=4.18 PredHel=0 Topology=o	0				Y-NoSP	2	18.3	3.3	6.7	.		Amac-hemSigP-54385	0	0	0	0	0	1	0	6	2	3	0	0	6	0	0	0	0	0	0.2	0	0.79	0.27
AmHem-321659	71	0	0	AmHem-321659	216		G	*	CYT		7.673	8.91			ExpAA=0.01 First60=0.01 PredHel=0 Topology=o	0				Y-NoSP	1	12.7	18.3	1.4	.		AmHem-321659	0	0	2	0	0	0	0	0	2	0	0	10	10	0	0	0.94	0	0	0	0	0	0.83
AmHem-340005	126	3.96825	0	AmHem-340005	381		R	*	BL	42-43	13.856	10.53	9.278	10.57	ExpAA=18.45 First60=18.25 PredHel=1 Topology=o15-37i	1	17.5	11.9	70.6	N	0	11.1	4	1.6	.		AmHem-340005	9	0	6	0	3	0	14	7	5	5	10	0	14	2.99	0	0.83	0	0.57	0	2.22	0.84	0.6
AmHem-480290	160	0	0	AmHem-480290	480		V		CYT		16.623	9.06			ExpAA=0.03 First60=0.03 PredHel=0 Topology=o	0				N	0	6.3	20	3.8	.		AmHem-480290	0	0	0	0	0	4.02	9	0	2.52	13.77	0	0	13.77	0	0	0	0	0	0.51	1	0	0.21
AmHem-480286	166	0	0	AmHem-480286	498		V		CYT		17.333	8.72			ExpAA=0.08 First60=0.08 PredHel=0 Topology=o	0				N	0	6	18.7	3.6	.		AmHem-480286	4	0	2.17	0	0	4.02	0	4.31	0	0	8.75	2	8.75	0.88	0	0.2	0	0	0.48	0	0.34	0
AmHem-357435	102	0	0	AmHem-357435	309		E	*	CYT		12.106	10.23			ExpAA=2.14 First60=1.73 PredHel=0 Topology=o	0				N	0	14.7	5.9	1	.		AmHem-357435	7.03	0	39.17	0	30.57	39.4	20.26	58.94	37.13	65.35	13.74	93.36	93.36	3.37	0	7.8	0	8.43	10.25	4.64	10.19	6.48
AmHem-311743	329	0	0	AmHem-311743	990		E	*	CYT		36.401	9.87			ExpAA=5.76 First60=0.00 PredHel=0 Topology=o	0				N	6	14	5.8	7.3	.		AmHem-311743	0	0	0	0	0	0	0	16.13	0	6	5.7	0	16.13	0	0	0	0	0	0	0	0.53	0
AmHem-311744	281	0	1	AmHem-311744	846		P	*	CYT		31.287	9.49			ExpAA=5.55 First60=0.00 PredHel=0 Topology=o	0				N	6	12.8	4.6	8.5	.		AmHem-311744	0	0	4	0	8	8	45	53.87	29	0	358.3	67	358.3	0	0	0.18	0	0.51	0.48	2.38	2.15	1.17
AmHem-460791	211	0	0	AmHem-460791	636		V	*	CYT		24.659	10.22			ExpAA=0.21 First60=0.00 PredHel=0 Topology=o	0				Y-NoSP	0	16.1	2.4	2.8	.		AmHem-460791	48	0	81	9	37	113	18	16	12	9	20	0	113	7.62	0	5.33	0.43	3.38	9.72	1.36	0.91	0.69
AmHem-57029	215	0	1				I		CYT		24.56	9.22			ExpAA=0.19 First60=0.02 PredHel=0 Topology=o	0				Y-NoSP	0	19.1	1.4	2.8	.		AmHem-57029	0	0	4	0	6	0	0	4	4	14	6	21	21	0	0	0.26	0	0.54	0	0	0.22	0.23
AmHem-368496	241	0	1	AmHem-368496	723		F		CYT		27.902	9.91			ExpAA=0.01 First60=0.00 PredHel=0 Topology=o	0				N	0	17.8	1.7	3.7	.		AmHem-368496	5.99	0	10.97	0	8.27	5.91	16.69	3.75	3.84	6.99	5.98	0	16.69	0.81	0	0.61	0	0.64	0.43	1.07	0.18	0.19
AmHem-368497	272	0	1	AmHem-368497	819		K	*	CYT		31.592	9.91			ExpAA=0.03 First60=0.00 PredHel=0 Topology=o	0				Y-NoSP	0	18.8	1.1	3.7	.		AmHem-368497	173	0	83.93	25	70.51	73.8	74.31	41.27	46.89	62.93	26.84	39	173	19.98	0	4.02	0.87	4.68	4.62	4.09	1.71	1.97
AmHem-402830	508	0	0	AmHem-402830	1527		K	*	CYT		55.044	8.7			ExpAA=0.24 First60=0.01 PredHel=0 Topology=o	0				Y-NoSP	0	16.3	6.5	3.9	.		AmHem-402830	19	5	76	0	31	88	34	31	40	54	15	51	88	1.07	0.2	1.77	0	1	2.68	0.91	0.63	0.82
Amac-hemSigP-283752	95	0	0	Amac-hemSigP-283752	285		M		SIG	26-27	10.256	6.8	7.679	6.27	ExpAA=3.09 First60=3.00 PredHel=0 Topology=o	0				Y	0	18.9	3.2	6.3	.		Amac-hemSigP-283752	0	0	0	0	0	0	0	0	0	0	0	16	16	0	0	0	0	0	0	0	0	0
Amac-hemSigP-393195	74	0	0	Amac-hemSigP-393195	227		M		SIG	25-26	7.751	8.81	5.235	8.44	ExpAA=3.75 First60=3.19 PredHel=0 Topology=o	0				Y	0	12.2	6.8	4.1	.		Amac-hemSigP-393195	0	0	0	0	15	7	10.02	0	0	2	12.04	21	21	0	0	0	0	8.38	3.7	4.67	0	0
Amac-hemSigP-496020	67	0	0	Amac-hemSigP-496020	494		M		SIG	24-25	7.702	10.81	4.995	9.38	ExpAA=1.10 First60=0.88 PredHel=0 Topology=o	0				Y	1	20.9	1.5	6	.		Amac-hemSigP-496020	796	325	445	209	1493	794	720	190	264	267	227	600	1493	178.07	51.93	41.29	14.16	191.96	96.31	76.86	15.3	21.46
Amac-hemSigP-718309	72	0	0	Amac-hemSigP-718309	216		M		SIG	35-36	7.974	8.88	4.225	8.22	ExpAA=6.93 First60=6.89 PredHel=0 Topology=o	0				Y	0	6.9	4.2	8.3	.		Amac-hemSigP-718309	0	0	0	0	0	0	0	0	0	2	1	0	2	0	0	0	0	0	0	0	0	0
AmHem-82326	94	0	0				M		SIG	13-14	10.623	9.35	9.149	9.46	ExpAA=5.94 First60=2.07 PredHel=0 Topology=o	0				Y	0	11.7	3.2	3.2	.		AmHem-82326	0	0	0	0	9	0	0	1	0	1	0	0	9	0	0	0	0	2.91	0	0	0.2	0
Amac-hemSigP-165886	99	0	0	Amac-hemSigP-165886	299		M		SIG	18-19	10.494	7.73	8.631	6.99	ExpAA=8.51 First60=8.51 PredHel=0 Topology=o	0				N	3	17.2	5.1	5.1	.		Amac-hemSigP-165886	0	0	1	0	0	0	2	2	4	1	8	0	8	0	0	0.21	0	0	0	0.49	0.37	0.74
Amac-hemSigP-180782	82	0	0	Amac-hemSigP-180782	495		M		SIG	16-17	8.517	9.68	6.899	9.69	ExpAA=0.03 First60=0.03 PredHel=0 Topology=o	0				N	1	13.4	12.2	4.9	.		Amac-hemSigP-180782	0	5	31	0	1	14	4	28	8	29	6	40	40	0	0.8	2.87	0	0.13	1.69	0.43	2.25	0.65
Amac-hemSigP-280040	76	0	0	Amac-hemSigP-280040	229		M		SIG	21-22	8.739	11.12	6.515	11.77	ExpAA=1.26 First60=1.26 PredHel=0 Topology=o	0				Y-NoSP	0	18.4	2.6	1.3	.		Amac-hemSigP-280040	0	0	0	0	0	4	0	0	0	0	0	0	4	0	0	0	0	0	2.06	0	0	0
Amac-hemSigP-281302	67	0	0	Amac-hemSigP-281302	260		M		SIG	24-25	7.502	10.85	4.852	11.71	ExpAA=5.61 First60=5.61 PredHel=0 Topology=o	0				Y-NoSP	0	19.4	4.5	4.5	.		Amac-hemSigP-281302	0	0	0	0	0	0	0	4	0	0	0	0	4	0	0	0	0	0	0	0	0.99	0
Amac-hemSigP-338916	73	0	0	Amac-hemSigP-338916	220		M		SIG	20-21	7.893	7.55	5.725	5.56	ExpAA=0.58 First60=0.58 PredHel=0 Topology=o	0				N	1	16.4	8.2	.	.		Amac-hemSigP-338916	0	0	0	0	0	1	0	0	0	0	0	0	1	0	0	0	0	0	0.58	0	0	0
Amac-hemSigP-357414	71	0	0	Amac-hemSigP-357414	793		M		SIG	28-29	7.541	9.3	4.626	5.43	ExpAA=0.00 First60=0.00 PredHel=0 Topology=i	0				Y-NoSP	3	15.5	4.2	5.6	.		Amac-hemSigP-357414	16	25	7	27	6	15	14	19	4	9	0	0	27	1.92	2.15	0.35	0.98	0.41	0.98	0.8	0.82	0.17
Amac-hemSigP-374618	82	0	1	Amac-hemSigP-374618	461		M		SIG	17-18	9.08	8.07	7.132	7.15	ExpAA=0.00 First60=0.00 PredHel=0 Topology=o	0				N	1	13.4	3.7	4.9	.		Amac-hemSigP-374618	368.37	1446.8	863.91	2514.55	848.04	794.71	1096.13	831.14	963.36	967.49	1041	722.82	2514.55	91.07	255.4	88.6	188.34	120.5	106.54	129.33	74	86.57
Amac-hemSigP-379557	82	0	0	Amac-hemSigP-379557	933		M		SIG	24-25	10.037	9.45	7.149	9.3	ExpAA=4.83 First60=4.81 PredHel=0 Topology=o	0				N	0	2.4	1.2	2.4	.		Amac-hemSigP-379557	0	0	3	0	11	7	57	21	20	37	6	30	57	0	0	0.12	0	0.62	0.37	2.68	0.75	0.72
Amac-hemSigP-381900	101	0	0	Amac-hemSigP-381900	358		M		SIG	18-19	10.916	10.2	8.79	10.41	ExpAA=7.01 First60=7.01 PredHel=0 Topology=i	0				Y-NoSP	1	5	9.9	6.9	.	1 | 100 VWRRRRR|T- 0.516 *ProP* |	Amac-hemSigP-381900	4	0	8	0	0	0	5	2	5	5	3	3	8	1.47	0	1.22	0	0	0	0.88	0.27	0.67
Amac-hemSigP-411195	71	0	0	Amac-hemSigP-411195	218		M		SIG	18-19	7.806	6.38	5.792	7.49	ExpAA=0.01 First60=0.01 PredHel=0 Topology=o	0				Y-NoSP	1	18.3	4.2	4.2	.		Amac-hemSigP-411195	210	15	0	0	0	0	0	0	0	0	0	0	210	229.7	11.57	0	0	0	0	0	0	0
Amac-hemSigP-431808	79	0	0	Amac-hemSigP-431808	242		M		SIG	28-29	9.017	9.5	5.886	8.82	ExpAA=18.95 First60=18.47 PredHel=0 Topology=i	0				N	0	12.7	2.5	3.8	.		Amac-hemSigP-431808	0	0	8	0	2	0	0	13	1	0	0	0	13	0	0	2.73	0	0.94	0	0	3.85	0.3
Amac-hemSigP-437144	70	0	0	Amac-hemSigP-437144	215		M		SIG	25-26	8.05	9.45	5.123	9.03	ExpAA=1.14 First60=1.13 PredHel=0 Topology=o	0				Y-NoSP	0	7.1	8.6	2.9	4.3		Amac-hemSigP-437144	0	0	0	0	0	0	0	2	2	0	1	0	2	0	0	0	0	0	0	0	0.83	0.84
Amac-hemSigP-476804	76	0	0	Amac-hemSigP-476804	572		M		SIG	49-50	8.159	8.41	2.914	5.84	ExpAA=4.60 First60=4.49 PredHel=0 Topology=o	0				Y-NoSP	5	25	1.3	5.3	.		Amac-hemSigP-476804	443.58	320.31	57.19	154.23	84.86	58.09	50.92	69.13	26.64	45.79	24.04	10	443.58	81.02	41.82	4.33	8.53	8.91	5.75	4.44	4.54	1.77
Amac-hemSigP-636351	69	0	0	Amac-hemSigP-636351	208		M		SIG	24-25	8.004	9.3	5.062	8.03	ExpAA=0.91 First60=0.89 PredHel=0 Topology=i	0				N	0	17.4	1.4	.	.		Amac-hemSigP-636351	0	0	1	0	0	0	0	0	1	1	0	0	1	0	0	0.53	0	0	0	0	0	0.47
Amac-hemSigP-659939	67	0	0	Amac-hemSigP-659939	395		M		SIG	18-19	7.876	8.69	5.848	7.19	ExpAA=0.01 First60=0.01 PredHel=0 Topology=o	0				N	0	14.9	3	1.5	.		Amac-hemSigP-659939	0	0	2	0	1	2	3	0	9	4	6	0	9	0	0	0.26	0	0.18	0.34	0.45	0	1.02
Amac-hemSigP-97455	67	0	0	Amac-hemSigP-97455	604		M		SIG	25-26	7.225	8.49	4.45	9.2	ExpAA=6.83 First60=6.82 PredHel=0 Topology=o	0				Y-NoSP	0	13.4	11.9	1.5	.		Amac-hemSigP-97455	2	0	16	0	0	17	0	27	12	16	5	6	27	0.34	0	1.13	0	0	1.57	0	1.65	0.74
AmHem-633669	131	0	0				K		SIG	17-18	13.76	9.75	12.092	9.96	ExpAA=0.03 First60=0.02 PredHel=0 Topology=o	0				Y-NoSP	5	24.4	9.2	2.3	.	1 | 25 SGTRKRR|GA 0.729 *ProP* |	AmHem-633669	0	0	8	0	0	0	0	0	0	4	2.63	0	8	0	0	1.04	0	0	0	0	0	0
AmHem-63697	68	0	0				R		SIG	19-20	7.47	8.68	5.463	7.09	ExpAA=5.07 First60=5.07 PredHel=0 Topology=o	0				Y-NoSP	0	22.1	2.9	11.8	.		AmHem-63697	0	0	0	0	1	0	0	0	1	0	0	7	7	0	0	0	0	0.75	0	0	0	0.48
AmHem-74695	69	0	0				K		SIG	23-24	8.091	11	5.414	10.43	ExpAA=18.58 First60=18.58 PredHel=1 Topology=i7-24o	1	24.6	65.2	10.1	Y-NoSP	1	14.5	7.2	4.3	.		AmHem-74695	1	0	0	5	0	0	0	0	0	0	0	0	5	1.23	0	0	1.87	0	0	0	0	0
Amac-hemSigP-358636	75	0	0	Amac-hemSigP-358636	350		M		SIG	20-21	7.889	9.25	5.762	10	ExpAA=0.55 First60=0.55 PredHel=0 Topology=o	0				N	2	10.7	13.3	8	.		Amac-hemSigP-358636	6	12	0	0	0	0	0	0	0	0	0	0	12	2.29	3.27	0	0	0	0	0	0	0
AmHem-47952	73	0	0	AmHem-47952	222		P	*	SIG	17-18	7.934	5.05	6.28	4.7	ExpAA=0.02 First60=0.02 PredHel=0 Topology=o	0				N	2	16.4	8.2	6.8	.		AmHem-47952	0	0	1	0	0	0	0	0	0	0	0	0	1	0	0	0.43	0	0	0	0	0	0
Amac-hemSigP-104886	73	0	0	Amac-hemSigP-104886	460		M		SIG	28-29	8	11.28	5.021	10.83	ExpAA=6.09 First60=6.09 PredHel=0 Topology=o	0				N	1	30.1	5.5	.	.		Amac-hemSigP-104886	0	0	1	0	0	2	0	0	8	10	0	12	12	0	0	0.1	0	0	0.27	0	0	0.72
Amac-hemSigP-410417	71	0	0	Amac-hemSigP-410417	218		M		SIG	26-27	8.395	8.56	5.292	7.86	ExpAA=6.74 First60=6.71 PredHel=0 Topology=o	0				Y-NoSP	0	8.5	1.4	.	.		Amac-hemSigP-410417	0	0	0	0	0	0	2	4	0	4	1	0	4	0	0	0	0	0	0	1.05	1.59	0
Amac-hemSigP-328572	68	0	0	Amac-hemSigP-328572	227		M		SIG	29-30	7.241	9.61	4.155	6.18	ExpAA=9.27 First60=9.26 PredHel=0 Topology=o	0				Y	3	11.8	11.8	7.4	.		Amac-hemSigP-328572	0	6	0	0	0	0	0	2	2	0	0	0	6	0	4.11	0	0	0	0	0	0.7	0.71
Amac-hemSigP-309837	82	0	0	Amac-hemSigP-309837	333		M		SIG	15-16	8.827	5.59	7.206	5.6	ExpAA=3.57 First60=0.59 PredHel=0 Topology=o	0				Y-NoSP	0	23.2	2.4	7.3	.		Amac-hemSigP-309837	0	0	1	0	0	0	0	0	1	0	2	0	2	0	0	0.17	0	0	0	0	0	0.15
AmHem-273014	127	0	1	AmHem-273014	381		M		SIG	18-19	13.952	6.96	12.079	7.14	ExpAA=17.63 First60=17.62 PredHel=1 Topology=i2-19o	1	13.4	85	1.6	Y-NoSP	2	17.3	3.9	5.5	.		AmHem-273014	0	16.18	21.01	7.01	17	0	0	12	0	11	0	0	21.01	0	3.83	2.89	0.71	3.24	0	0	1.43	0
AmHem-26667	147	0	2	AmHem-26667	444		D	*	CYT		17.397	8.55			ExpAA=0.00 First60=0.00 PredHel=0 Topology=o	0				Y-NoSP	1	17	3.4	3.4	.		AmHem-26667	16.95	0	0	0	0	0	0	0	0	0	0	0	16.95	4.43	0	0	0	0	0	0	0	0
AmHem-305073	174	0	1	AmHem-305073	525		M	*	SIG	22-23	19.161	4.31	17.07	4.31	ExpAA=1.29 First60=1.27 PredHel=0 Topology=o	0				N	1	14.4	6.3	5.7	.		AmHem-305073	327	559	91	956	2677	193	1	25	0	134	2	59	2677	67.15	82.02	7.75	59.47	315.95	21.49	0.1	1.85	0
AmHem-318944	88	0	0	AmHem-318944	267		V	*	CYT		9.435	4.16			ExpAA=0.00 First60=0.00 PredHel=0 Topology=o	0				Y-NoSP	5	20.5	5.7	3.4	.		AmHem-318944	7	23	0	0	0	0	0	0	0	0	0	11	23	4.53	10.56	0	0	0	0	0	0	0
AmHem-477940	153	4.57516	0	AmHem-477940	462	Y	C	*	CYT		16.35	7.99			ExpAA=0.02 First60=0.02 PredHel=0 Topology=o	0				Y-NoSP	1	9.2	9.8	7.8	.		AmHem-477940	0	0	0	0	0	0	0	0	0	0	0	0	0	0	0	0	0	0	0	0	0	0
AmHem-680355	118	0	0				S		CYT		12.939	4.07			ExpAA=0.00 First60=0.00 PredHel=0 Topology=o	0				Y-NoSP	1	22.9	4.2	3.4	.		AmHem-680355	0	68	0	0	0	0	0	0	0	0	0	0	68	0	17.92	0	0	0	0	0	0	0
AmHem-131099	84	0	0	AmHem-131099	255		M	*	SIG	26-27	9.267	6.15	6.547	4.85	ExpAA=13.90 First60=13.90 PredHel=0 Topology=o	0				N	0	22.6	8.3	1.2	.		AmHem-131099	22	626	0	0	0	0	0	0	0	0	0	0	626	15.82	319.1	0	0	0	0	0	0	0
AmHem-387794	107	0	1	AmHem-387794	324		M	*	BL	27-28	11.158	8.66	8.381	8.87	ExpAA=15.20 First60=15.19 PredHel=0 Topology=o	0				N	3	11.2	8.4	5.6	.		AmHem-387794	0	16	6	0	27	24	18	2	0	0	0	0	27	0	5	1.09	0	6.81	5.71	3.77	0.32	0
AmHem-243888	72	0	0	AmHem-243888	219		M	*	SIG	26-27	7.979	8.97	5.136	8.89	ExpAA=11.53 First60=11.53 PredHel=0 Topology=i	0				Y-NoSP	0	12.5	9.7	5.6	.		AmHem-243888	1896	2276.79	20.73	0	0	8	0	0	0	0	1	0	2276.79	2045.03	1731.84	9.34	0	0	4.7	0	0	0
AmHem-7666	88	0	1				V		CYT		9.618	7.08			ExpAA=0.00 First60=0.00 PredHel=0 Topology=o	0				Y-NoSP	0	14.8	3.4	1.1	.		AmHem-7666	1	13.65	0	0	0	0	3.3	0	0	0	5	0	13.65	0.65	6.27	0	0	0	0	1.02	0	0
AmHem-377876	197	0	1	AmHem-377876	594		G	*	CYT		21.727	8.92			ExpAA=2.73 First60=1.21 PredHel=0 Topology=o	0				N	0	16.8	4.6	6.1	.		AmHem-377876	0	1	4	24	8	2	18	0	2	9	12	46	46	0	0.12	0.29	1.26	0.8	0.19	1.49	0	0.13
AmHem-304388	132	0	0	AmHem-304388	399		K	*	CYT		14.764	8.77			ExpAA=0.00 First60=0.00 PredHel=0 Topology=i	0				Y-NoSP	0	10.6	9.8	9.8	.		AmHem-304388	0	0	0	0	0	0	0	0	0	0	0	0	0	0	0	0	0	0	0	0	0	0
AmHem-305828	175	0	0	AmHem-305828	528		K	*	CYT		20.259	8.82			ExpAA=0.06 First60=0.05 PredHel=0 Topology=o	0				N	1	13.7	4	3.4	.		AmHem-305828	5503.39	15527.9	2546.62	6878.65	10705.1	580.28	0	20.17	0	0	0	0	15527.9	1121.25	2260.53	215.16	424.53	1253.49	64.1	0	1.48	0
AmHem-360001	204	0	0	AmHem-360001	615		H	*	CYT		23.401	6.26			ExpAA=0.02 First60=0.00 PredHel=0 Topology=o	0				Y-NoSP	0	12.7	2	1.5	.	1 | 159 STARSKR|LH 0.581 *ProP* |	AmHem-360001	0	0	0	0	0	0	0	0	0	36.33	0	0	36.33	0	0	0	0	0	0	0	0	0
AmHem-360000	197	0	0	AmHem-360000	594		M	*	CYT		22.57	6.31			ExpAA=0.04 First60=0.00 PredHel=0 Topology=o	0				Y-NoSP	0	13.7	2	1.5	.	1 | 152 STARSKR|LH 0.581 *ProP* |	AmHem-360000	0	0	45	0	4	15	17	90	204	58.67	47	18	204	0	0	3.24	0	0.4	1.41	1.41	5.62	12.87
AmHem-486425	119	4.20168	1	AmHem-486425	360		M	*	CYT		11.958	4.75			ExpAA=0.01 First60=0.01 PredHel=0 Topology=o	0				N	0	18.5	4.2	2.5	.		AmHem-486425	0	0	0	0	0	0	0	0	3.58	0	0	0	3.58	0	0	0	0	0	0	0	0	0.48
AmHem-397631	250	0	1	AmHem-397631	753		R	*	ANC		27.549	9.67	20.157	9.15	ExpAA=16.43 First60=1.43 PredHel=0 Topology=o	0				N	1	14	5.2	7.2	.		AmHem-397631	0	0	0	0	3	0	82	6	22	0	9	211	211	0	0	0	0	0.22	0	5.01	0.28	1.02
AmHem-675260	68	0	0				K		CYT		8.072	11.19			ExpAA=0.00 First60=0.00 PredHel=0 Topology=i	0				Y-NoSP	1	14.7	1.5	4.4	.		AmHem-675260	0	0	0	0	0	0	0	0	0	2	0	0	2	0	0	0	0	0	0	0	0	0
AmHem-546813	67	0	0				P		SIG	24-25	7.105	5.44	4.887	5.43	ExpAA=14.78 First60=13.78 PredHel=0 Topology=o	0				Y	0	14.9	9	3	.		AmHem-546813	0	0	0	0	0	0	0	0	0	0	0	0	0	0	0	0	0	0	0	0	0	0
AmHem-296193	545	0	2	AmHem-296193	1638		N	*	CYT		60.374	8.24			ExpAA=0.00 First60=0.00 PredHel=0 Topology=o	0				N	0	12.1	8.3	5.3	.		AmHem-296193	459	116	1510	84	3195	1014	801	2195	2009	7122	746	488	7122	23.89	4.32	32.56	1.32	95.56	28.6	19.87	41.08	37.95
AmHem-301211	984	0	5	AmHem-301211	2952		P		CYT		110.459	8.97			ExpAA=0.04 First60=0.01 PredHel=0 Topology=o	0				Y-NoSP	1	16.2	4	7.7	.		AmHem-301211	9.97	28.55	148.07	126.72	131.03	106.78	27.08	391	262.13	233.49	152.44	166.58	391	0.28	0.57	1.7	1.06	2.08	1.6	0.36	3.89	2.63
AmHem-284868	415	0	1	AmHem-284868	1248		M	*	CYT		45.507	5.18			ExpAA=0.10 First60=0.00 PredHel=0 Topology=o	0				Y-NoSP	2	9.4	9.4	6	0.7		AmHem-284868	18634	49081	9005	36339	17074	6844	6095	9433	5892	9618	6945	3969	49081	1313.67	2477.38	262.96	775.69	691.59	261.46	204.79	239.14	150.75
AmHem-323512	391	0	4	AmHem-323512	1176		T	*	CYT		43.573	6.66			ExpAA=0.00 First60=0.00 PredHel=0 Topology=o	0				Y-NoSP	2	14.1	9.2	6.6	.	1 | 355 CSVRIPR|SV 0.657 *ProP* |	AmHem-323512	307.06	53.68	2435.99	704.71	1859.14	3097.9	1326.41	23057.2	7593.46	24312.2	6541.19	831.5	24312.2	23.16	2.9	76.12	16.1	80.58	126.63	47.69	625.46	207.88
AmHem-333964	803	0	5	AmHem-333964	2412		M	*	BL	96-97	90.952	5.6	80.858	5.43	ExpAA=23.44 First60=0.33 PredHel=1 Topology=i80-102o	1	2.7	87.3	10	Y-NoSP	2	12.8	6.5	4.6	.		AmHem-333964	10	0	15.5	3	18	0	125.03	184.8	764.68	266.98	165.56	129	764.68	0.34	0	0.22	0.03	0.35	0	2.04	2.28	9.51
AmHem-337321	671	0	3	AmHem-337321	2016		K	*	CYT		77.404	9.19			ExpAA=0.00 First60=0.00 PredHel=0 Topology=o	0				Y-NoSP	1	13	4.5	5.2	.	1 | 176 LYGRHFR|VV 0.510 *ProP* |	AmHem-337321	152.06	214	578.37	351.91	389.85	396.81	391.5	639.7	519.01	402.93	464.07	743.17	743.17	6.31	6.37	9.95	4.42	9.3	8.93	7.75	9.55	7.82
AmHem-333969	831	0	5	AmHem-333969	2496		M	*	BL	96-97	93.853	5.77	83.757	5.6	ExpAA=23.44 First60=0.33 PredHel=1 Topology=i80-102o	1	2.6	87.7	9.6	Y-NoSP	2	13	6.6	4.6	.		AmHem-333969	0	0	12.5	0	0	10	27.97	106.2	229.32	60.02	53.44	0	229.32	0	0	0.17	0	0	0.18	0.44	1.26	2.75
AmHem-322238	414	0	3	AmHem-322238	1245		M	*	CYT		46.408	5.26			ExpAA=0.42 First60=0.00 PredHel=0 Topology=o	0				N	0	8.5	7.7	5.1	0.7		AmHem-322238	310	84	88	39	2930	42	3	0	0	4279	0	0	4279	21.91	4.25	2.58	0.83	119.01	1.61	0.1	0	0
AmHem-311241	755	0	0	AmHem-311241	2268		M	*	CYT		81.528	6.59			ExpAA=0.02 First60=0.00 PredHel=0 Topology=o	0				Y-NoSP	0	12.6	8.3	3.7	.		AmHem-311241	143	633	45	104	177	30	0	0	0	0	0	0	633	5.23	16.59	0.68	1.15	3.72	0.59	0	0	0
AmHem-287273	366	0	3	AmHem-287273	1101		M	*	CYT		40.992	6.05			ExpAA=0.00 First60=0.00 PredHel=0 Topology=o	0				N	0	9.8	7.9	6	.		AmHem-287273	132	30	271	257	412	425	62	200	100	582	128	61	582	10.74	1.75	9.13	6.33	19.26	18.74	2.4	5.85	2.95
AmHem-282712	363	0	3	AmHem-282712	1092		M	*	CYT		40.58	5.97			ExpAA=0.00 First60=0.00 PredHel=0 Topology=o	0				N	0	9.9	7.7	6.1	.	1 | 296 DTARIKR|NK 0.558 *ProP* |	AmHem-282712	94.14	204.11	77.19	1845.54	1276.49	108.25	297.81	1162.44	68	2707	222	0	2707	7.73	12	2.63	45.9	60.24	4.82	11.66	34.34	2.03
AmHem-287271	363	0	3	AmHem-287271	1092		M	*	CYT		40.855	6.72			ExpAA=0.00 First60=0.00 PredHel=0 Topology=o	0				N	1	9.9	6.9	6.1	.		AmHem-287271	66	191	22	49	157	61	16	17	0	8	4	54	191	5.42	11.23	0.75	1.22	7.41	2.72	0.63	0.5	0
AmHem-321828	620	0	1	AmHem-321828	1863		T	*	CYT		68.897	9			ExpAA=0.13 First60=0.00 PredHel=0 Topology=o	0				Y-NoSP	0	13.1	6.6	3.2	.		AmHem-321828	0	8	30	9	36	4	66	124	166	156	114	208	208	0	0.26	0.56	0.12	0.94	0.1	1.42	2.02	2.72
AmHem-306864	429	0	1	AmHem-306864	1290		M	*	CYT		47.152	7.2			ExpAA=0.02 First60=0.00 PredHel=0 Topology=o	0				N	0	8.2	8.4	4.9	.		AmHem-306864	216	64	3087	226	700	764	776	2839	3504	3445	2137	711	3504	14.67	3.11	86.83	4.65	27.31	28.11	25.11	69.33	86.35
AmHem-282709	269	0	2	AmHem-282709	810		I	*	CYT		29.839	6.09			ExpAA=0.00 First60=0.00 PredHel=0 Topology=o	0				N	0	10.8	7.8	5.2	.	1 | 202 DTARIKR|NK 0.558 *ProP* |	AmHem-282709	148.86	535.89	35.81	338.46	572.51	25.75	1.19	25.56	0	0	0	44	572.51	17.43	44.89	1.74	12	38.51	1.63	0.07	1.08	0
AmHem-301092	423	0	0	AmHem-301092	1272		S	*	CYT		45.696	7.62			ExpAA=0.12 First60=0.05 PredHel=0 Topology=o	0				Y	0	10.9	9.5	3.1	0.7		AmHem-301092	214.28	38	1616.59	361.01	922.06	1254.96	711.84	996.81	1122.66	1256.13	1460.63	403.99	1616.59	14.78	1.88	46.2	7.54	36.55	46.92	23.41	24.73	28.11
AmHem-301093	482	0	0	AmHem-301093	1449		T	*	CYT		52.389	8.96			ExpAA=0.08 First60=0.00 PredHel=0 Topology=o	0				Y-NoSP	1	12	8.9	3.9	0.6		AmHem-301093	0	0	161.74	22.05	0	183.32	235.24	437.46	73.2	168.47	177.25	0	437.46	0	0	3.99	0.4	0	5.92	6.68	9.38	1.58
AmHem-301091	473	0	0	AmHem-301091	1422		A	*	CYT		51.758	7.37			ExpAA=1.50 First60=0.00 PredHel=0 Topology=o	0				Y-NoSP	0	11	9.3	3.8	0.6		AmHem-301091	360.72	0	2347.68	340.27	195.94	1103.95	571.91	2341.65	2141.14	2772.85	2777.12	557.01	2777.12	21.96	0	59.2	6.27	6.85	36.42	16.59	51.26	47.3
AmHem-301088	483	1.65631	0	AmHem-301088	1452	Y	A	*	CYT		51.62	8.29			ExpAA=0.18 First60=0.00 PredHel=0 Topology=o	0				Y-NoSP	0	10.8	9.1	3.7	0.6		AmHem-301088	0	0	0	38.68	0	137.77	0	44.08	0	88.55	0	0	137.77	0	0	0	0.7	0	4.44	0	0.94	0
AmHem-286784	530	0	1	AmHem-286784	1593		M	*	CYT		55.434	8.4			ExpAA=0.13 First60=0.00 PredHel=0 Topology=o	0				N	2	13.8	10.4	4.7	.		AmHem-286784	2584.08	1329	4785.95	848.06	7863.79	2736.86	1521.88	3001.98	4028.49	16110	3866.2	1041.19	16110	138.71	51.09	106.4	13.78	242.52	79.6	38.93	57.94	78.46
AmHem-272837	206	0	1	AmHem-272837	621		M	*	CYT		23.638	7.55			ExpAA=0.09 First60=0.07 PredHel=0 Topology=o	0				N	1	8.7	4.9	6.3	.		AmHem-272837	0	0	7.32	0	15	9	4.46	27.35	9.01	36.71	25.34	56.57	56.57	0	0	0.5	0	1.41	0.8	0.35	1.61	0.54
AmHem-24500	285	0	2	AmHem-24500	855		M		CYT		32.196	6.01			ExpAA=0.29 First60=0.00 PredHel=0 Topology=o	0				N	0	9.1	7.4	5.6	.		AmHem-24500	8	0	8	0	47	32	0	10	0	0	0	0	47	0.88	0	0.36	0	2.96	1.9	0	0.39	0
AmHem-15796	210	0	1	AmHem-15796	633		D	*	CYT		23.839	4.64			ExpAA=0.02 First60=0.01 PredHel=0 Topology=o	0				N	0	11.4	8.1	5.2	.		AmHem-15796	7	5	6	0	14	17	0	25	0	0	0	0	25	1.12	0.57	0.4	0	1.28	1.47	0	1.44	0
AmHem-333432	288	0	2	AmHem-333432	867		M	*	CYT		32.683	5.36			ExpAA=0.22 First60=0.00 PredHel=0 Topology=o	0				N	0	12.2	5.9	6.3	.		AmHem-333432	1137	1951	1353	1347	1665	721	856	769	1314	1517	1079	286	1951	122.58	150.51	60.44	43.97	103.14	42.13	43.99	29.82	51.43
AmHem-284242	674	0	1	AmHem-284242	2022		P		CYT		78.705	9.47			ExpAA=0.00 First60=0.00 PredHel=0 Topology=o	0				N	0	8.8	4.3	3.3	.		AmHem-284242	2815.59	1184.33	11352.6	2573.39	10504.2	8403.78	5852.21	12464.1	8342.54	8476.1	5034.66	15316.4	15316.4	116.55	35.12	194.61	32.25	249.82	188.5	115.43	185.5	125.3
AmHem-331252	291	0	0	AmHem-331252	873		M		CYT		32.574	7.66			ExpAA=0.01 First60=0.00 PredHel=0 Topology=o	0				Y-NoSP	1	12.7	5.5	4.8	.		AmHem-331252	783	611	1085	3380	947	1550	536	1738	1691	2819	918	155	3380	83.71	46.75	48.07	109.43	58.18	89.82	27.32	66.84	65.63
AmHem-295707	312	0	1	AmHem-295707	939		V	*	CYT		34.513	9.38			ExpAA=1.57 First60=0.01 PredHel=0 Topology=o	0				Y-NoSP	4	9.3	9.9	6.4	.	2 | 37 TTHRPRR|TK 0.644 *ProP* | 40 RPRRTKR|TG 0.556 *ProP* |	AmHem-295707	86	0	59.57	0	0	0	22.69	0	16.11	0	21.16	0	86	8.43	0	2.42	0	0	0	1.06	0	0.57
AmHem-295710	325	0	1	AmHem-295710	978		S	*	CYT		36.273	9.14			ExpAA=3.44 First60=0.00 PredHel=0 Topology=o	0				Y-NoSP	4	9.8	10.5	6.5	.	2 | 50 TTHRPRR|TK 0.644 *ProP* | 53 RPRRTKR|TG 0.556 *ProP* |	AmHem-295710	0	74	1858.43	2032	1261	2480	1494.31	534	3434.89	768	3318.84	1285	3434.89	0	4.95	71.92	57.47	67.68	125.54	66.53	17.94	116.46
AmHem-186629	356	0	1	AmHem-186629	1068		M		CYT		39.258	9.07			ExpAA=0.08 First60=0.00 PredHel=0 Topology=o	0				N	2	13.5	9	5.6	.		AmHem-186629	75	33	553	82	166	70	217	245	540	576	399	76	576	6.32	1.99	19.31	2.09	8.04	3.2	8.72	7.43	16.52
AmHem-332183	333	0	1	AmHem-332183	1002		A	*	CYT		37.175	6.89			ExpAA=0.02 First60=0.00 PredHel=0 Topology=o	0				N	1	11.7	9.9	6	.	1 | 232 TQRRQPR|SA 0.642 *ProP* |	AmHem-332183	0	0	0	20	40.25	0	0	2.31	0	0	0	0	40.25	0	0	0	0.55	2.1	0	0	0.08	0
AmHem-332182	370	0	1	AmHem-332182	1113		A	*	CYT		41.498	7.96			ExpAA=0.02 First60=0.00 PredHel=0 Topology=o	0				N	1	11.1	9.2	6.2	.	1 | 269 TQRRQPR|SA 0.642 *ProP* |	AmHem-332182	17	0	0	0	97.75	4	0	8.69	0	0	0	0	97.75	1.37	0	0	0	4.51	0.17	0	0.25	0
AmHem-149873	237	0	0	AmHem-149873	714		A	*	CYT		27.082	9.05			ExpAA=3.00 First60=0.00 PredHel=0 Topology=o	0				N	0	10.5	8.4	4.2	.		AmHem-149873	10	55	0	0	0	0	0	5	10	30	28	20	55	1.37	5.39	0	0	0	0	0	0.25	0.5
AmHem-326245	303	0.990099	0	AmHem-326245	912		M	*	SIG	20-21	33.581	5.38	31.413	5.02	ExpAA=0.09 First60=0.03 PredHel=0 Topology=o	0				Y	0	11.9	9.6	5.3	.		AmHem-326245	158.33	364.86	5.94	8	884.94	9.69	0	0	0	2305.41	0	0	2305.41	16.06	26.49	0.25	0.25	51.59	0.53	0	0	0
AmHem-322527	762	0	2	AmHem-322527	2289		V	*	CYT		85.761	5.78			ExpAA=0.66 First60=0.00 PredHel=0 Topology=o	0				Y-NoSP	12	13.4	4.3	9.2	.		AmHem-322527	26	36	73	38.82	130.31	0	0	6.79	0	136.57	0	0	136.57	0.94	0.93	1.1	0.43	2.71	0	0	0.09	0
AmHem-216717	314	0.636943	0	AmHem-216717	945		W	*	CYT		35.659	9.94			ExpAA=0.01 First60=0.00 PredHel=0 Topology=o	0				Y-NoSP	0	10.5	7.3	3.5	.		AmHem-216717	0	0	70.02	30.14	22	30	38	140.79	106.79	100.02	71.85	69.24	140.79	0	0	2.82	0.89	1.23	1.58	1.76	4.93	3.77
AmHem-287268	518	0	2	AmHem-287268	1557		M	*	SIG	20-21	56.921	9.63	54.831	9.58	ExpAA=1.55 First60=0.17 PredHel=0 Topology=o	0				Y-NoSP	9	12.5	8.7	12.4	.	1 | 277 SGGRISR|IV 0.609 *ProP* |	AmHem-287268	380	773	6	4	0	0	0	0	0	0	0	0	773	20.92	30.47	0.14	0.07	0	0	0	0	0
AmHem-326123	353	4.53258	1	AmHem-326123	1062	Y	L	*	CYT		37.294	5.66			ExpAA=20.25 First60=19.40 PredHel=1 Topology=i39-61o	1	6.2	82.7	11	Y-NoSP	2	13.9	6.2	5.9	.	2 | 315 RSTRVSR|FV 0.520 *ProP* | 318 RVSRFVR|WV 0.633 *ProP* |	AmHem-326123	619	332	855	2089	3202	358	0	11	0	0	0	0	3202	52.51	20.16	30.05	53.66	156.07	16.46	0	0.34	0
AmHem-159691	84	0	0	AmHem-159691	252		R		CYT		9.647	4.65			ExpAA=0.02 First60=0.01 PredHel=0 Topology=o	0				N	0	13.1	6	4.8	.		AmHem-159691	0	0	6	1	0	14	0	10	5	0	9	54	54	0	0	1.85	0.22	0	5.63	0	2.67	1.35
AmHem-216168	166	0	0	AmHem-216168	498		L		CYT		18.296	5.53			ExpAA=0.24 First60=0.00 PredHel=0 Topology=o	0				Y-NoSP	0	11.4	9.6	2.4	.		AmHem-216168	149.69	235.93	233.9	246.82	230.13	212.55	134.64	216.48	157.37	181.86	151.23	137.89	246.82	33.11	37.27	21.45	16.54	29.25	25.49	14.21	17.24	12.65
AmHem-259325	117	0	0	AmHem-259325	354		P	*	CYT		12.75	8.79			ExpAA=0.02 First60=0.00 PredHel=0 Topology=o	0				Y-NoSP	0	13.7	12	6	.		AmHem-259325	26	21	51	46	147	0	0	15	4	54	8	0	147	9.75	5.61	7.94	5.23	31.7	0	0	2.03	0.55
AmHem-301363	213	0	0	AmHem-301363	642		M	*	CYT		24.459	5.98			ExpAA=0.00 First60=0.00 PredHel=0 Topology=o	0				N	0	13.1	5.2	6.1	.		AmHem-301363	1052.39	2699.42	935.91	2316.22	2769	692.68	1045	816.3	694.6	5146.13	1937	249	5146.13	165.03	302.68	60.84	110.01	249.53	58.88	78.15	46.06	39.56
AmHem-235868	98	0	0	AmHem-235868	294		M		CYT		11.193	8.33			ExpAA=0.17 First60=0.16 PredHel=0 Topology=i	0				Y-NoSP	0	11.2	4.1	3.1	.		AmHem-235868	0	2	23.13	2.93	1	15.18	4	11.37	5.04	18.94	17	8.32	23.13	0	0.75	5.08	0.47	0.3	4.35	1.01	2.17	0.97
AmHem-329273	702	0	3	AmHem-329273	2109		M	*	CYT		80.714	8.43			ExpAA=22.44 First60=0.00 PredHel=1 Topology=i77-99o	1	3.1	85.9	11	N	0	9.7	4.8	4	0.4	1 | 130 IAQRLRR|GM 0.516 *ProP* |	AmHem-329273	58	54	45	25	344	47	0	6	0	1	0	0	344	2.29	1.53	0.74	0.3	7.82	1.01	0	0.09	0
AmHem-222240	78	0	0	AmHem-222240	234		M		CYT		8.608	4.64			ExpAA=0.00 First60=0.00 PredHel=0 Topology=o	0				Y-NoSP	0	7.7	11.5	3.8	.		AmHem-222240	0	8	1	6	28	14	0	0	0	0	0	0	28	0	5.05	0.37	1.63	14.38	6.79	0	0	0
AmHem-300898	236	0	1	AmHem-300898	708		A		CYT		26.173	8.43			ExpAA=0.07 First60=0.00 PredHel=0 Topology=o	0				Y-NoSP	0	16.1	7.2	5.1	.	1 | 135 TRRRTRR|TL 0.606 *ProP* |	AmHem-300898	0	0	5.7	29	11.42	33	0	8	0	0	2	0	33	0	0	0.33	1.22	0.91	2.47	0	0.4	0
AmHem-299011	487	0	3	AmHem-299011	1461		M		CYT		52.715	5.05			ExpAA=22.71 First60=0.70 PredHel=1 Topology=i59-81o	1	4.5	83.4	12.1	Y-NoSP	3	14	8.2	4.7	.		AmHem-299011	0	4	12	24	30	2	0	27	0	6	24	20	30	0	0.17	0.29	0.43	1.02	0.06	0	0.57	0
AmHem-135251	78	0	0	AmHem-135251	234		D		CYT		9.121	6.89			ExpAA=0.29 First60=0.28 PredHel=0 Topology=o	0				N	0	10.3	5.1	3.8	.		AmHem-135251	0	0	0	0	0	0	0	1	3	0	4	0	4	0	0	0	0	0	0	0	0.32	0.98
AmHem-301364	238	0	0	AmHem-301364	717		M	*	CYT		27.106	6.16			ExpAA=0.24 First60=0.00 PredHel=0 Topology=o	0				N	0	14.3	4.6	5.9	.		AmHem-301364	16.61	6.58	9.09	2.78	0	7.32	0	2.7	7.4	89.87	0	0	89.87	2.26	0.64	0.51	0.11	0	0.54	0	0.13	0.37
AmHem-120519	509	0	0	AmHem-120519	1530		M	*	CYT		54.96	5.71			ExpAA=218.05 First60=9.04 PredHel=10 Topology=i52-74o94-116i123-145o223-245i265-287o302-324i336-355o375-397i410-427o431-453i	10	41.7	26.9	31.4	Y-NoSP	0	13.4	7.1	4.7	.	1 | 372 LEKRVTR|FV 0.581 *ProP* |	AmHem-120519	294	10	62	26	19	15	60	88	2	55	112	88	294	16.5	0.4	1.44	0.44	0.61	0.46	1.6	1.78	0.04
AmHem-136286	283	0	0	AmHem-136286	849		E		CYT		30.667	6.82			ExpAA=0.05 First60=0.01 PredHel=0 Topology=o	0				N	1	19.1	7.1	5.3	.		AmHem-136286	3	20	24	83	64	18	0	0	0	0	4	0	83	0.33	1.58	1.1	2.78	4.07	1.08	0	0	0
AmHem-225953	269	4.08922	0	AmHem-225953	810	Y	Y	*	CYT		29.636	9.92			ExpAA=17.74 First60=0.00 PredHel=0 Topology=o	0				N	0	11.5	7.1	3	.		AmHem-225953	196.9	69.04	481.83	178.72	396.24	627.37	130.97	285.41	112.84	128.66	99.55	160.29	627.37	23.05	5.78	23.38	6.34	26.66	39.81	7.31	12.02	4.8
AmHem-161296	326	0	0	AmHem-161296	981		Y	*	CYT		38.003	6.56			ExpAA=0.01 First60=0.00 PredHel=0 Topology=o	0				Y-NoSP	0	11.3	6.1	5.2	.		AmHem-161296	384	238	0	45	0	14	0	58	0	0	0	0	384	35.74	15.85	0	1.27	0	0.71	0	1.94	0
AmHem-124209	77	0	0	AmHem-124209	231		R		CYT		8.871	10.26			ExpAA=0.00 First60=0.00 PredHel=0 Topology=i	0				Y-NoSP	1	11.7	1.3	7.8	.	1 | 8 ASTRERR|AI 0.596 *ProP* |	AmHem-124209	0	0	6	0	2	48.4	1	16	31.08	20	21.45	17	48.4	0	0	2.31	0	1.06	24.33	0.44	5.36	10.51
AmHem-202861	158	0	0	AmHem-202861	477		E	*	CYT		17.879	5.25			ExpAA=0.63 First60=0.14 PredHel=0 Topology=o	0				Y-NoSP	0	8.9	7.6	4.4	.		AmHem-202861	14	44	34	5	29	14	92	33	53	7	37	15	92	3.29	7.39	3.32	0.36	3.92	1.79	10.33	2.8	4.53
AmHem-101143	74	0	0	AmHem-101143	222		W		CYT		8.614	4.02			ExpAA=0.00 First60=0.00 PredHel=0 Topology=o	0				Y-NoSP	0	6.8	14.9	2.7	.		AmHem-101143	12	21	0	3	1	0	8	0	0	0	0	8	21	12.43	15.34	0	0.94	0.6	0	3.98	0	0
AmHem-120495	102	0	0	AmHem-120495	309		D	*	CYT		11.502	7.96			ExpAA=0.02 First60=0.02 PredHel=0 Topology=o	0				Y-NoSP	0	11.8	5.9	4.9	.		AmHem-120495	15	0	4	0	0	0	0	0	0	0	0	0	15	7.19	0	0.8	0	0	0	0	0	0
AmHem-311448	393	0	1	AmHem-311448	1182		F	*	BL	47-48	44.231	8.87	39.208	8.82	ExpAA=196.83 First60=22.99 PredHel=9 Topology=i21-43o122-144i149-171o181-203i224-246o268-290i309-331o336-358i367-389o	9	50.4	30.5	19.1	Y	0	13	5.3	4.6	.		AmHem-311448	78.54	1	41.14	45.99	0	8.97	81.52	23.58	72.69	121.19	0	0	121.19	5.89	0.05	1.28	1.04	0	0.36	2.91	0.64	1.98
AmHem-311450	436	0	1	AmHem-311450	1311		P	*	BL/SIG		49.103	9.05			ExpAA=227.43 First60=28.48 PredHel=10 Topology=o22-44i80-102o165-187i192-214o224-246i267-289o311-333i352-374o379-401i410-432o	10	50.5	28.9	20.6	Y	0	13.5	5.5	4.6	.		AmHem-311450	74.46	0	247.86	9.01	241	143.03	126.48	309.42	220.31	658.81	117	99	658.81	4.96	0	6.85	0.18	9.23	5.17	4.02	7.42	5.33
AmHem-334681	157	1.91083	0	AmHem-334681	474		M	*	CYT		16.767	9.69			ExpAA=0.02 First60=0.02 PredHel=0 Topology=o	0				N	7	14.6	8.9	11.5	.		AmHem-334681	8	0	0	0	12	3	0	11	0	3	3	0	12	1.9	0	0	0	1.64	0.39	0	0.94	0
AmHem-307266	197	0	0	AmHem-307266	591		F		CYT		22.006	9.83			ExpAA=0.01 First60=0.00 PredHel=0 Topology=o	0				Y-NoSP	0	10.2	7.1	3.6	.		AmHem-307266	19.35	0	33.89	5.39	35	57.86	37.31	44.32	15.37	19.27	33.04	59.92	59.92	3.38	0	2.46	0.29	3.52	5.48	3.11	2.79	0.98
AmHem-282228	162	0	0	AmHem-282228	489		M	*	CYT		18.475	5.73			ExpAA=0.26 First60=0.00 PredHel=0 Topology=o	0				N	0	6.2	6.2	5.6	.		AmHem-282228	254	269	228	305	361	187	185	236	204	259	106	74	361	57.65	43.61	21.46	20.97	47.09	23.02	20.04	19.29	16.83
Amac-hemSigP-241218	100	0	0	Amac-hemSigP-241218	1700		M		CYT		10.543	6.8			ExpAA=6.85 First60=2.97 PredHel=0 Topology=o	0				Y	1	16	5	9	.		Amac-hemSigP-241218	0	0	53.51	0	94	110	0	313	248.2	107.01	160.61	0	313	0	0	1.11	0	2.7	2.98	0	5.62	4.5
Amac-hemSigP-247222	70	0	0	Amac-hemSigP-247222	223		M		BL/SIG		7.818	9.55			ExpAA=4.69 First60=4.69 PredHel=0 Topology=o	0				Y	0	18.6	7.1	1.4	.		Amac-hemSigP-247222	2	26	2	17	0	8	1	0	0	0	0	0	26	2.04	18.75	0.85	5.28	0	4.45	0.49	0	0
Amac-hemSigP-307007	87	0	0	Amac-hemSigP-307007	1040		M		BL	20-21	9.874	6.69	7.53	6.8	ExpAA=12.98 First60=2.01 PredHel=0 Topology=o	0				Y	4	18.4	4.6	8	.		Amac-hemSigP-307007	24	13.11	149	58	190	161	142	329	331	216	214.9	605.58	605.58	2.09	0.82	5.37	1.53	9.49	7.58	5.88	10.28	10.44
Amac-hemSigP-453449	77	0	0	Amac-hemSigP-453449	232		M		BL	40-41	7.577	4.28	3.639	3.32	ExpAA=23.63 First60=20.69 PredHel=1 Topology=i21-43o	1	28.6	44.2	27.3	Y	2	24.7	15.6	1.3	.		Amac-hemSigP-453449	0	0	0	0	0	0	0	0	0	0	0	0	0	0	0	0	0	0	0	0	0	0
AmHem-142948	93	0	0	AmHem-142948	282		M	*	CYT		10.97	10.05			ExpAA=0.00 First60=0.00 PredHel=0 Topology=o	0				Y	0	14	2.2	6.5	.		AmHem-142948	10	0	0	0	0	0	0	0	17	6	3	0	17	5.75	0	0	0	0	0	0	0	3.56
AmHem-165647	83	0	0	AmHem-165647	249		H		CYT		9.288	11.56			ExpAA=5.18 First60=2.77 PredHel=0 Topology=o	0				Y	7	22.9	4.8	8.4	.		AmHem-165647	6	0	79.98	11.02	9	45.82	36	155.6	97.66	69.66	76.58	17	155.6	4.57	0	25.37	2.55	3.94	18.95	13.13	42.84	27.15
AmHem-220768	81	0	0	AmHem-220768	246		I	*	CYT		9.11	4.45			ExpAA=0.73 First60=0.44 PredHel=0 Topology=o	0				Y	0	7.4	2.5	8.6	.		AmHem-220768	0	0	34	0	1	22	0	51	7	38	4	0	51	0	0	11.11	0	0.45	9.38	0	14.47	2.01
AmHem-227264	94	0	0	AmHem-227264	285		Y	*	CYT		11.392	9.74			ExpAA=18.43 First60=18.13 PredHel=0 Topology=i	0				Y	0	13.8	1.1	1.1	.		AmHem-227264	29.96	6	5	0	10	14.99	19	13.01	19	6	2	14	29.96	16.86	2.4	1.17	0	3.24	4.58	5.11	2.64	3.9
AmHem-713173	71	0	0				P		BL/SIG		7.544	10.71			ExpAA=6.64 First60=6.47 PredHel=0 Topology=o	0				Y	8	21.1	7	11.3	.		AmHem-713173	0	0	0	0	0	0	0	0	0	0	0	0	0	0	0	0	0	0	0	0	0	0
AmHem-119617	68	0	0	AmHem-119617	204		R		CYT		7.379	6.72			ExpAA=0.06 First60=0.06 PredHel=0 Topology=o	0				Y	0	14.7	10.3	1.5	.		AmHem-119617	15	3	12.02	0	16	4	9	0	0	0	0	0	16	20.44	2.87	6.86	0	12.56	2.97	5.91	0	0
AmHem-140890	67	0	0	AmHem-140890	204		M	*	BL/SIG		7.278	8.8			ExpAA=14.86 First60=13.39 PredHel=0 Topology=o	0				Y	0	11.9	10.4	4.5	.		AmHem-140890	0	0	2	0	0	0	0	1	0	4	0	0	4	0	0	1.14	0	0	0	0	0.5	0
AmHem-43525	68	0	0	AmHem-43525	204		A		BL/SIG		7.831	11.91			ExpAA=16.54 First60=16.24 PredHel=0 Topology=o	0				Y	4	17.6	4.4	8.8	.		AmHem-43525	0	0	0	0	0	0	0	3	0	0	0	0	3	0	0	0	0	0	0	0	1.49	0
AmHem-269497	95	0	0	AmHem-269497	288		Q	*	CYT		10.829	9.46			ExpAA=36.80 First60=18.16 PredHel=2 Topology=i21-43o77-94i	2	41.1	35.8	23.2	Y	0	18.9	3.2	1.1	.		AmHem-269497	12	8	34	2	50	30	37	50	39	45	41	35	50	6.61	3.13	7.79	0.33	15.83	8.97	9.75	9.94	7.83
Amac-hemSigP-213133	103	0	0	Amac-hemSigP-213133	508		M		SIG	29-30	11.564	9.14	8.318	8.98	ExpAA=19.32 First60=1.32 PredHel=1 Topology=i78-100o	1	21.4	2.9	75.7	Y	0	21.4	2.9	2.9	.		Amac-hemSigP-213133	0	8	38.96	8	4	13.56	42.7	59.15	28.76	38.84	14.7	27	59.15	0	1.23	3.47	0.52	0.49	1.58	4.38	4.58	2.25
Amac-hemSigP-401090	194	0	0	Amac-hemSigP-401090	587		M		CYT		21.536	9.4			ExpAA=53.53 First60=17.98 PredHel=1 Topology=i167-189o	1	11.3	2.6	86.1	Y	2	17.5	5.7	8.2	.		Amac-hemSigP-401090	335	119	387	371	1198.46	430	0	10	2	7	0	0	1198.46	59.1	15.01	28.31	19.82	121.51	41.13	0	0.63	0.13
AmHem-144463	97	0	1	AmHem-144463	294		H	*	SIG	37-38	11.011	8.84	6.737	6.42	ExpAA=42.62 First60=21.39 PredHel=2 Topology=i7-29o64-86i	2	45.4	36.1	18.6	Y	0	16.5	2.1	3.1	.		AmHem-144463	19	4	5	3	13	10	9	0	3	2	2	19	19	10.03	1.5	1.1	0.48	3.95	2.87	2.27	0	0.58
AmHem-613723	77	0	0				F		BL/SIG		8.653	9.42			ExpAA=48.52 First60=36.23 PredHel=2 Topology=i5-27o50-72i	2	57.1	29.9	13	Y	0	14.3	3.9	.	.		AmHem-613723	0	0	2	0	0	0	0	0	2	2	1	0	2	0	0	0.74	0	0	0	0	0	0.65
Amac-hemSigP-459512	77	0	0	Amac-hemSigP-459512	233		M		SIG	20-21	8.541	7.93	6.169	8.95	ExpAA=43.76 First60=29.70 PredHel=2 Topology=i20-42o52-74i	2	57.1	13	29.9	Y	0	14.3	5.2	2.6	.		Amac-hemSigP-459512	1	26	17	83	41	10	3	2	0	0	1	0	83	0.9	16.6	6.4	22.76	21.31	4.91	1.3	0.65	0
AmHem-104052	83	0	0	AmHem-104052	252		S	*	CYT		9.274	6.05			ExpAA=17.18 First60=1.33 PredHel=1 Topology=i60-82o	1	26.5	1.2	72.3	Y-NoSP	2	18.1	3.6	2.4	.		AmHem-104052	0	0	0	2	5	0	0	0	0	0	0	0	5	0	0	0	0.45	2.13	0	0	0	0
Amac-hemSigP-469795	73	0	0	Amac-hemSigP-469795	242		M		BL/SIG		8.373	10.76			ExpAA=36.56 First60=36.39 PredHel=2 Topology=i7-29o39-61i	2	60.3	13.7	26	N	0	17.8	5.5	2.7	.		Amac-hemSigP-469795	0	0	3	0	0	0	10	2	2	0	0	0	10	0	0	1.02	0	0	0	3.92	0.59	0.6
Amac-hemSigP-183380	97	0	0	Amac-hemSigP-183380	887		M		SIG	29-30	10.792	10.4	7.584	10.6	ExpAA=39.78 First60=39.61 PredHel=2 Topology=i7-29o39-58i	2	42.3	10.3	47.4	Y-NoSP	0	14.4	3.1	1	.		Amac-hemSigP-183380	8	0	7	3	1	8	2	8	9	6	4	24	24	0.84	0	0.3	0.1	0.06	0.45	0.1	0.3	0.34
Amac-hemSigP-202198	83	0	1	Amac-hemSigP-202198	621		M		SIG	17-18	9.378	6.23	7.684	5.76	ExpAA=38.13 First60=32.93 PredHel=2 Topology=o5-27i39-61o	2	53	32.5	14.5	N	0	14.5	3.6	6	.		Amac-hemSigP-202198	17	0	50	1	29	24	106	24	96	58	25	24	106	2.78	0	3.39	0.05	2.73	2.13	8.28	1.41	5.71
Amac-hemSigP-205471	100	0	1	Amac-hemSigP-205471	300		M		SIG	21-22	10.717	5.98	8.499	6.43	ExpAA=36.54 First60=19.92 PredHel=2 Topology=i5-27o54-76i	2	44	27	29	Y-NoSP	1	15	4	5	.		Amac-hemSigP-205471	6	4	6	0	0	0	29	26	10	45	47	0	47	3.04	1.44	1.27	0	0	0	7.04	4.76	1.85
Amac-hemSigP-291647	117	0	0	Amac-hemSigP-291647	352		M		SIG	32-33	12.572	8.98	9.34	8.99	ExpAA=36.14 First60=36.14 PredHel=2 Topology=i2-21o26-48i	2	35	4.3	60.7	Y-NoSP	5	19.7	5.1	6	.		Amac-hemSigP-291647	0	0	0	0	0	0	0	2.24	0	0	0	0	2.24	0	0	0	0	0	0	0	0.31	0
Amac-hemSigP-343502	75	0	0	Amac-hemSigP-343502	2271		M		SIG	27-28	8.771	10.36	5.787	10.22	ExpAA=42.05 First60=40.53 PredHel=2 Topology=o5-27i40-62o	2	58.7	24	17.3	N	1	16	2.7	5.3	.		Amac-hemSigP-343502	26.94	7.48	139.61	8.51	20.69	219.06	57.25	419.77	155.37	128.8	57.65	80.43	419.77	0.98	0.2	2.11	0.09	0.43	4.34	1	5.51	2.06
Amac-hemSigP-445697	96	0	0	Amac-hemSigP-445697	293		M		BL	34-35	11.032	6.95	7.07	6.76	ExpAA=36.71 First60=30.84 PredHel=2 Topology=i21-43o47-64i	2	40.6	4.2	55.2	Y-NoSP	0	20.8	1	2.1	.		Amac-hemSigP-445697	0	0	3	0	0	0	0	0	0	0	2	0	3	0	0	0.66	0	0	0	0	0	0
Amac-hemSigP-667679	139	0	0	Amac-hemSigP-667679	419		M		BL/ANC		15.849	8.9			ExpAA=45.62 First60=22.90 PredHel=2 Topology=o29-51i72-94o	2	31.7	53.2	15.1	N	1	17.3	5	3.6	.		Amac-hemSigP-667679	0	0	6	0	4	0	0	6	2	5	1	0	6	0	0	0.71	0	0.66	0	0	0.62	0.21
Amac-hemSigP-79590	77	0	0	Amac-hemSigP-79590	233		M		BL	33-34	8.56	10.3	5.068	9.98	ExpAA=24.66 First60=24.66 PredHel=1 Topology=i32-54o	1	28.6	29.9	41.6	N	2	22.1	1.3	5.2	.		Amac-hemSigP-79590	0	0	0	0	0	0	0	2	6	4	5	0	6	0	0	0	0	0	0	0	0.65	1.98
AmHem-292417	76	0	0	AmHem-292417	228		Q		SIG	29-30	8.717	9	5.341	8.04	ExpAA=41.08 First60=32.64 PredHel=2 Topology=i13-32o47-69i	2	53.9	19.7	26.3	Y-NoSP	0	10.5	3.9	3.9	.		AmHem-292417	0	0	4	1	0	0	0	4	0	0	0	0	4	0	0	1.6	0.29	0	0	0	1.39	0
AmHem-292612	128	0	0	AmHem-292612	384		S		CYT		14.827	8.96			ExpAA=31.34 First60=2.54 PredHel=1 Topology=i87-109o	1	17.2	14.8	68	Y-NoSP	1	11.7	5.5	3.9	.		AmHem-292612	8	0	25	0	22	22	4	6	1	10	2	18	25	2.62	0	3.4	0	4.14	3.91	0.63	0.71	0.12
AmHem-340655	162	0	0	AmHem-340655	486		R		BL	23-24	18.025	8.64	15.573	8.7	ExpAA=21.80 First60=0.01 PredHel=1 Topology=i130-152o	1	13.6	6.2	80.2	N	2	17.3	0.6	7.4	.		AmHem-340655	0	7	6	0	6	7	14	4	4	5	2	26	26	0	1.14	0.57	0	0.79	0.87	1.53	0.33	0.33
AmHem-357895	93	0	0	AmHem-357895	282		H	*	BL	36-37	11.049	9.58	6.844	10.04	ExpAA=35.31 First60=26.57 PredHel=2 Topology=i13-32o52-74i	2	44.1	21.5	34.4	Y-NoSP	0	9.7	5.4	1.1	.		AmHem-357895	4	0	7	0	5	1	0	7	11	22	0	0	22	2.3	0	1.67	0	1.65	0.31	0	1.45	2.31
AmHem-396460	157	0	0	AmHem-396460	474		M	*	BL	113-114	18.499	6.06	5.513	9.19	ExpAA=58.24 First60=5.25 PredHel=2 Topology=i58-80o95-117i	2	28	9.6	62.4	Y-NoSP	0	9.6	3.2	3.2	.		AmHem-396460	22	11	27	769	314	192.74	341	256	108	416	710	872	872	5.22	1.86	2.66	55.31	42.84	24.81	38.63	21.88	9.32
AmHem-410355	112	0	0	AmHem-410355	339		S	*	SIG	18-19	12.683	8.12	10.605	8.51	ExpAA=43.17 First60=43.16 PredHel=2 Topology=o4-26i33-55o	2	39.3	54.5	6.3	Y-NoSP	1	17	3.6	2.7	.		AmHem-410355	0	0	10	0	0	5	0	5	0	2	2	4	10	0	0	1.68	0	0	1.1	0	0.73	0
AmHem-491428	195	0	0	AmHem-491428	588		R	*	CYT		22.192	11.05			ExpAA=44.02 First60=10.28 PredHel=1 Topology=i112-129o	1	8.7	33.8	57.4	Y-NoSP	0	16.4	5.6	2.6	.		AmHem-491428	2	0	3.4	0	3.11	0	28	23.63	16	16	20	176	176	0.35	0	0.25	0	0.31	0	2.35	1.5	1.02
AmHem-631403	71	0	0				Y		BL	31-32	8.195	6.01	4.628	3.57	ExpAA=44.61 First60=38.08 PredHel=2 Topology=i12-34o44-66i	2	62	14.1	23.9	Y-NoSP	0	12.7	4.2	1.4	.		AmHem-631403	0	0	0	0	0	0	0	0	0	3	0	0	3	0	0	0	0	0	0	0	0	0
AmHem-336403	276	0	1	AmHem-336403	831		E	*	CYT		30.668	5.53			ExpAA=22.55 First60=0.01 PredHel=1 Topology=i140-162o	1	8	41.3	50.7	N	3	12.3	5.4	6.5	.		AmHem-336403	118.58	6.23	401.1	85.96	153.96	790.65	380.21	342.4	383.63	416.78	193.93	34.05	790.65	13.46	0.51	18.86	2.95	10.04	48.63	20.57	13.98	15.81
Amac-hemSigP-135604	129	0	0	Amac-hemSigP-135604	419		M		CYT		15.006	10.6			ExpAA=35.31 First60=22.06 PredHel=2 Topology=o22-44i87-104o	2	30.2	36.4	33.3	N	0	9.3	0.8	6.2	.	1 | 72 NRARFDR|NH 0.525 *ProP* |	Amac-hemSigP-135604	18	5	32	13	31	14	8	24	13	22	18	44	44	5.14	1.02	3.79	1.12	5.09	2.17	1.09	2.47	1.35
Amac-hemSigP-225747	94	0	0	Amac-hemSigP-225747	435		M		SIG	16-17	10.673	9.13	8.789	8.88	ExpAA=33.51 First60=26.27 PredHel=2 Topology=o4-26i46-68o	2	46.8	31.9	21.3	Y-NoSP	0	18.1	1.1	7.4	.		Amac-hemSigP-225747	0	13	39	5	28	24.28	13	50.26	26.04	13	10.09	53	53	0	2.5	4.36	0.41	4.34	3.55	1.67	4.88	2.55
Amac-hemSigP-435171	747	0	1	Amac-hemSigP-435171	2246		M		CYT		85.134	9.71			ExpAA=28.33 First60=6.60 PredHel=1 Topology=i71-93o	1	2.9	87.6	9.5	Y-NoSP	0	11.6	5.8	4.8	.		Amac-hemSigP-435171	0	2.52	164.4	95.33	18.91	127.33	270.31	898.27	966.02	287.29	718	164.95	966.02	0	0.07	2.52	1.07	0.4	2.55	4.76	11.94	12.96
Amac-hemSigP-487571	229	0	0	Amac-hemSigP-487571	1685		M		BL/SIG		23.964	8.85			ExpAA=78.12 First60=19.88 PredHel=2 Topology=i86-108o128-150i	2	19.2	8.7	72.1	Y-NoSP	11	21.8	4.8	7.4	.	1 | 21 MLSRQSR|TA 0.649 *ProP* |	Amac-hemSigP-487571	0	0	0	29.77	25.42	40.49	0	112.3	133.73	65.22	115.64	116.04	133.73	0	0	0	0.45	0.74	1.11	0	2.04	2.45
AmHem-400063	152	0	1	AmHem-400063	459		H	*	SIG	25-26	17.498	9.85	14.494	9.83	ExpAA=40.01 First60=19.19 PredHel=2 Topology=i7-25o94-116i	2	26.3	45.4	28.3	N	1	10.5	8.6	7.2	.	1 | 71 LARRQGR|SS 0.620 *ProP* |	AmHem-400063	2353.29	6019.15	2157.3	6104.26	3555.94	2909.12	1502.07	1404.25	1537.26	2195.14	1365.94	652.05	6104.26	585.5	1069.34	222.67	460.14	508.52	392.51	178.36	125.82	139.04
Amac-hemSigP-172834	76	0	0	Amac-hemSigP-172834	352		M		ANC		8.642	10.32	5.937	10.92	ExpAA=25.47 First60=24.16 PredHel=1 Topology=o40-62i	1	28.9	52.6	18.4	Y	0	6.6	2.6	1.3	.		Amac-hemSigP-172834	0	0	1.71	0	0	0	0	10	3	0	3	0	10	0	0	0.27	0	0	0	0	1.37	0.41
AmHem-285962	106	0	0	AmHem-285962	321		G	*	ANC		11.319	8.47	7.548	6.5	ExpAA=11.45 First60=1.38 PredHel=0 Topology=o	0				Y	6	17	7.5	7.5	.		AmHem-285962	0.5	15.76	15.45	0.5	10.16	5.04	22.02	1.51	20.74	10.59	13.11	25.35	25.35	0.22	5	2.86	0.07	2.61	1.22	4.7	0.24	3.37
AmHem-285965	106	0	0	AmHem-285965	321		P	*	ANC		11.375	9.32	7.548	6.5	ExpAA=16.32 First60=4.34 PredHel=0 Topology=o	0				Y	6	16	6.6	9.4	.		AmHem-285965	0.5	0	3.71	0.5	0	0	0	0	1.23	0	0	0	3.71	0.22	0	0.69	0.07	0	0	0	0	0.2
AmHem-297718	67	0	0	AmHem-297718	204		C	*	ANC		7.975	7.04	5.801	5.27	ExpAA=40.04 First60=34.27 PredHel=2 Topology=i5-27o47-66i	2	61.2	29.9	9	Y	0	14.9	.	.	.		AmHem-297718	17	7	10	3	6	9	6	10	4	2	2	34	34	23.16	6.7	5.71	1.24	4.71	6.68	3.94	4.95	2
Amac-hemSigP-405451	78	0	0	Amac-hemSigP-405451	239		M		ANC		8.691	8.81	5.859	6.72	ExpAA=26.75 First60=12.61 PredHel=1 Topology=i54-76o	1	28.2	2.6	69.2	Y	0	20.5	3.8	5.1	.		Amac-hemSigP-405451	0	0	7	0	0	2	9	11	14	7	4	7	14	0	0	2.46	0	0	0.92	3.64	3.36	4.32
AmHem-229992	72	0	0	AmHem-229992	216		H		BL/ANC		8.507	9.56			ExpAA=20.01 First60=9.45 PredHel=1 Topology=i52-71o	1	26.4	1.4	72.2	Y	0	12.5	6.9	2.8	.		AmHem-229992	9	0	7	22	51	11	21	1	0	8	6	19	51	10.13	0	3.29	7.53	33.06	6.74	11.36	0.41	0
AmHem-669353	133	0	0				Y		ANC		15.523	8.25	13.171	6.53	ExpAA=45.15 First60=39.26 PredHel=2 Topology=i5-23o33-55i	2	30.1	7.5	62.4	Y	0	16.5	3	4.5	.		AmHem-669353	0	0	0	0	0	2	0	1	0	4	4	0	4	0	0	0	0	0	0.33	0	0.11	0
Amac-hemSigP-128907	116	0	0	Amac-hemSigP-128907	349		M		ANC		13.679	10.12	6.974	11.85	ExpAA=21.59 First60=19.54 PredHel=1 Topology=i41-63o	1	19	45.7	35.3	Y-NoSP	1	19	0.9	4.3	.		Amac-hemSigP-128907	13	0	2	7	3	0	0	1	1	0	0	0	13	5	0	0.32	0.82	0.66	0	0	0.14	0.14
Amac-hemSigP-226535	103	0	0	Amac-hemSigP-226535	1452		M		ANC		12.149	11.33	4.287	11.84	ExpAA=20.83 First60=12.64 PredHel=1 Topology=i49-68o	1	18.4	34	47.6	Y-NoSP	0	11.7	4.9	2.9	.		Amac-hemSigP-226535	295.43	581	707.8	1067	397	556.7	1357.07	696.81	448	190.99	565.99	2524.92	2524.92	17.57	24.75	17.44	19.21	13.57	17.94	38.47	14.9	9.67
Amac-hemSigP-239818	91	0	1	Amac-hemSigP-239818	501		M		SIG	22-23	10.176	9.44	7.683	8.99	ExpAA=23.82 First60=19.57 PredHel=1 Topology=i42-64o	1	24.2	29.7	46.2	N	2	17.6	5.5	4.4	.		Amac-hemSigP-239818	52	109	3	176	32	25	2	8	2	2	0	1	176	11.4	17.07	0.27	11.69	4.03	2.97	0.21	0.63	0.16
Amac-hemSigP-297632	121	0	0	Amac-hemSigP-297632	890		M		ANC		13.947	12.18	11.673	12	ExpAA=23.10 First60=20.98 PredHel=1 Topology=i41-63o	1	18.2	47.9	33.9	Y-NoSP	0	9.1	11.6	5.8	.		Amac-hemSigP-297632	21.11	5.18	243.84	32.01	56.02	134.3	48.2	333.07	434.57	387.81	315.04	218.51	434.57	2.21	0.39	10.55	1.01	3.36	7.6	2.4	12.52	16.48
Amac-hemSigP-302369	101	0	0	Amac-hemSigP-302369	2002		M		BL/ANC		11.933	9.03			ExpAA=53.83 First60=25.82 PredHel=3 Topology=i13-32o47-69i81-100o	3	59.4	15.8	24.8	N	0	6.9	2	2	.		Amac-hemSigP-302369	0	0	41	8	29	50	30	86	36	44	19	206	206	0	0	0.71	0.1	0.7	1.13	0.6	1.29	0.55
Amac-hemSigP-314003	114	0	0	Amac-hemSigP-314003	767		M		BL/ANC		11.951	7.46			ExpAA=46.49 First60=40.42 PredHel=2 Topology=i7-24o29-51i	2	34.2	4.4	61.4	Y-NoSP	0	11.4	11.4	4.4	.		Amac-hemSigP-314003	0	0	13	4	23	16	4	39	35	64	9	90	90	0	0	0.67	0.15	1.65	1.09	0.24	1.76	1.59
Amac-hemSigP-617886	91	0	0	Amac-hemSigP-617886	274		M		ANC		10.208	10.86	2.997	11	ExpAA=24.76 First60=15.87 PredHel=1 Topology=i46-68o	1	24.2	25.3	50.5	Y-NoSP	0	15.4	3.3	3.3	.		Amac-hemSigP-617886	0	0	0	0	0	6	2	0	0	0	1	0	6	0	0	0	0	0	1.99	0.59	0	0
AmHem-118554	135	0	0	AmHem-118554	408		P	*	BL/ANC		15.074	7.86			ExpAA=20.92 First60=2.18 PredHel=1 Topology=i62-84o	1	16.3	37.8	45.9	N	0	13.3	4.4	8.1	.		AmHem-118554	2	0	6	12	0	0	6	9	0	0	5	24	24	0.59	0	0.74	1.08	0	0	0.85	0.96	0
AmHem-136963	104	0	0	AmHem-136963	315		P	*	BL/ANC		11.758	8.29			ExpAA=42.71 First60=23.87 PredHel=2 Topology=o18-40i61-78o	2	37.5	42.3	20.2	Y-NoSP	0	13.5	2.9	2.9	.		AmHem-136963	0	0	3	0	0	0	0	21	4	4	5	26	26	0	0	0.58	0	0	0	0	3.5	0.67
AmHem-394905	74	0	0	AmHem-394905	225		M	*	ANC		8.451	8.34	6.034	8.39	ExpAA=39.84 First60=33.09 PredHel=2 Topology=o4-23i44-66o	2	55.4	16.2	28.4	Y-NoSP	0	14.9	.	.	.		AmHem-394905	3	0	0	3	1	0	0	0	0	0	1	0	3	2.99	0	0	0.91	0.57	0	0	0	0
AmHem-456028	92	0	0	AmHem-456028	276		R		ANC		10.774	8.86	6.63	9.24	ExpAA=44.12 First60=29.05 PredHel=2 Topology=i21-43o56-78i	2	47.8	14.1	38	N	0	6.5	6.5	4.3	.		AmHem-456028	70	28	69	24	54	99	91	120	92	104	95	68	120	42.13	11.97	17.28	4.38	18.69	32.36	26.21	26.09	20.2
AmHem-48334	80	0	0	AmHem-48334	243		T	*	BL/ANC		9.102	9.16			ExpAA=43.02 First60=33.79 PredHel=2 Topology=i13-33o48-70i	2	52.5	18.8	28.8	Y-NoSP	1	21.3	3.8	1.3	.		AmHem-48334	0	0	0	0	4	4	0	2	0	0	0	0	4	0	0	0	0	1.86	1.76	0	0.59	0
AmHem-519494	68	0	0	AmHem-519494	207		H	*	BL/ANC		7.535	9.39			ExpAA=22.63 First60=22.60 PredHel=1 Topology=i30-52o	1	32.4	23.5	44.1	N	0	13.2	7.4	4.4	.		AmHem-519494	0	0	0	0	0	0	0	0	0	0	0	10	10	0	0	0	0	0	0	0	0	0
AmHem-672929	88	0	0				S		ANC		10.277	8.27	6.645	7.98	ExpAA=42.00 First60=37.41 PredHel=2 Topology=i13-32o42-64i	2	46.6	11.4	42	N	0	10.2	3.4	3.4	.		AmHem-672929	0	0	0	0	0	0	0	0	3	0	0	17	17	0	0	0	0	0	0	0	0	0.73
AmHem-115576	90	0	0	AmHem-115576	273		M	*	ANC		10.578	9.5	9.048	9.64	ExpAA=22.63 First60=20.81 PredHel=1 Topology=i40-62o	1	24.4	31.1	44.4	Y-NoSP	0	10	1.1	2.2	.		AmHem-115576	0	0	0	0	0	0	0	2	3	5	5	0	5	0	0	0	0	0	0	0	0.45	0.67
AmHem-162897	112	0	0	AmHem-162897	336		G		BL/ANC		12.019	8.92			ExpAA=22.09 First60=0.68 PredHel=1 Topology=i81-103o	1	19.6	8	72.3	Y-NoSP	0	11.6	11.6	3.6	.		AmHem-162897	39	6	197	57	210	163	142	156	78	107	86	111	210	16.02	1.76	33.62	7.1	49.6	36.33	27.87	23.11	11.66
AmHem-672601	99	0	0				S		ANC		11.125	10.32	7.316	10.43	ExpAA=29.87 First60=7.42 PredHel=1 Topology=i65-87o	1	22.2	12.1	65.7	N	1	13.1	6.1	11.1	.		AmHem-672601	0	0	44	4	5	25	3.86	242	83	198	50	40.06	242	0	0	9.28	0.62	1.46	6.89	0.94	44.32	15.35
Amac-hemSigP-199399	73	0	0	Amac-hemSigP-199399	219		M		BL/ANC		8.283	11.59			ExpAA=17.03 First60=13.20 PredHel=1 Topology=i45-67o	1	30.1	8.2	61.6	N	0	12.3	4.1	2.7	.		Amac-hemSigP-199399	2	16	0	13	0	4	3	0	0	0	0	1	16	2.16	12.17	0	4.26	0	2.35	1.55	0	0
Amac-hemSigP-114683	99	0	0	Amac-hemSigP-114683	409		M		BL/ANC		11.683	6.68			ExpAA=23.40 First60=23.29 PredHel=1 Topology=o20-42i	1	22.2	20.2	57.6	N	1	7.1	1	6.1	.		Amac-hemSigP-114683	0	0	7	0	2	0	0	2	0	1	0	29	29	0	0	0.86	0	0.34	0	0	0.21	0
Amac-hemSigP-345856	138	0	0	Amac-hemSigP-345856	3787		M		ANC		16.35	12.28	12.649	12.14	ExpAA=0.88 First60=0.10 PredHel=0 Topology=o	0				N	2	13.8	4.3	8.7	.		Amac-hemSigP-345856	1357.18	1887.57	1130.26	1120.65	982.5	1049.12	1115.29	1719.45	995.7	1244.7	1066.95	1456.2	1887.57	28.94	28.84	9.98	7.23	12.04	12.12	11.33	13.18	7.7
Amac-hemSigP-352544	91	0	0	Amac-hemSigP-352544	704		M		BL	41-42	10.403	9.93	5.811	10.79	ExpAA=22.34 First60=22.32 PredHel=1 Topology=i20-42o	1	24.2	53.8	22	N	0	11	3.3	1.1	.		Amac-hemSigP-352544	12	27	16	0	4	2	6	13	0	0	3	0	27	1.67	2.69	0.92	0	0.32	0.15	0.4	0.65	0
Amac-hemSigP-477258	106	0	0	Amac-hemSigP-477258	1358		M		BL/ANC		11.632	11.53			ExpAA=10.22 First60=3.90 PredHel=0 Topology=o	0				Y-NoSP	0	19.8	5.7	4.7	.		Amac-hemSigP-477258	70.97	53.99	98.75	132	185.12	44.74	156.44	418.68	169.94	210.32	106.71	254.74	418.68	4.55	2.48	2.62	2.56	6.82	1.55	4.78	9.65	3.95
Amac-hemSigP-47895	75	0	0	Amac-hemSigP-47895	1041		M		BL	40-41	8.62	9.44	4.129	10.06	ExpAA=27.86 First60=26.78 PredHel=1 Topology=o20-42i	1	29.3	26.7	44	Y-NoSP	0	14.7	1.3	4	.		Amac-hemSigP-47895	9	8	23	9	0	33	0	0	4	0	0	0	33	0.78	0.5	0.83	0.24	0	1.55	0	0	0.13
Amac-hemSigP-485918	123	0	1	Amac-hemSigP-485918	369		M		ANC		14.392	9.47			ExpAA=1.90 First60=0.00 PredHel=0 Topology=o	0				N	3	11.4	1.6	12.2	.		Amac-hemSigP-485918	0	0	0	0	0	0	0	0	1	0	0	33.5	33.5	0	0	0	0	0	0	0	0	0.13
Amac-hemSigP-706482	83	0	0	Amac-hemSigP-706482	533		M		ANC		9.104	9.69	6.271	11	ExpAA=20.34 First60=20.29 PredHel=1 Topology=o33-52i	1	22.9	39.8	37.3	N	0	12	6	4.8	.		Amac-hemSigP-706482	0	7	0	0	0	6	0	2	4	3	2	0	7	0	1.01	0	0	0	0.65	0	0.14	0.29
Amac-hemSigP-82828	88	0	1	Amac-hemSigP-82828	266		M		ANC		9.757	11.1	1.135	8.25	ExpAA=8.00 First60=5.60 PredHel=0 Topology=o	0				Y-NoSP	1	12.5	3.4	11.4	.		Amac-hemSigP-82828	0	0	0	0	0	4	0	2	1	1	5	0	5	0	0	0	0	0	1.42	0	0.47	0.24
Amac-hemSigP-99147	87	0	0	Amac-hemSigP-99147	737		M		ANC		10.471	10.42	5.795	11	ExpAA=19.62 First60=19.62 PredHel=1 Topology=i17-36o	1	21.8	58.6	19.5	N	6	20.7	6.9	2.3	.		Amac-hemSigP-99147	69.24	49.3	13.01	18.81	6.92	4.07	14.09	11.15	1	1	1	34.63	69.24	9.11	4.64	0.71	0.75	0.52	0.29	0.88	0.53	0.05
AmHem-177487	119	0	0	AmHem-177487	360		C	*	ANC		13.247	11.77	2.468	10.14	ExpAA=1.03 First60=0.00 PredHel=0 Topology=o	0				N	0	19.3	5.9	9.2	.		AmHem-177487	2	0	15.02	3	18.6	15	1	40	32	22.88	25	60	60	0.73	0	2.27	0.33	3.9	2.97	0.17	5.26	4.24
AmHem-271980	89	0	0	AmHem-271980	270		R	*	BL/ANC		9.722	10.83			ExpAA=14.25 First60=12.17 PredHel=0 Topology=i	0				Y-NoSP	1	14.6	9	3.4	.		AmHem-271980	6	0	48	0	22	13	7	58	29	23	27	5	58	3.79	0	12.61	0	7.99	4.46	2.12	13.23	6.68
AmHem-303137	110	0	0	AmHem-303137	333		H	*	BL/ANC		12.98	11.92			ExpAA=6.33 First60=0.40 PredHel=0 Topology=o	0				Y-NoSP	0	13.6	3.6	5.5	.		AmHem-303137	0	0	0	0	0	0	0	2	11.01	2.91	3	0	11.01	0	0	0	0	0	0	0	0.3	1.67
AmHem-590302	95	0	1				Q		BL/ANC		10.943	10.69			ExpAA=0.01 First60=0.00 PredHel=0 Topology=o	0				Y-NoSP	2	21.1	4.2	6.3	.		AmHem-590302	0	0	0	0	0	0	0	3	0	6	0	0	6	0	0	0	0	0	0	0	0.6	0
AmHem-637244	119	0	0				C		ANC		12.987	8.71	8.124	9.16	ExpAA=33.34 First60=3.65 PredHel=1 Topology=o98-115i	1	14.3	82.4	3.4	Y-NoSP	1	19.3	3.4	8.4	.		AmHem-637244	6	0	0	0	4	0	0	0	0	9	0	0	9	2.19	0	0	0	0.84	0	0	0	0
AmHem-23658	111	0	0	AmHem-23658	336		L	*	ANC		12.76	8.79	4.931	5.49	ExpAA=26.22 First60=11.56 PredHel=1 Topology=o54-76i	1	19.8	48.6	31.5	Y-NoSP	0	16.2	2.7	4.5	.		AmHem-23658	17	0	0	0	0	3	0	0	0	0	0	0	17	6.98	0	0	0	0	0.67	0	0	0
AmHem-313897	107	0	0	AmHem-313897	321		E		ANC		11.803	8.9	2.752	7.89	ExpAA=16.56 First60=5.32 PredHel=0 Topology=o	0				N	2	13.1	2.8	11.2	.	1 | 18 HPSRLRR|NH 0.728 *ProP* |	AmHem-313897	0	0	0	0	0	0	3	29.37	4.76	22.45	1.92	0	29.37	0	0	0	0	0	0	0.64	4.73	0.77
AmHem-714853	83	0	0				R		BL/ANC		8.919	10.02			ExpAA=1.19 First60=1.17 PredHel=0 Topology=i	0				Y-NoSP	0	14.5	4.8	4.8	.		AmHem-714853	0	19	0	5	0	0	0	0	1	0	0	12	19	0	9.96	0	1.12	0	0	0	0	0.27
AmHem-542999	191	0	0				G		ANC		21.457	11.97	14.833	12.08	ExpAA=1.25 First60=1.19 PredHel=0 Topology=o	0				Y-NoSP	2	12	7.9	8.4	.	3 | 81 SPYRTER|DD 0.528 *ProP* | 128 TPGRRRR|EP 0.516 *ProP* | 180 RMRRPRR|SL 0.721 *ProP* |	AmHem-542999	0	0	10	0	1	6	0	3	4	6	4	0	10	0	0	0.75	0	0.1	0.59	0	0.2	0.26
Amac-hemSigP-318746	253	0	1	Amac-hemSigP-318746	765		M		ANC		26.313	10.02			ExpAA=34.76 First60=0.00 PredHel=1 Topology=o154-176i	1	8.7	60.9	30.4	Y-NoSP	18	17.4	8.3	10.3	.		Amac-hemSigP-318746	0	0	0	3	0	2	0	0.5	12	0	3.5	0	12	0	0	0	0.11	0	0.14	0	0.02	0.55
Amac-hemSigP-318747	255	0	1	Amac-hemSigP-318747	765		M		ANC		26.136	10.25			ExpAA=24.67 First60=0.00 PredHel=1 Topology=o154-176i	1	8.6	60.4	31	Y-NoSP	18	15.7	9	10.2	.		Amac-hemSigP-318747	0	0	12	3	0	2	0	0.5	0	0	3.5	0	12	0	0	0.62	0.11	0	0.14	0	0.02	0
Amac-hemSigP-342324	143	0	0	Amac-hemSigP-342324	546		M		ANC		15.975	12.32	7.282	12.42	ExpAA=0.25 First60=0.01 PredHel=0 Topology=i	0				Y-NoSP						2 | 39 SPARRPR|AA 0.587 *ProP* | 48 RRCRTAR|ST 0.641 *ProP* |	Amac-hemSigP-342324	0	12	1.03	0	0	0	0	6.21	5.7	31.72	2	0	31.72	0	1.67	0.08	0	0	0	0	0.43	0.4
Amac-hemSigP-506063	94	0	0	Amac-hemSigP-506063	428		M		BL/ANC		10.014	10.3			ExpAA=18.86 First60=18.85 PredHel=1 Topology=i19-38o	1	20.2	59.6	20.2	N	12	24.5	6.4	13.8	.		Amac-hemSigP-506063	0	0	0	0	0	0	0	0	1.35	0	0	0	1.35	0	0	0	0	0	0	0	0	0.14
Amac-hemSigP-131776	67	0	0	Amac-hemSigP-131776	203		M		ANC		7.14	5.3	3.101	6.75	ExpAA=24.42 First60=24.42 PredHel=1 Topology=o20-42i	1	32.8	29.9	37.3	Y-NoSP	3	10.4	6	10.4	.		Amac-hemSigP-131776	0	0	6.66	3.95	4	7.96	0	1.01	12.93	16.99	28.42	0	28.42	0	0	3.87	1.66	3.2	6.01	0	0.51	6.59
AmHem-116266	162	0	1	AmHem-116266	486		M		CYT		17.698	6.26			ExpAA=0.17 First60=0.02 PredHel=0 Topology=o	0				Y-NoSP	2	18.5	4.3	4.9	.		AmHem-116266	1	0	20	0	26	3	3	7	1	1	5	0	26	0.23	0	1.9	0	3.42	0.37	0.33	0.58	0.08
Amac-hemSigP-360594	133	0	0	Amac-hemSigP-360594	1552		M		CYT		14.453	8.87			ExpAA=0.87 First60=0.51 PredHel=0 Topology=o	0				N	0	15	6	1.5	.		Amac-hemSigP-360594	78	0	191	2	102	78	114	91	111	66	30	124	191	4.31	0	4.37	0.03	3.24	2.33	3	1.81	2.23
Amac-hemSigP-508870	68	0	0	Amac-hemSigP-508870	1415		M		BL	32-33	7.825	9.65	4.156	9.11	ExpAA=3.80 First60=3.80 PredHel=0 Topology=o	0				N	1	26.5	1.5	7.4	.		Amac-hemSigP-508870	510.36	243.56	474.99	226.15	388.71	413.01	495.56	392.52	403.42	356.59	290.89	406.46	510.36	31.24	10.68	12.04	4.19	13.67	13.7	14.46	8.64	8.96
Amac-hemSigP-546722	73	0	0	Amac-hemSigP-546722	220		M		BL	26-27	7.841	11.74	5.008	10.56	ExpAA=0.00 First60=0.00 PredHel=0 Topology=o	0				Y-NoSP	7	23.3	5.5	9.6	.		Amac-hemSigP-546722	0	0	0	0	0	0	0	0	3	0	0	0	3	0	0	0	0	0	0	0	0	1.17
AmHem-29979	87	0	0	AmHem-29979	264		Q	*	CYT		9.554	7.2			ExpAA=0.00 First60=0.00 PredHel=0 Topology=o	0				Y-NoSP	1	14.9	2.3	8	.		AmHem-29979	0	0	1	0	0	0	3	2	3	5	1	0	5	0	0	0.28	0	0	0	0.95	0.48	0.73
AmHem-306717	113	0	1	AmHem-306717	339		R		BL/SIG		13.011	11.51			ExpAA=0.06 First60=0.06 PredHel=0 Topology=i	0				N	5	13.3	3.5	12.4	.		AmHem-306717	30.97	29.04	101.6	25	69.02	115.25	51.12	73.38	78.99	116.82	44.99	160	160	12.52	8.36	17.07	3.06	16.04	25.29	9.88	10.7	11.63
AmHem-661546	150	0	1				M		CYT		16.692	5.38			ExpAA=3.19 First60=0.00 PredHel=0 Topology=o	0				Y-NoSP	3	13.3	8	4.7	.		AmHem-661546	0	4	0	0	0	0	12	4	0	0	1	0	12	0	0.72	0	0	0	0	1.45	0.37	0
AmHem-675292	86	0	0				M		CYT		9.552	10.23			ExpAA=4.53 First60=4.53 PredHel=0 Topology=i	0				N	0	11.6	8.1	3.5	.		AmHem-675292	0	0	0	0	0	0	0	0	0	0	0	0	0	0	0	0	0	0	0	0	0	0
AmHem-722008	83	0	0				Y		CYT		9.447	9.55			ExpAA=0.02 First60=0.02 PredHel=0 Topology=o	0				N	0	16.9	4.8	3.6	.		AmHem-722008	0	0	0	0	0	0	0	0	0	0	0	0	0	0	0	0	0	0	0	0	0	0
Amac-hemSigP-187527	73	0	1	Amac-hemSigP-187527	219		M		CYT		8.079	4.3			ExpAA=6.34 First60=6.34 PredHel=0 Topology=o	0				Y-NoSP	5	16.4	5.5	9.6	.		Amac-hemSigP-187527	0	4.99	0	0	0	1	0.61	0	2	5	0	0	5	0	3.8	0	0	0	0.59	0.32	0	0.79
Amac-hemSigP-210256	67	0	0	Amac-hemSigP-210256	436		M		CYT		7.366	9.16			ExpAA=0.72 First60=0.72 PredHel=0 Topology=i	0				Y-NoSP	0	14.9	3	10.4	.		Amac-hemSigP-210256	8	0	79	0	23	25	47	85	46	44	44	49	85	2.15	0	8.8	0	3.55	3.64	6.03	8.22	4.49
Amac-hemSigP-216134	69	0	0	Amac-hemSigP-216134	257		M		BL	16-17	8.368	8.83	6.614	9.58	ExpAA=0.07 First60=0.07 PredHel=0 Topology=o	0				N	0	10.1	.	2.9	.		Amac-hemSigP-216134	88	14	392	61	695	361	879	398	192	714	509	473	879	62.12	7.01	115.25	13.07	282.25	138.44	297.19	101.56	49.48
Amac-hemSigP-218887	191	0	0	Amac-hemSigP-218887	573		M		CYT		20.23	6.72			ExpAA=10.54 First60=0.68 PredHel=0 Topology=o	0				Y-NoSP	17	24.1	5.2	7.3	.	1 | 145 IIWRRTR|SW 0.561 *ProP* |	Amac-hemSigP-218887	0	0	94.21	16.12	7.23	70.36	63.96	539.25	330.08	351.19	268.9	33.55	539.25	0	0	7.12	0.89	0.76	6.95	5.56	35.37	21.85
Amac-hemSigP-224540	116	0	1	Amac-hemSigP-224540	1855		M		BL	26-27	13.204	9.79	10.113	9.3	ExpAA=0.00 First60=0.00 PredHel=0 Topology=o	0				Y-NoSP	6	19	5.2	12.1	.		Amac-hemSigP-224540	637.94	833.95	745.29	604.75	594.63	1942.79	302.09	2937.79	834.33	1743.51	658.58	243.85	2937.79	28.99	27.14	14.03	8.32	15.53	47.84	6.54	48	13.76
Amac-hemSigP-249232	72	0	0	Amac-hemSigP-249232	217		M		SIG	28-29	8.09	9.3	5.099	9.8	ExpAA=17.40 First60=17.40 PredHel=1 Topology=o20-42i	1	30.6	27.8	41.7	Y-NoSP	0	18.1	1.4	.	.		Amac-hemSigP-249232	0	0	5	0	6	1	6	49	17	32	2	18	49	0	0	2.32	0	3.83	0.6	3.2	19.72	6.91
Amac-hemSigP-254038	85	0	0	Amac-hemSigP-254038	256		M		CYT		9.247	4.89			ExpAA=19.27 First60=19.05 PredHel=1 Topology=i21-43o	1	25.9	49.4	24.7	Y-NoSP	0	21.2	1.2	1.2	.		Amac-hemSigP-254038	0	0	0	0	3	0	0	0	2	0	0	20	20	0	0	0	0	1.23	0	0	0	0.52
Amac-hemSigP-279456	80	0	0	Amac-hemSigP-279456	242		M		CYT		9.22	9.6			ExpAA=0.03 First60=0.03 PredHel=0 Topology=o	0				N	0	10	2.5	5	.		Amac-hemSigP-279456	5	0	0	0	0	1	0	0	0	0	0	0	5	4.09	0	0	0	0	0.44	0	0	0
Amac-hemSigP-282838	77	0	0	Amac-hemSigP-282838	233		M		BL	21-22	7.87	5.38	5.722	4.87	ExpAA=0.08 First60=0.08 PredHel=0 Topology=o	0				N	8	19.5	11.7	14.3	.		Amac-hemSigP-282838	0	0	11	0	3	2	3	4	2	2	9	24	24	0	0	4.14	0	1.56	0.98	1.3	1.31	0.66
Amac-hemSigP-30572	90	0	0	Amac-hemSigP-30572	513		M		BL/SIG		10.274	7.7			ExpAA=23.62 First60=23.58 PredHel=1 Topology=o15-37i	1	24.4	16.7	58.9	Y-NoSP	0	12.2	6.7	4.4	.		Amac-hemSigP-30572	0	0	0	0	3	0	0	6	0	1	0	0	6	0	0	0	0	0.37	0	0	0.46	0
Amac-hemSigP-30817	265	0	0	Amac-hemSigP-30817	795		M		CYT		28.627	8.63			ExpAA=11.06 First60=0.01 PredHel=0 Topology=o	0				Y-NoSP	0	18.9	10.2	6.4	.	1 | 180 MWSRMLR|SL 0.625 *ProP* |	Amac-hemSigP-30817	13	0	19	0	4	3	0	4	0	4	1	0	19	1.56	0	0.94	0	0.28	0.19	0	0.17	0
Amac-hemSigP-313995	175	0	0	Amac-hemSigP-313995	562		M		BL	26-27	19.928	9.18	17.026	9.18	ExpAA=21.70 First60=20.66 PredHel=1 Topology=i7-29o	1	12.6	83.4	4	Y-NoSP	0	9.7	5.1	4.6	.	1 | 172 IQNRVFR|SK 0.678 *ProP* |	Amac-hemSigP-313995	4	0	141	74	28	87	18	313	190	292	166	40	313	0.75	0	10.94	4.19	3.01	8.82	1.61	21.07	12.91
Amac-hemSigP-321896	103	0	0	Amac-hemSigP-321896	1289		M		CYT		11.91	10.38			ExpAA=0.03 First60=0.01 PredHel=0 Topology=i	0				Y-NoSP	1	13.6	3.9	5.8	.	1 | 87 FAMRQRR|QI 0.526 *ProP* |	Amac-hemSigP-321896	12.22	46.26	43.67	167.54	62.83	14.02	4.91	19.1	41.1	26.15	7.82	47.21	167.54	0.83	2.25	1.23	3.45	2.45	0.52	0.16	0.47	1.01
Amac-hemSigP-329978	121	0	0	Amac-hemSigP-329978	610		M		CYT		12.552	10.25			ExpAA=0.01 First60=0.00 PredHel=0 Topology=o	0				Y-NoSP	24	29.8	6.6	9.9	.		Amac-hemSigP-329978	0	0	1	0	0	0	0	17.91	0	0	0	0	17.91	0	0	0.07	0	0	0	0	1.08	0
Amac-hemSigP-356304	67	0	0	Amac-hemSigP-356304	703		M		BL	23-24	8.035	10.97	5.303	11.41	ExpAA=1.69 First60=1.69 PredHel=0 Topology=o	0				Y-NoSP	0	11.9	1.5	6	.		Amac-hemSigP-356304	0	6.73	9.16	12	10	13.26	0	12.54	20	0	0	0	20	0	0.67	0.53	0.51	0.8	1	0	0.63	1.01
Amac-hemSigP-360353	89	0	0	Amac-hemSigP-360353	591		M		BL/ANC		10.055	9.93			ExpAA=21.21 First60=21.09 PredHel=1 Topology=o29-51i	1	24.7	32.6	42.7	Y-NoSP	0	19.1	3.4	3.4	.	1 | 59 AKSRSER|FH 0.635 *ProP* |	Amac-hemSigP-360353	0	0	0	5	0	4	0	12	13	0	3	7	13	0	0	0	0.26	0	0.38	0	0.76	0.83
Amac-hemSigP-402500	122	0	0	Amac-hemSigP-402500	371		M		BL	20-21	13.471	8.61	11.142	8.19	ExpAA=0.09 First60=0.01 PredHel=0 Topology=o	0				Y-NoSP	0	8.2	5.7	5.7	.		Amac-hemSigP-402500	34.92	6.85	0	6.14	8.03	4.39	3.57	5.52	3.22	2.72	0	0	34.92	12.1	1.69	0	0.64	1.6	0.83	0.59	0.69	0.41
Amac-hemSigP-435699	86	0	0	Amac-hemSigP-435699	263		M		BL/SIG		9.884	8.38			ExpAA=36.80 First60=27.23 PredHel=1 Topology=o20-42i	1	25.6	23.3	51.2	N	0	17.4	3.5	7	.		Amac-hemSigP-435699	0	0	2	0	0	1	0	1	0	2	0	0	2	0	0	0.56	0	0	0.36	0	0.24	0
Amac-hemSigP-460908	76	0	0	Amac-hemSigP-460908	233		M		CYT		8.945	9.64			ExpAA=0.29 First60=0.25 PredHel=0 Topology=i	0				Y-NoSP	1	14.5	1.3	3.9	.		Amac-hemSigP-460908	82	4	202	35	151	198	250	371	228	470	193	136	470	74.04	2.55	76.1	9.6	78.48	97.21	108.29	121.31	75.3
Amac-hemSigP-499680	80	0	0	Amac-hemSigP-499680	242		M		CYT		8.817	6.37			ExpAA=12.10 First60=11.76 PredHel=0 Topology=o	0				Y-NoSP	1	17.5	5	1.3	.		Amac-hemSigP-499680	21	0	4	0	6	5	3	3	7	11	6	9	21	17.16	0	1.36	0	2.82	2.22	1.18	0.89	2.09
Amac-hemSigP-500630	88	0	0	Amac-hemSigP-500630	354		M		CYT		10.217	9.42			ExpAA=0.04 First60=0.04 PredHel=0 Topology=o	0				N	0	12.5	1.1	3.4	.		Amac-hemSigP-500630	0	0	1	0	0	0	0	11	2	2	0	11	11	0	0	0.16	0	0	0	0	1.49	0.27
Amac-hemSigP-508296	68	0	0	Amac-hemSigP-508296	1001		M		CYT		7.813	9.38			ExpAA=12.51 First60=12.51 PredHel=0 Topology=o	0				N	0	16.2	4.4	1.5	.		Amac-hemSigP-508296	32	169	3	6	4	14	43	73	27.41	60	6	0	169	2.91	10.99	0.11	0.17	0.21	0.69	1.86	2.39	0.9
Amac-hemSigP-51861	75	0	0	Amac-hemSigP-51861	252		M		BL/SIG		8.306	10.21			ExpAA=0.05 First60=0.05 PredHel=0 Topology=i	0				Y-NoSP	0	17.3	9.3	6.7	.		Amac-hemSigP-51861	0	0	0	0	0	0	0	0	4	0	0	5.73	5.73	0	0	0	0	0	0	0	0	1.08
Amac-hemSigP-536282	75	0	0	Amac-hemSigP-536282	318		M		BL	37-38	8.552	9.39	4.367	9.4	ExpAA=20.48 First60=20.48 PredHel=0 Topology=o	0				N	0	13.3	8	1.3	.		Amac-hemSigP-536282	0	0	0	0	0	0	0	4	0	0	0	30	30	0	0	0	0	0	0	0	0.66	0
Amac-hemSigP-537938	73	0	0	Amac-hemSigP-537938	221		M		BL/SIG		7.814	9.41			ExpAA=4.75 First60=4.75 PredHel=0 Topology=o	0				Y-NoSP	1	15.1	15.1	4.1	.		Amac-hemSigP-537938	0	0	0	0	0	0	0	3	0	1	0	0	3	0	0	0	0	0	0	0	1.14	0
Amac-hemSigP-572893	71	0	0	Amac-hemSigP-572893	1372		M		CYT		8.261	10.32			ExpAA=0.23 First60=0.20 PredHel=0 Topology=o	0				Y-NoSP	0	15.5	2.8	2.8	.		Amac-hemSigP-572893	0	0	0	0	1	0	0	10	18	15	12	0	18	0	0	0	0	0.04	0	0	0.23	0.41
Amac-hemSigP-574911	71	0	0	Amac-hemSigP-574911	213		M		BL	24-25	8.038	9.56	5.242	9.61	ExpAA=1.63 First60=1.63 PredHel=0 Topology=o	0				N	5	14.1	8.5	2.8	.		Amac-hemSigP-574911	0	0	0	0	0	0	0	3	0	0	0	0	3	0	0	0	0	0	0	0	1.28	0
Amac-hemSigP-618271	133	0	0	Amac-hemSigP-618271	1420		M		CYT		14.906	10.04			ExpAA=0.14 First60=0.00 PredHel=0 Topology=o	0				N	0	7.5	11.3	5.3	.		Amac-hemSigP-618271	8	44	0	4	4	13	52	156	0	9	42	119	156	0.49	1.92	0	0.07	0.14	0.43	1.51	3.42	0
Amac-hemSigP-621569	70	0	0	Amac-hemSigP-621569	477		M		CYT		7.691	7.78			ExpAA=10.31 First60=10.31 PredHel=0 Topology=i	0				Y-NoSP	0	22.9	4.3	.	.		Amac-hemSigP-621569	0	0	0	4	0	2	0	7	0	4	4	0	7	0	0	0	0.29	0	0.26	0	0.59	0
Amac-hemSigP-642702	75	0	0	Amac-hemSigP-642702	410		M		BL	43-44	7.915	9.88	3.321	10.67	ExpAA=23.70 First60=23.70 PredHel=1 Topology=i12-34o	1	29.3	54.7	16	N	4	20	5.3	1.3	.		Amac-hemSigP-642702	0	0	0	0	0	0	0	2	1	2	0	0	2	0	0	0	0	0	0	0	0.21	0.11
Amac-hemSigP-699435	87	0	0	Amac-hemSigP-699435	292		M		CYT		10.254	10.54			ExpAA=0.38 First60=0.38 PredHel=0 Topology=i	0				N	0	10.3	3.4	2.3	.		Amac-hemSigP-699435	0	0	0	0	0	0	0	0	0	4	0	0	4	0	0	0	0	0	0	0	0	0
Amac-hemSigP-90163	87	0	0	Amac-hemSigP-90163	526		M		BL	24-25	9.67	9.5	7.08	10.14	ExpAA=7.17 First60=7.17 PredHel=0 Topology=o	0				Y-NoSP	0	9.2	4.6	3.4	.	1 | 28 IHARDHR|SA 0.629 *ProP* |	Amac-hemSigP-90163	0	3	6	0	1	0	0	1	0	0	8	34	34	0	0.44	0.51	0	0.12	0	0	0.07	0
Amac-hemSigP-95553	86	0	0	Amac-hemSigP-95553	346		M		BL/SIG		9.771	10.15			ExpAA=13.21 First60=13.20 PredHel=0 Topology=o	0				Y-NoSP	1	16.3	3.5	5.8	.		Amac-hemSigP-95553	2	0	15.07	15	33	4	16	0	7	8	11.05	0	33	0.78	0	2.44	1.77	7.4	0.85	2.98	0	0.99
AmHem-106462	73	0	0	AmHem-106462	222		T	*	CYT		8.556	9.13			ExpAA=0.03 First60=0.02 PredHel=0 Topology=o	0				N	0	21.9	1.4	2.7	.		AmHem-106462	0	0	5	0	0	0	0	0	0	0	0	0	5	0	0	2.16	0	0	0	0	0	0
AmHem-108663	69	0	0	AmHem-108663	207		D		CYT		7.706	11.54			ExpAA=0.00 First60=0.00 PredHel=0 Topology=i	0				Y-NoSP	3	13	5.8	7.2	.		AmHem-108663	8	0	17	3	50	17	5	33	21	38	20	0	50	10.36	0	9.21	1.18	37.29	11.98	3.11	15.52	9.98
AmHem-109207	100	0	0	AmHem-109207	303		K	*	CYT		11.574	10.09			ExpAA=0.20 First60=0.00 PredHel=0 Topology=o	0				Y-NoSP	0	16	3	4	.		AmHem-109207	6	0	11	0	0	0	0	5	1	4	0	4	11	2.99	0	2.28	0	0	0	0	0.9	0.18
AmHem-114759	85	0	0	AmHem-114759	258		K	*	CYT		9.897	9.07			ExpAA=29.62 First60=18.01 PredHel=0 Topology=o	0				Y-NoSP	0	20	4.7	1.2	.		AmHem-114759	0	0	0	0	5	0	0	5	5	0	0	0	5	0	0	0	0	2.01	0	0	1.26	1.28
AmHem-119443	74	0	0	AmHem-119443	222		A		CYT		8.628	10.17			ExpAA=1.32 First60=1.32 PredHel=0 Topology=i	0				N	0	12.2	8.1	4.1	.	1 | 8 NKSRRRR|KQ 0.648 *ProP* |	AmHem-119443	2	0	3	0	7	0	0	0	0	0	0	0	7	2.07	0	1.3	0	4.17	0	0	0	0
AmHem-121383	89	0	1	AmHem-121383	270		L	*	CYT		9.801	10.27			ExpAA=0.91 First60=0.17 PredHel=0 Topology=o	0				N	11	24.7	5.6	7.9	.	1 | 54 ARQRLAR|SC 0.712 *ProP* |	AmHem-121383	0	8	0	1	0	0	0	0	0	0	0	0	8	0	3.59	0	0.19	0	0	0	0	0
AmHem-123344	67	0	0	AmHem-123344	204		Y	*	CYT		7.692	9.96			ExpAA=0.00 First60=0.00 PredHel=0 Topology=i	0				Y-NoSP	3	16.4	6	6	.		AmHem-123344	0	0	0	0	0	0	0	1	0	1	0	0	1	0	0	0	0	0	0	0	0.5	0
AmHem-123557	69	0	0	AmHem-123557	210		M	*	BL	34-35	8.177	9.97	4.174	9.26	ExpAA=16.03 First60=16.03 PredHel=1 Topology=o15-37i	1	31.9	21.7	46.4	N	0	10.1	1.4	1.4	.		AmHem-123557	0	0	0	0	1	0	0	0	2	0	0	0	2	0	0	0	0	0.71	0	0	0	0.9
AmHem-133111	80	0	1	AmHem-133111	243		P	*	CYT		9.537	10			ExpAA=12.92 First60=11.60 PredHel=0 Topology=o	0				Y-NoSP	0	8.8	3.8	6.3	.		AmHem-133111	0	0	20	0	10	34	0	9	5	27	11	0	34	0	0	6.74	0	4.65	14.95	0	2.63	1.48
AmHem-13870	75	0	0	AmHem-13870	228		K	*	CYT		8.311	6.87			ExpAA=0.01 First60=0.01 PredHel=0 Topology=o	0				Y-NoSP	0	21.3	5.3	5.3	.		AmHem-13870	0	0	1	0	0	0	0	1	0	0	0	0	1	0	0	0.4	0	0	0	0	0.35	0
AmHem-14096	78	0	0	AmHem-14096	237		M	*	CYT		8.851	7.64			ExpAA=0.81 First60=0.79 PredHel=0 Topology=o	0				N	0	10.3	3.8	5.1	.		AmHem-14096	0	0	0	2	0	0	0	0	0	0	0	0	2	0	0	0	0.52	0	0	0	0	0
AmHem-141193	67	0	0	AmHem-141193	204		M	*	BL/SIG		7.552	9.2			ExpAA=16.56 First60=16.56 PredHel=0 Topology=o	0				Y-NoSP	0	11.9	7.5	.	.	1 | 51 LSSRTKR|CY 0.855 *ProP* |	AmHem-141193	5	0	8	0	9	15	17	14	16	22	12	12	22	6.81	0	4.57	0	7.07	11.14	11.15	6.94	8.01
AmHem-141859	110	0	0	AmHem-141859	333		M	*	BL	29-30	12.252	9.2	9.264	9.42	ExpAA=22.52 First60=22.42 PredHel=1 Topology=i7-29o	1	20	73.6	6.4	Y-NoSP	1	16.4	2.7	4.5	.		AmHem-141859	0	0	14	0	8	1	9	12	6	17	6	0	17	0	0	2.43	0	1.92	0.23	1.8	1.81	0.91
AmHem-147643	99	0	0	AmHem-147643	297		R		CYT		11.247	10.96			ExpAA=0.05 First60=0.03 PredHel=0 Topology=o	0				Y-NoSP	1	15.2	4	6.1	.		AmHem-147643	0	0	10	0	9	7	5	9	14	7	11	28	28	0	0	2.15	0	2.68	1.97	1.24	1.68	2.64
AmHem-148242	79	0	0	AmHem-148242	240		M	*	CYT		9.232	11.66			ExpAA=0.00 First60=0.00 PredHel=0 Topology=i	0				Y-NoSP	2	13.9	5.1	8.9	.		AmHem-148242	4	7	0	1	0	0	0	0	0	0	0	0	7	3.34	4.14	0	0.25	0	0	0	0	0
AmHem-151529	74	0	0	AmHem-151529	222		V		CYT		8.236	9.39			ExpAA=6.32 First60=6.32 PredHel=0 Topology=o	0				Y-NoSP	3	21.6	1.4	6.8	.		AmHem-151529	0	3	2	0	18	11	0	0	0	0	0	0	18	0	2.19	0.87	0	10.73	6.2	0	0	0
AmHem-152058	83	0	0	AmHem-152058	252		H	*	CYT		9.751	8.99			ExpAA=0.00 First60=0.00 PredHel=0 Topology=o	0				N	2	16.9	3.6	6	.	2 | 76 TRCRRRR|RD 0.665 *ProP* | 77 RCRRRRR|DE 0.516 *ProP* |	AmHem-152058	5	5	7	9	7	0	0	1	0	1	4	0	9	3.7	2.62	2.16	2.02	2.98	0	0	0.27	0
AmHem-15369	85	0	0	AmHem-15369	258		E	*	CYT		9.483	7.8			ExpAA=0.02 First60=0.02 PredHel=0 Topology=o	0				N	0	12.9	4.7	4.7	.		AmHem-15369	4	0	6	0	0	7	10	5	5	11	3	22	22	2.8	0	1.75	0	0	2.66	3.35	1.26	1.28
AmHem-169191	75	0	0	AmHem-169191	225		S		BL/SIG		8.653	11.88			ExpAA=2.74 First60=2.74 PredHel=0 Topology=o	0				Y-NoSP	3	22.7	1.3	9.3	.	2 | 20 PPSRPRR|RT 0.695 *ProP* | 27 RTSRSRR|RA 0.779 *ProP* |	AmHem-169191	0	0	0	0	2	7	0	0	1	0	0	0	7	0	0	0	0	1.15	3.79	0	0	0.36
AmHem-176897	161	0	0	AmHem-176897	486		E	*	CYT		17.893	8.33			ExpAA=18.58 First60=0.01 PredHel=0 Topology=o	0				N	1	11.2	5.6	1.9	.		AmHem-176897	2	0	8	0	14	17	4	16	0	13	3	50	50	0.46	0	0.76	0	1.84	2.11	0.44	1.32	0
AmHem-178467	76	0	0	AmHem-178467	231		P	*	CYT		9.044	10.12			ExpAA=0.64 First60=0.47 PredHel=0 Topology=o	0				N	2	14.5	2.6	3.9	.		AmHem-178467	0	0	1	0	0	1	0	12	5	11	2	16	16	0	0	0.39	0	0	0.5	0	4.02	1.69
AmHem-19994	98	0	1	AmHem-19994	297		P	*	CYT		10.943	10.51			ExpAA=0.04 First60=0.04 PredHel=0 Topology=o	0				Y-NoSP	2	14.3	4.1	10.2	.		AmHem-19994	0	0	2	0	0	0	0	0	0	0	0	0	2	0	0	0.43	0	0	0	0	0	0
AmHem-200494	67	0	0	AmHem-200494	201		T		CYT		7.463	10.81			ExpAA=0.01 First60=0.01 PredHel=0 Topology=o	0				Y-NoSP	2	14.9	4.5	9	.		AmHem-200494	2	0	33	4	8	11	11	54	10	17	12	36	54	2.88	0	19.9	1.75	6.63	8.62	7.62	28.26	5.29
AmHem-211190	124	0	0	AmHem-211190	375		M	*	CYT		13.992	10.62			ExpAA=0.25 First60=0.24 PredHel=0 Topology=o	0				Y-NoSP	0	12.9	1.6	7.3	.	1 | 77 TARRFAR|PA 0.505 *ProP* |	AmHem-211190	19	12	8	37	12	10	12	18	6	16	3	29	37	6.47	2.91	1.13	3.82	2.35	1.85	1.95	2.21	0.74
AmHem-213752	82	0	0	AmHem-213752	249		M	*	BL/SIG		9.191	10.33			ExpAA=10.79 First60=10.79 PredHel=0 Topology=o	0				Y-NoSP	1	8.5	3.7	8.5	.		AmHem-213752	0	0	9	0	8	1	4	3	0	10	1	11	11	0	0	2.85	0	3.5	0.41	1.46	0.83	0
AmHem-215645	111	0	0	AmHem-215645	336		K	*	CYT		12.341	6.63			ExpAA=4.41 First60=2.88 PredHel=0 Topology=o	0				Y-NoSP	2	19.8	0.9	7.2	.		AmHem-215645	110	35	14	0	22	24	18	51	11	12	4	19	110	45.18	10.24	2.39	0	5.2	5.35	3.53	7.55	1.64
AmHem-223014	91	0	0	AmHem-223014	273		E		CYT		11.03	10.32			ExpAA=0.00 First60=0.00 PredHel=0 Topology=o	0				Y-NoSP	0	7.7	1.1	3.3	.		AmHem-223014	0	0	11	0	0	1	0	9	5	6	1	3	11	0	0	2.82	0	0	0.33	0	2	1.12
AmHem-226966	77	0	0	AmHem-226966	231		L		CYT		8.54	8.69			ExpAA=6.81 First60=6.81 PredHel=0 Topology=o	0				Y-NoSP	7	23.4	2.6	3.9	.		AmHem-226966	107	131	96	42	69	72	108	73	47	63	38	98	131	98.92	85.6	37.03	11.79	36.72	36.2	47.91	24.44	15.89
AmHem-231808	71	0	0	AmHem-231808	216		Y	*	CYT		7.697	10.83			ExpAA=0.06 First60=0.06 PredHel=0 Topology=o	0				N	14	31	7	5.6	.		AmHem-231808	43	26	70	22	103	75	26	31	32	36	36	29	103	48.4	20.62	32.94	7.53	66.76	45.94	14.06	12.66	13.2
AmHem-236202	77	0	0	AmHem-236202	234		T	*	CYT		9.276	9.43			ExpAA=0.19 First60=0.19 PredHel=0 Topology=i	0				N	0	13	2.6	2.6	.		AmHem-236202	0	0	5	0	0	0	0	6	4	9	0	0	9	0	0	1.86	0	0	0	0	1.94	1.31
AmHem-241404	83	0	0	AmHem-241404	249		A		CYT		8.945	10.63			ExpAA=0.03 First60=0.03 PredHel=0 Topology=o	0				Y-NoSP	1	20.5	4.8	3.6	.	1 | 79 PLSRARR|IE 0.530 *ProP* |	AmHem-241404	0	0	0	12	13	4	6	0	1	3	0	0	13	0	0	0	2.77	5.69	1.65	2.19	0	0.28
AmHem-246594	87	0	0	AmHem-246594	264		A	*	BL/ANC		10.107	9.6			ExpAA=22.11 First60=22.02 PredHel=1 Topology=o5-24i	1	21.8	5.7	72.4	Y-NoSP	0	13.8	5.7	2.3	.		AmHem-246594	18	3	23	7	46	93	170	50	41	72	55	135	170	11.95	1.41	6.35	1.41	17.56	33.53	54.02	11.99	9.93
AmHem-25132	81	0	0	AmHem-25132	243		R		BL/ANC		9.179	8.66			ExpAA=2.82 First60=2.51 PredHel=0 Topology=o	0				Y-NoSP	0	13.6	3.7	3.7	.		AmHem-25132	0	0	0	0	0	0	0	0	0	0	3	0	3	0	0	0	0	0	0	0	0	0
AmHem-25939	145	0	0	AmHem-25939	438		V	*	CYT		16.308	9.34			ExpAA=0.03 First60=0.00 PredHel=0 Topology=o	0				Y-NoSP	0	13.8	2.1	7.6	.	1 | 92 SHVRPKK|PV 0.544 *ProP* |	AmHem-25939	6	0	0	0	12	10	0	0	0	0	0	0	12	1.6	0	0	0	1.84	1.45	0	0	0
AmHem-25982	75	0	0	AmHem-25982	228		M	*	CYT		8.468	6.7			ExpAA=0.00 First60=0.00 PredHel=0 Topology=i	0				Y-NoSP	6	20	4	9.3	.		AmHem-25982	0	0	0	0	0	0	0	0	0	0	0	12	12	0	0	0	0	0	0	0	0	0
AmHem-268616	103	0	0	AmHem-268616	309		D		CYT		11.793	9.46			ExpAA=0.15 First60=0.15 PredHel=0 Topology=o	0				Y-NoSP	0	16.5	1.9	3.9	.		AmHem-268616	26	20	129	9	58	358	110	413	204	184	65	181	413	12.46	6.82	25.7	1.31	15.98	93.13	25.21	71.42	35.62
AmHem-28220	93	0	0	AmHem-28220	279		E		CYT		11.112	9.84			ExpAA=0.03 First60=0.02 PredHel=0 Topology=o	0				N	0	10.8	3.2	5.4	.		AmHem-28220	0	0	5	0	0	1	0	0	0	0	0	0	5	0	0	1.22	0	0	0.32	0	0	0
AmHem-286201	71	0	1	AmHem-286201	213		V		BL	17-18	8.171	7.91	6.08	8.03	ExpAA=23.20 First60=23.20 PredHel=1 Topology=o5-27i	1	31	7	62	N	0	12.7	.	8.5	.		AmHem-286201	0	0	0	0	0	0	0	6	0	0	0	0	6	0	0	0	0	0	0	0	2.56	0
AmHem-288158	68	0	0	AmHem-288158	207		R	*	CYT		8.039	12.16			ExpAA=0.28 First60=0.28 PredHel=0 Topology=o	0				Y-NoSP	0	7.4	10.3	5.9	.	3 | 27 HASRIRR|RN 0.524 *ProP* | 56 WTRRRRR|KI 0.691 *ProP* | 57 TRRRRRK|IE 0.561 *ProP* |	AmHem-288158	0	0	8	0	0	1	0	10	6	0	1	0	10	0	0	4.34	0	0	0.7	0	4.7	2.85
AmHem-294332	101	0	0	AmHem-294332	306		W	*	CYT		11.639	8.7			ExpAA=0.52 First60=0.22 PredHel=0 Topology=o	0				N	0	8.9	4	2	.		AmHem-294332	169	51	161	20	123	198	282	77	119	72	99	348	348	82.52	17.72	32.68	2.96	34.54	52.48	65.84	13.57	21.17
AmHem-295637	90	0	0	AmHem-295637	273		T	*	CYT		10.257	8.69			ExpAA=0.17 First60=0.03 PredHel=0 Topology=i	0				N	1	16.7	3.3	8.9	.		AmHem-295637	0	0	0	0	2	0	0	1	6	0	0	0	6	0	0	0	0	0.71	0	0	0.22	1.35
AmHem-299180	89	0	0	AmHem-299180	270		Q	*	CYT		10.121	11.03			ExpAA=0.76 First60=0.08 PredHel=0 Topology=i	0				N	0	18	4.5	2.2	.		AmHem-299180	0	6	0	0	0	0	0	2	6	0	2	0	6	0	2.69	0	0	0	0	0	0.46	1.38
AmHem-300446	101	0	0	AmHem-300446	306		N	*	CYT		11.361	8.24			ExpAA=0.00 First60=0.00 PredHel=0 Topology=o	0				N	7	19.8	1	16.8	.		AmHem-300446	0	0	4	0	0	0	0	3	0	0	0	0	4	0	0	0.81	0	0	0	0	0.53	0
AmHem-305010	154	0	0	AmHem-305010	465		L	*	CYT		17.27	7.72			ExpAA=3.82 First60=0.40 PredHel=0 Topology=o	0				Y-NoSP	0	14.3	6.5	3.9	.		AmHem-305010	0	0	5	0	0	9	0	1	10	9	0	10	10	0	0	0.51	0	0	1.19	0	0.09	0.89
AmHem-306518	78	0	0	AmHem-306518	237		R	*	CYT		8.922	9.54			ExpAA=6.75 First60=5.55 PredHel=0 Topology=i	0				Y-NoSP	0	3.8	7.7	6.4	.		AmHem-306518	0	7	11	0	5	15	0	9	5	9	11	12	15	0	4.27	3.96	0	2.48	7.04	0	2.81	1.58
AmHem-309666	98	0	0	AmHem-309666	294		L		CYT		10.93	10.92			ExpAA=0.00 First60=0.00 PredHel=0 Topology=o	0				N	1	16.3	7.1	6.1	.		AmHem-309666	0	0	0	0	0	1	0	0	1	0	6	0	6	0	0	0	0	0	0.29	0	0	0.19
AmHem-31136	75	0	0	AmHem-31136	228		S	*	CYT		8.422	9.3			ExpAA=0.99 First60=0.99 PredHel=0 Topology=o	0				N	0	13.3	2.7	.	.		AmHem-31136	0	0	0	0	0	2	2	1	0	0	0	0	2	0	0	0	0	0	1.04	0.92	0.35	0
AmHem-314868	168	0	0	AmHem-314868	507		F	*	CYT		19.318	8.63			ExpAA=0.43 First60=0.00 PredHel=0 Topology=o	0				N	0	16.1	5.4	6.5	.		AmHem-314868	0	0	0	0	0	0	0	4	0	2	8	0	8	0	0	0	0	0	0	0	0.31	0
AmHem-317079	80	0	0	AmHem-317079	243		M	*	CYT		9.117	9.64			ExpAA=0.40 First60=0.40 PredHel=0 Topology=o	0				N	1	20	5	5	.		AmHem-317079	0	0	0	0	0	2	0	0	0	4	0	0	4	0	0	0	0	0	0.88	0	0	0
AmHem-320162	101	0	0	AmHem-320162	306		M	*	CYT		11.561	8.1			ExpAA=0.01 First60=0.00 PredHel=0 Topology=o	0				N	0	15.8	4	6.9	.		AmHem-320162	7	19	7	4	10	41	0	34	10	30	1	19	41	3.42	6.6	1.42	0.59	2.81	10.87	0	5.99	1.78
AmHem-326126	74	0	0	AmHem-326126	225		E	*	CYT		8.516	9.08			ExpAA=0.00 First60=0.00 PredHel=0 Topology=o	0				N	0	10.8	1.4	2.7	.		AmHem-326126	0	0	0	0	11	0	5	13	7	7	13	8	13	0	0	0	0	6.3	0	2.39	4.69	2.55
AmHem-327295	89	0	0	AmHem-327295	270		L	*	CYT		9.651	6.69			ExpAA=9.35 First60=7.35 PredHel=0 Topology=o	0				N	0	13.5	4.5	7.9	.		AmHem-327295	90	10	196	21	340	333	186	160	131	347	151	95	347	56.81	4.48	51.5	4.02	123.46	114.17	56.21	36.49	30.17
AmHem-32779	121	0	0	AmHem-32779	363		P		CYT		14.007	10.05			ExpAA=0.00 First60=0.00 PredHel=0 Topology=o	0				N	3	13.2	0.8	12.4	.		AmHem-32779	0	0	11	6	0	1	0	0	4	4	8	0	11	0	0	1.64	0.65	0	0.19	0	0	0.52
AmHem-206947	74	0	0	AmHem-206947	225		F	*	CYT		8.643	8.05			ExpAA=0.47 First60=0.40 PredHel=0 Topology=o	0				N	2	17.6	2.7	2.7	.		AmHem-206947	0	0	2	0	0	0	0	2	3	2	0	11	11	0	0	0.83	0	0	0	0	0.72	1.09
AmHem-331690	68	0	0	AmHem-331690	207		A	*	CYT		7.69	9.58			ExpAA=0.05 First60=0.05 PredHel=0 Topology=o	0				Y-NoSP	0	17.6	5.9	4.4	.		AmHem-331690	5	0	3	0	9	8	7	13	3	3	0	0	13	6.47	0	1.63	0	6.71	5.64	4.36	6.11	1.43
AmHem-336400	208	0	1	AmHem-336400	627		G	*	CYT		22.921	5.68			ExpAA=22.51 First60=0.00 PredHel=1 Topology=o72-94i	1	10.6	34.6	54.8	N	4	13	5.3	5.8	.		AmHem-336400	231.68	46.38	664.36	63.56	502.87	1816.93	1390.11	1787.96	625.76	475.12	269.71	676.78	1816.93	37.47	5.36	44.54	3.11	46.73	159.28	107.22	104.05	36.76
AmHem-342539	132	0	1	AmHem-342539	396		M		CYT		14.409	8.88			ExpAA=2.43 First60=2.43 PredHel=0 Topology=o	0				Y-NoSP	1	15.9	11.4	6.8	.		AmHem-342539	20.99	10	15.99	0	6.02	5.02	11.99	6	11	1	3	51	51	6.55	2.22	2.07	0	1.08	0.85	1.79	0.67	1.25
AmHem-346293	88	0	0	AmHem-346293	267		Y	*	BL/SIG		10.227	9.12			ExpAA=20.03 First60=20.03 PredHel=1 Topology=i21-38o	1	19.3	56.8	23.9	Y-NoSP	0	13.6	1.1	3.4	.		AmHem-346293	15	35	20	39	25	7	22	2	3	1	5	7	39	9.71	16.07	5.39	7.66	9.31	2.46	6.82	0.47	0.71
AmHem-364397	105	0	0	AmHem-364397	315		S		CYT		12.026	9.63			ExpAA=8.14 First60=6.22 PredHel=0 Topology=o	0				N	0	20	5.7	1.9	.	1 | 13 AASRQQR|LY 0.556 *ProP* |	AmHem-364397	0	0	1.07	0	4.46	2	0	7	3.91	4	2.95	12	12	0	0	0.21	0	1.19	0.5	0	1.17	0.66
AmHem-364670	96	0	0	AmHem-364670	291		T	*	CYT		10.402	9.6			ExpAA=0.05 First60=0.01 PredHel=0 Topology=i	0				Y-NoSP	0	14.6	7.3	9.4	.		AmHem-364670	0	0	0	0	0	2	0	2	0	0	0	0	2	0	0	0	0	0	0.59	0	0.39	0
AmHem-374049	74	0	0	AmHem-374049	222		M		CYT		8.506	10.62			ExpAA=11.36 First60=11.36 PredHel=0 Topology=o	0				N	0	9.5	6.8	8.1	.		AmHem-374049	0	0	12	3	0	2	0	38	43	18	13	0	43	0	0	5.19	0.94	0	1.13	0	14.26	16.31
AmHem-377815	79	0	0	AmHem-377815	240		P	*	CYT		8.922	9.62			ExpAA=22.81 First60=22.80 PredHel=1 Topology=o20-42i	1	27.8	25.3	46.8	Y-NoSP	0	11.4	3.8	5.1	.		AmHem-377815	0	0	1	0	0	2	0	1	1	1	0	13	13	0	0	0.35	0	0	0.91	0	0.3	0.31
AmHem-386294	72	0	0	AmHem-386294	216		D		CYT		8.2	9.69			ExpAA=0.01 First60=0.01 PredHel=0 Topology=o	0				Y-NoSP	0	13.9	8.3	5.6	.		AmHem-386294	2	1	0	0	0	0	0	0	0	0	0	0	2	2.25	0.79	0	0	0	0	0	0	0
AmHem-388512	78	0	0	AmHem-388512	237		F	*	CYT		8.723	9.62			ExpAA=0.06 First60=0.04 PredHel=0 Topology=o	0				N	1	14.1	1.3	6.4	.		AmHem-388512	0	0	0	0	0	2	0	0	0	0	0	0	2	0	0	0	0	0	0.94	0	0	0
AmHem-416787	75	0	0	AmHem-416787	225		K		CYT		8.656	10.41			ExpAA=0.00 First60=0.00 PredHel=0 Topology=i	0				Y-NoSP	0	14.7	9.3	1.3	.		AmHem-416787	0	0	2	0	0	6	0	4	1	4	0	0	6	0	0	0.83	0	0	3.25	0	1.44	0.36
AmHem-422897	102	0	0	AmHem-422897	309		A	*	CYT		11.85	9.3			ExpAA=15.81 First60=15.81 PredHel=0 Topology=i	0				N	5	17.6	2	2.9	.		AmHem-422897	0	0	1	0	0	0	0	0	3	0	0	0	3	0	0	0.2	0	0	0	0	0	0.52
AmHem-423259	72	0	0	AmHem-423259	219		L	*	CYT		8.438	10.18			ExpAA=0.06 First60=0.06 PredHel=0 Topology=o	0				N	0	16.7	1.4	1.4	.		AmHem-423259	8	7	32	5	19	44	48	16	22	4	10	55	55	8.63	5.32	14.42	1.64	11.8	25.82	24.87	6.26	8.69
AmHem-424784	75	0	0	AmHem-424784	228		M	*	CYT		8.441	10.79			ExpAA=0.00 First60=0.00 PredHel=0 Topology=i	0				Y-NoSP	1	12	6.7	10.7	.		AmHem-424784	0	0	0	0	0	0	0	2	2	0	0	0	2	0	0	0	0	0	0	0	0.69	0.7
AmHem-427194	103	0	0	AmHem-427194	312		E	*	BL	17-18	12.045	9.37	10.232	9.72	ExpAA=11.11 First60=9.39 PredHel=0 Topology=o	0				Y-NoSP	0	14.6	2.9	2.9	.		AmHem-427194	14	32	5	0	4	2	7	17	11	6	6	19	32	6.59	10.72	0.98	0	1.08	0.51	1.57	2.89	1.89
AmHem-436686	67	0	0	AmHem-436686	204		G	*	CYT		7.921	8.99			ExpAA=0.06 First60=0.05 PredHel=0 Topology=o	0				N	0	16.4	3	3	.		AmHem-436686	0	0	0	0	0	0	0	2	2	0	0	0	2	0	0	0	0	0	0	0	0.99	1
AmHem-3917	79	0	0	AmHem-3917	237		M		CYT		9.015	10.79			ExpAA=0.00 First60=0.00 PredHel=0 Topology=o	0				N	2	15.2	7.6	1.3	.		AmHem-3917	5	0	0	0	0	0	0	0	0	0	0	0	5	4.31	0	0	0	0	0	0	0	0
AmHem-441544	119	0	0	AmHem-441544	360		K	*	CYT		13.197	10.71			ExpAA=0.01 First60=0.00 PredHel=0 Topology=o	0				Y-NoSP	2	13.4	12.6	5.9	.	1 | 56 GCVRPKR|GQ 0.574 *ProP* |	AmHem-441544	0	23.69	22.07	1.43	11	7.21	6	11	20	6	10	14	23.69	0	6.15	3.34	0.16	2.3	1.43	1.04	1.45	2.65
AmHem-446713	86	0	0	AmHem-446713	261		Q	*	CYT		9.904	11.04			ExpAA=0.01 First60=0.01 PredHel=0 Topology=o	0				N	0	17.4	3.5	3.5	.		AmHem-446713	20	23	0	1	2	3	1	8	0	0	7	29	29	13.62	11.11	0	0.21	0.78	1.11	0.33	1.97	0
AmHem-448264	89	0	0	AmHem-448264	270		L	*	CYT		10.213	9.66			ExpAA=0.00 First60=0.00 PredHel=0 Topology=o	0				Y-NoSP	1	16.9	4.5	5.6	.		AmHem-448264	3	0	1	0	0	3	0	202	37	42	16	22	202	1.89	0	0.26	0	0	1.03	0	46.07	8.52
AmHem-450118	69	0	0	AmHem-450118	210		L	*	CYT		7.83	8.67			ExpAA=0.02 First60=0.02 PredHel=0 Topology=i	0				N	0	11.6	5.8	4.3	.		AmHem-450118	288	194	275	288	425	582	490	391	294	304	302	475	582	355.04	168.27	141.85	107.94	301.79	390.66	290.56	175.04	132.98
AmHem-468359	75	0	0	AmHem-468359	228		K	*	CYT		8.168	9.74			ExpAA=0.03 First60=0.02 PredHel=0 Topology=o	0				Y-NoSP	0	21.3	4	4	.		AmHem-468359	0	0	0	0	0	0	0	2	0	0	0	0	2	0	0	0	0	0	0	0	0.69	0
AmHem-471142	111	0	0	AmHem-471142	336		L	*	BL/SIG		12.341	8.21			ExpAA=5.19 First60=4.36 PredHel=0 Topology=o	0				N	0	9.9	7.2	2.7	.		AmHem-471142	0	0	27	9	25	19	40	14	39	22	7	9	40	0	0	4.61	1.12	5.9	4.24	7.85	2.07	5.83
AmHem-472392	68	0	0	AmHem-472392	207		N	*	BL/SIG		8.092	10.33			ExpAA=0.00 First60=0.00 PredHel=0 Topology=o	0				N	3	16.2	1.5	5.9	.		AmHem-472392	0	0	9.21	0	2.03	1	14	22	6	8	5	0	22	0	0	4.99	0	1.51	0.71	8.72	10.35	2.85
AmHem-472424	101	0	0	AmHem-472424	306		T	*	CYT		11.684	9.73			ExpAA=0.13 First60=0.02 PredHel=0 Topology=o	0				N	0	13.9	5	4	.		AmHem-472424	26.76	3.49	21.47	0	300.54	25.25	129.96	87.22	50.7	81.19	51.07	177.38	300.54	13.06	1.21	4.36	0	84.39	6.69	30.34	15.37	9.02
AmHem-473889	121	0	1	AmHem-473889	363		M		CYT		13.896	8.99			ExpAA=11.07 First60=0.00 PredHel=0 Topology=o	0				Y-NoSP	0	12.4	5	5	.		AmHem-473889	5	0	0	0	0	0	0	0	0	0	0	0	5	1.8	0	0	0	0	0	0	0	0
AmHem-483635	70	0	0	AmHem-483635	213		R	*	CYT		8.219	9.76			ExpAA=2.77 First60=2.77 PredHel=0 Topology=o	0				N	0	8.6	1.4	5.7	.		AmHem-483635	30	32	39	26	25	36	21	11	6	7	8	3	39	35.3	26.52	19.19	9.3	16.94	23.06	11.88	4.7	2.59
AmHem-492578	150	0	0	AmHem-492578	450		A		CYT		17.386	11.35			ExpAA=0.00 First60=0.00 PredHel=0 Topology=o	0				N	2	9.3	5.3	5.3	.	3 | 49 LWNRLRR|RC 0.529 *ProP* | 102 LWNRLRR|RC 0.529 *ProP* | 135 ARVRRKR|IE 0.735 *ProP* |	AmHem-492578	14	45	0	0	0	0	0	0	0	0	0	0	45	3.59	8.23	0	0	0	0	0	0	0
AmHem-494205	69	0	0	AmHem-494205	210		M	*	CYT		7.735	7.75			ExpAA=1.52 First60=1.44 PredHel=0 Topology=i	0				N	0	15.9	8.7	.	.		AmHem-494205	0	0	0	0	0	0	0	0	0	2	4	0	4	0	0	0	0	0	0	0	0	0
AmHem-497626	141	0	0	AmHem-497626	426		K	*	CYT		16.151	9.42			ExpAA=26.99 First60=12.68 PredHel=0 Topology=o	0				N	0	16.3	1.4	3.5	.		AmHem-497626	12	0	23	6	16	7	13	2	11	11	13	0	23	3.34	0	2.66	0.51	2.56	1.06	1.73	0.2	1.11
AmHem-500572	88	0	0	AmHem-500572	267		N	*	CYT		10.05	9.24			ExpAA=9.96 First60=3.53 PredHel=0 Topology=i	0				N	0	13.6	4.5	10.2	.		AmHem-500572	0	0	1	0	0	0	0	2	1	0	1	8	8	0	0	0.27	0	0	0	0	0.47	0.24
AmHem-512362	76	0	0	AmHem-512362	228		L		BL	19-20	8.745	8.64	6.547	8.87	ExpAA=0.02 First60=0.01 PredHel=0 Topology=o	0				Y-NoSP	0	13.2	1.3	3.9	.		AmHem-512362	0	0	0	0	0	2	4	0	0	0	0	0	4	0	0	0	0	0	1.04	1.84	0	0
AmHem-513201	99	0	0	AmHem-513201	300		S	*	CYT		11.894	10.1			ExpAA=0.00 First60=0.00 PredHel=0 Topology=i	0				N	0	11.1	4	6.1	3	1 | 67 VMGREYR|DI 0.620 *ProP* |	AmHem-513201	0	0	3	0	4	0	0	0	0	0	0	0	4	0	0	0.63	0	1.17	0	0	0	0
AmHem-519333	127	0	0	AmHem-519333	381		L		CYT		15.169	9.97			ExpAA=2.03 First60=2.03 PredHel=0 Topology=o	0				Y-NoSP	0	14.2	1.6	1.6	.		AmHem-519333	1	0	0	0	11	0	0	0	0	0	0	0	11	0.33	0	0	0	2.1	0	0	0	0
AmHem-530711	98	0	0	AmHem-530711	294		F		CYT		10.987	11.54			ExpAA=0.00 First60=0.00 PredHel=0 Topology=i	0				Y-NoSP	4	17.3	7.1	7.1	.		AmHem-530711	0	0	0	0	0	4	4	0	0	2	0	0	4	0	0	0	0	0	1.15	1.01	0	0
AmHem-554716	87	0	0				N		CYT		10.159	9.75			ExpAA=0.01 First60=0.01 PredHel=0 Topology=i	0				N	0	5.7	6.9	9.2	.		AmHem-554716	0	0	0	0	0	0	0	0	1	0	0	0	1	0	0	0	0	0	0	0	0	0.24
AmHem-559944	74	0	0				I		CYT		8.487	9.69			ExpAA=0.00 First60=0.00 PredHel=0 Topology=o	0				N	2	18.9	4.1	1.4	.		AmHem-559944	0	0	0	0	4	0	0	0	0	0	0	0	4	0	0	0	0	2.38	0	0	0	0
AmHem-563364	113	0	0				W		CYT		13.162	9.46			ExpAA=0.12 First60=0.12 PredHel=0 Topology=o	0				Y-NoSP	0	16.8	3.5	3.5	.		AmHem-563364	0	0	2	0	2	0	0	0	0	0	0	7	7	0	0	0.33	0	0.46	0	0	0	0
AmHem-570637	97	0	0				M		CYT		11.245	10.64			ExpAA=0.00 First60=0.00 PredHel=0 Topology=i	0				Y-NoSP	2	20.6	4.1	5.2	.		AmHem-570637	0	0	0	0	0	2	0	0	0	0	0	0	2	0	0	0	0	0	0.59	0	0	0
AmHem-577686	79	0	0				Q		CYT		8.653	10.44			ExpAA=0.00 First60=0.00 PredHel=0 Topology=i	0				Y-NoSP	0	15.2	7.6	3.8	.		AmHem-577686	6	0	0	0	0	0	0	0	0	0	0	0	6	5.01	0	0	0	0	0	0	0	0
AmHem-579337	83	0	0				E		CYT		9.641	9.25			ExpAA=1.04 First60=0.89 PredHel=0 Topology=i	0				Y-NoSP	1	16.9	2.4	6	.		AmHem-579337	0	0	0	0	0	0	0	0	2	0	2	0	2	0	0	0	0	0	0	0	0	0.56
AmHem-581842	78	0	1				K		CYT		8.926	9.41			ExpAA=9.95 First60=5.11 PredHel=0 Topology=i	0				Y-NoSP	0	11.5	2.6	2.6	.		AmHem-581842	0	0	0	0	4	0	0	0	1	0	0	0	4	0	0	0	0	2.05	0	0	0	0.33
AmHem-592694	67	0	0				A		CYT		7.657	10.89			ExpAA=0.02 First60=0.02 PredHel=0 Topology=i	0				N	1	11.9	3	1.5	.		AmHem-592694	0	0	0	0	0	0	0	10	0	0	0	0	10	0	0	0	0	0	0	0	4.95	0
AmHem-601097	67	0	1				N		CYT		7.727	8.32			ExpAA=0.02 First60=0.02 PredHel=0 Topology=o	0				Y-NoSP	0	10.4	3	7.5	.		AmHem-601097	0	0	0	0	0	4	0	0	1	0	0	0	4	0	0	0	0	0	2.97	0	0	0.5
AmHem-607540	100	0	0				R		CYT		11.004	9.5			ExpAA=2.85 First60=2.25 PredHel=0 Topology=i	0				N	1	16	3	5	.		AmHem-607540	0	0	0	1	0	0	0	0	2	0	0	0	2	0	0	0	0.15	0	0	0	0	0.37
AmHem-623283	69	0	0				K		CYT		7.541	9.4			ExpAA=0.00 First60=0.00 PredHel=0 Topology=i	0				N	0	15.9	8.7	4.3	.		AmHem-623283	0	0	0	0	0	0	0	0	1	0	0	0	1	0	0	0	0	0	0	0	0	0.45
AmHem-623886	75	0	0				R		BL	48-49	7.876	12.01	2.966	12.18	ExpAA=0.00 First60=0.00 PredHel=0 Topology=o	0				Y-NoSP	13	30.7	4	8	.	1 | 33 CAAKAKR|SA 0.510 *ProP* |	AmHem-623886	0	0	0	0	0	0	0	0	0	0	0	7	7	0	0	0	0	0	0	0	0	0
AmHem-628233	78	0	0				F		CYT		8.785	10.27			ExpAA=0.00 First60=0.00 PredHel=0 Topology=o	0				N	3	17.9	2.6	1.3	.		AmHem-628233	0	0	1	0	0	0	0	2	0	0	0	0	2	0	0	0.36	0	0	0	0	0.62	0
AmHem-654879	81	0	0				C		CYT		9.356	5.56			ExpAA=0.01 First60=0.01 PredHel=0 Topology=o	0				Y-NoSP	0	12.3	6.2	.	.		AmHem-654879	0	0	0	0	8	0	0	0	0	0	0	0	8	0	0	0	0	3.61	0	0	0	0
AmHem-66144	92	0	0				N		CYT		10.058	9.25			ExpAA=0.01 First60=0.00 PredHel=0 Topology=o	0				Y-NoSP	0	14.1	5.4	4.3	.		AmHem-66144	0	0	1	0	0	1	0	5	0	0	0	0	5	0	0	0.24	0	0	0.32	0	1.06	0
AmHem-663311	92	0	0				S		BL/SIG		10.396	11.39			ExpAA=0.00 First60=0.00 PredHel=0 Topology=i	0				Y-NoSP	0	15.2	5.4	2.2	.	1 | 7 SLRRRRR|HF 0.616 *ProP* |	AmHem-663311	4	0	1	0	0	1	2	0	0	3	2	0	4	2.41	0	0.25	0	0	0.33	0.58	0	0
AmHem-68009	79	0	0				M		CYT		8.73	9.81			ExpAA=0.18 First60=0.08 PredHel=0 Topology=i	0				Y-NoSP	1	13.9	8.9	10.1	.		AmHem-68009	3	4	0	7	0	0	0	0	0	0	0	0	7	2.5	2.36	0	1.77	0	0	0	0	0
AmHem-697562	71	0	0				M		BL/SIG		8.276	12.38			ExpAA=0.01 First60=0.01 PredHel=0 Topology=i	0				Y-NoSP	0	15.5	2.8	5.6	.	2 | 67 RRRRRRR|RA 0.691 *ProP* | 68 RRRRRRR|AV 0.775 *ProP* |	AmHem-697562	0	7	0	0	0	0	0	0	0	0	0	0	7	0	5.8	0	0	0	0	0	0	0
AmHem-705977	134	0	0				R		CYT		15.309	10.07			ExpAA=0.00 First60=0.00 PredHel=0 Topology=o	0				N	3	19.4	4.5	8.2	.		AmHem-705977	0	0	2	0	4	8	0	7	1	0	0	25	25	0	0	0.25	0	0.69	1.31	0	0.76	0.11
AmHem-707117	73	0	0				M		BL/SIG		8.384	10.57			ExpAA=0.03 First60=0.03 PredHel=0 Topology=i	0				N	0	11	5.5	2.7	.		AmHem-707117	0	0	0	0	0	1	0	0	0	0	0	0	1	0	0	0	0	0	0.56	0	0	0
AmHem-717137	70	0	0				P		CYT		7.559	11.25			ExpAA=0.01 First60=0.01 PredHel=0 Topology=o	0				Y-NoSP	0	15.7	5.7	10	.		AmHem-717137	0	0	0	0	0	0	0	0	0	0	0	0	0	0	0	0	0	0	0	0	0	0
AmHem-76349	105	0	0				L		CYT		11.443	10.08			ExpAA=0.02 First60=0.00 PredHel=0 Topology=o	0				N	0	15.2	5.7	6.7	.		AmHem-76349	4	0	1	0	3	8	7	0	10	0	5	8	10	1.82	0	0.19	0	0.78	1.97	1.52	0	1.65
AmHem-79798	87	0	0				I		CYT		9.575	9.79			ExpAA=15.68 First60=15.45 PredHel=0 Topology=i	0				Y-NoSP	2	14.9	9.2	5.7	.		AmHem-79798	0	0	3	0	0	0	0	1	1	2	0	0	3	0	0	0.83	0	0	0	0	0.24	0.24
AmHem-81082	112	0	0				L		CYT		12.565	9.63			ExpAA=0.01 First60=0.00 PredHel=0 Topology=o	0				Y-NoSP	3	24.1	3.6	2.7	.		AmHem-81082	0	0	8	12	0	0	0	13	7	10	0	0	13	0	0	1.34	1.47	0	0	0	1.9	1.03
AmHem-98825	80	0	0				K		CYT		8.815	11.6			ExpAA=0.00 First60=0.00 PredHel=0 Topology=i	0				N	1	18.8	1.3	3.8	.		AmHem-98825	5	14	0	3.03	7	9	4	2	2	0	5	0	14	4.17	8.27	0	0.77	3.36	4.08	1.6	0.6	0.61
AmHem-26154	124	0	1	AmHem-26154	375		C	*	CYT		14.331	9.26			ExpAA=0.59 First60=0.01 PredHel=0 Topology=o	0				Y-NoSP	0	12.9	4.8	7.3	.		AmHem-26154	0	0	0	0	0	0	0	1	11	2	0	0	11	0	0	0	0	0	0	0	0.12	1.36
AmHem-635421	87	0	0				H		CYT		9.546	7.01			ExpAA=0.05 First60=0.05 PredHel=0 Topology=o	0				N	9	18.4	.	18.4	.		AmHem-635421	0	0	2	0	5	0	0	2	2	1	0	0	5	0	0	0.55	0	1.91	0	0	0.48	0.48
Amac-hemSigP-244560	120	0	0	Amac-hemSigP-244560	655		M	*	CYT		13.276	10.35			ExpAA=1.38 First60=0.77 PredHel=0 Topology=o	0				Y-NoSP	2	25	3.3	5.8	.		Amac-hemSigP-244560	0	0	22.02	0	0	0	0	53.18	43.27	14.71	1.62	0	53.18	0	0	1.39	0	0	0	0	2.92	2.4
Amac-hemSigP-419276	108	0	0	Amac-hemSigP-419276	329		M		CYT		12.24	9.16			ExpAA=12.30 First60=12.17 PredHel=0 Topology=i	0				Y-NoSP	3	23.1	1.9	5.6	.		Amac-hemSigP-419276	30	26	76	109	105.37	88	168.01	105	105	107.93	79	76.93	168.01	12.8	7.9	13.47	14.1	25.84	20.37	34.25	16.15	16.31
Amac-hemSigP-490701	108	0	0	Amac-hemSigP-490701	399		M		BL	40-41	11.908	10.52	7.265	10.41	ExpAA=3.29 First60=3.27 PredHel=0 Topology=i	0				Y-NoSP	7	24.1	2.8	5.6	.		Amac-hemSigP-490701	73.07	463.19	21.53	63.52	117.97	263.01	8	0	0	2.06	3.1	0	463.19	22.51	101.79	2.75	5.93	20.89	43.95	1.18	0	0
Amac-hemSigP-198227	89	0	0	Amac-hemSigP-198227	641		M		BL	22-23	9.337	12.15	7.237	12.18	ExpAA=0.05 First60=0.05 PredHel=0 Topology=o	0				N	14	23.6	6.7	5.6	.		Amac-hemSigP-198227	125.6	26.33	136.48	9.39	84.51	108.19	131.36	193.59	78.42	157.04	102.61	90	193.59	19.74	2.96	8.89	0.45	7.63	9.22	9.84	10.95	4.48
AmHem-193140	141	0	0	AmHem-193140	426		R	*	CYT		15.395	10.08			ExpAA=0.02 First60=0.02 PredHel=0 Topology=i	0				N	0	19.9	7.1	4.3	.		AmHem-193140	6	0	11	0	6	0	0	5	0	0	4	14	14	1.67	0	1.27	0	0.96	0	0	0.5	0
AmHem-419744	78	0	1	AmHem-419744	237		R	*	CYT		9.122	10.71			ExpAA=0.00 First60=0.00 PredHel=0 Topology=i	0				N	3	15.4	3.8	3.8	.		AmHem-419744	0	0	2	0	8	0	0	4	1	0	1	0	8	0	0	0.72	0	3.97	0	0	1.25	0.32
AmHem-307857	72	0	0	AmHem-307857	216		K		CYT		8.593	11.59			ExpAA=0.00 First60=0.00 PredHel=0 Topology=i	0				N	0	5.6	5.6	2.8	.		AmHem-307857	0	0	0	0	0	0	0	0	0	0	0	15	15	0	0	0	0	0	0	0	0	0
Amac-hemSigP-270238	69	0	1	Amac-hemSigP-270238	254		M		CYT		7.918	9.78			ExpAA=14.00 First60=14.00 PredHel=0 Topology=o	0				N	0	13	7.2	2.9	.		Amac-hemSigP-270238	31	13	22	1	25	7	37	16	23	15	23	0	37	22.5	6.69	6.65	0.22	10.44	2.76	12.86	4.2	6.09
Amac-hemSigP-421638	274	0	0	Amac-hemSigP-421638	827		M		CYT		29.905	9.52			ExpAA=21.02 First60=0.00 PredHel=0 Topology=o	0				N	0	23	2.6	4	.		Amac-hemSigP-421638	123.25	80.35	362.17	121.18	210.57	257.94	588.92	700.58	523	636.75	321.81	75.77	700.58	14.07	6.56	17.13	4.19	13.81	15.96	32.05	28.77	21.67
AmHem-651782	215	0	0				M		CYT		23.511	8.48			ExpAA=0.00 First60=0.00 PredHel=0 Topology=o	0				N	4	24.2	3.3	4.7	.		AmHem-651782	56	0	0	0	0	0	0	0	0	0	0	0	56	8.73	0	0	0	0	0	0	0	0
AmHem-26001	87	0	0	AmHem-26001	264		C	*	CYT		9.308	6.02			ExpAA=0.00 First60=0.00 PredHel=0 Topology=o	0				Y-NoSP	2	25.3	5.7	3.4	.		AmHem-26001	0	0	0	0	0	0	0	0	2	0	3	0	3	0	0	0	0	0	0	0	0	0.48
Amac-hemSigP-389454	338	0	1	Amac-hemSigP-389454	1511		M		CYT		38.776	5.64			ExpAA=1.76 First60=0.00 PredHel=0 Topology=o	0				Y-NoSP	0	11.8	4.7	3.8	.		Amac-hemSigP-389454	145.48	0	16	20	0	0	0	0	0	0	0	0	145.48	8.28	0	0.38	0.34	0	0	0	0	0
AmHem-456917	94	0	1	AmHem-456917	282		M		CYT		10.112	5.85			ExpAA=0.07 First60=0.07 PredHel=0 Topology=o	0				Y-NoSP	2	20.2	2.1	4.3	.		AmHem-456917	0	0	2.96	17	0	0	7.04	0	0	5.76	0	0	17	0	0	0.71	2.97	0	0	1.94	0	0
AmHem-456918	79	0	1	AmHem-456918	240		M	*	CYT		8.616	6.14			ExpAA=0.09 First60=0.09 PredHel=0 Topology=o	0				N	3	20.3	1.3	5.1	.		AmHem-456918	0	8	11.04	0	3	7	0	0	0	0	0	4	11.04	0	4.73	3.85	0	1.44	3.18	0	0	0
AmHem-281606	289	0	0	AmHem-281606	870		M	*	CYT		30.583	5.29			ExpAA=0.02 First60=0.00 PredHel=0 Topology=o	0				Y-NoSP	6	18.3	6.9	6.9	.		AmHem-281606	0	0	3.16	0	0	0	6.01	0	7.85	0	1.68	0	7.85	0	0	0.14	0	0	0	0.31	0	0.31
Amac-hemSigP-102877	67	0	1	Amac-hemSigP-102877	202		M		BL	15-16	6.792	5.95	5.108	6.19	ExpAA=0.01 First60=0.01 PredHel=0 Topology=o	0				Y-NoSP	7	16.4	10.4	13.4	.		Amac-hemSigP-102877	1	0	3	0	0	0	0	0	2	0	3	0	3	1.41	0	1.78	0	0	0	0	0	1.04
AmHem-670248	76	0	0				M		CYT		8.428	3.66			ExpAA=0.00 First60=0.00 PredHel=0 Topology=o	0				Y-NoSP	3	15.8	2.6	7.9	.		AmHem-670248	1	0	0	0	0	0	0	0	0	0	0	0	1	0.96	0	0	0	0	0	0	0	0
AmHem-280761	84	0	0	AmHem-280761	255		K	*	CYT		9.627	6.03			ExpAA=0.00 First60=0.00 PredHel=0 Topology=o	0				Y-NoSP	0	14.3	3.6	3.6	.		AmHem-280761	0	0	14	8	21	4	4	6	6	7	8	50	50	0	0	4.19	1.75	8.69	1.56	1.38	1.56	1.57
AmHem-115535	139	0	0	AmHem-115535	420		T	*	CYT		15.861	9.16			ExpAA=1.22 First60=0.00 PredHel=0 Topology=i	0				N	4	25.2	2.9	2.9	.		AmHem-115535	0	0	0	0	0	8.99	12	0	7	0	0	0	12	0	0	0	0	0	1.39	1.63	0	0.72
Amac-hemSigP-362431	243	0	0	Amac-hemSigP-362431	5149		M		CYT		25.894	4.82			ExpAA=2.08 First60=0.12 PredHel=0 Topology=o	0				Y-NoSP	5	25.1	8.2	2.1	.		Amac-hemSigP-362431	0	0	0	0	0	0	0	335.33	0	0	120.44	0	335.33	0	0	0	0	0	0	0	1.87	0
AmHem-371509	73	0	0	AmHem-371509	222		S	*	CYT		8.319	9.69			ExpAA=0.09 First60=0.04 PredHel=0 Topology=o	0				Y-NoSP	0	16.4	5.5	2.7	.		AmHem-371509	0	0	0	0	8	1	0	1	0	0	0	0	8	0	0	0	0	4.77	0.56	0	0.38	0
AmHem-435172	193	0	1	AmHem-435172	582		Q	*	CYT		21.835	9.81			ExpAA=2.81 First60=2.70 PredHel=0 Topology=o	0				Y-NoSP	1	13.5	6.2	4.7	.		AmHem-435172	14	32.48	26.6	17.31	18.09	87.67	159.57	106.9	85.31	149.8	78.35	152.05	159.57	2.5	4.14	1.97	0.94	1.86	8.48	13.58	6.87	5.53
AmHem-113105	68	0	0	AmHem-113105	207		A	*	CYT		7.595	5.11			ExpAA=0.00 First60=0.00 PredHel=0 Topology=i	0				Y-NoSP	0	14.7	7.4	2.9	.		AmHem-113105	0	0	1	0	4	0	6	1	0	0	1.75	0	6	0	0	0.54	0	2.98	0	3.74	0.47	0
AmHem-518730	84	0	0	AmHem-518730	255		R	*	CYT		9.67	10.56			ExpAA=0.12 First60=0.03 PredHel=0 Topology=o	0				N	0	16.7	3.6	2.4	.	1 | 31 SLNRWSR|SV 0.712 *ProP* |	AmHem-518730	3	0	3	0	0	0	0	0	0	0	0	0	3	2.16	0	0.9	0	0	0	0	0	0
AmHem-75307	125	0	1				L		CYT		14.211	4.17			ExpAA=0.19 First60=0.00 PredHel=0 Topology=o	0				Y-NoSP	8	11.2	3.2	8.8	.		AmHem-75307	2.42	0	0	0	0	1.19	0	0	0	6	4	0	6	0.81	0	0	0	0	0.22	0	0	0
Amac-hemSigP-151087	89	0	0	Amac-hemSigP-151087	517		M		BL	46-47	9.481	8.94	4.314	6.48	ExpAA=22.34 First60=22.32 PredHel=1 Topology=o34-56i	1	24.7	38.2	37.1	Y-NoSP	5	16.9	2.2	6.7	.		Amac-hemSigP-151087	9.98	0	39.61	4.98	55.98	32	36.93	211.7	116.01	115.94	24.97	37.86	211.7	2.09	0	3.45	0.32	6.75	3.64	3.7	15.99	8.84
AmHem-149655	114	0	1	AmHem-149655	342		M		CYT		13.15	8.99			ExpAA=0.22 First60=0.06 PredHel=0 Topology=i	0				N	1	14	5.3	6.1	.	1 | 113 RNARQRR|N- 0.586 *ProP* |	AmHem-149655	0	0	0	0	6	10	0	0	0	0	0	15	15	0	0	0	0	1.37	2.16	0	0	0
AmHem-119568	70	0	0	AmHem-119568	210		V		CYT		8.155	9.3			ExpAA=0.00 First60=0.00 PredHel=0 Topology=i	0				N	0	11.4	2.9	1.4	.		AmHem-119568	0	0	0	0	0	4	0	0	0	0	0	0	4	0	0	0	0	0	2.68	0	0	0
AmHem-357840	151	0	0	AmHem-357840	456		M	*	CYT		17.205	9.28			ExpAA=0.01 First60=0.00 PredHel=0 Topology=o	0				Y-NoSP	4	28.5	2	2	.		AmHem-357840	4	0	7	0	5	15.01	0	0	1	0	0	0	15.01	1	0	0.73	0	0.72	2.04	0	0	0.09
AmHem-168965	96	0	0	AmHem-168965	291		R	*	CYT		10.876	5.94			ExpAA=0.00 First60=0.00 PredHel=0 Topology=o	0				N	0	14.6	7.3	4.2	.		AmHem-168965	0	2	0	14	0	5	0	3	0	0	0	10	14	0	0.77	0	2.29	0	1.46	0	0.58	0
Amac-hemSigP-457128	136	0	0	Amac-hemSigP-457128	409		M		CYT		15.575	10.35			ExpAA=0.00 First60=0.00 PredHel=0 Topology=o	0				Y-NoSP	3	12.5	4.4	5.9	.		Amac-hemSigP-457128	0	0	1	0	0	3	0	0	2	4	6	0	6	0	0	0.12	0	0	0.48	0	0	0.22
AmHem-259364	75	4	1	AmHem-259364	228		V	*	CYT		8.063	10.09			ExpAA=0.00 First60=0.00 PredHel=0 Topology=o	0				N	2	13.3	6.7	5.3	.		AmHem-259364	0	0	0	0	0	0	0	0	0	0	0	0	0	0	0	0	0	0	0	0	0	0
AmHem-150469	76	3.94737	0	AmHem-150469	231		M	*	CYT		8.5	11.45			ExpAA=0.55 First60=0.55 PredHel=0 Topology=o	0				N	3	15.8	2.6	7.9	.		AmHem-150469	0	0	1	0	0	0	0	0	0	0	1	0	1	0	0	0.39	0	0	0	0	0	0
Amac-hemSigP-290984	167	0	1	Amac-hemSigP-290984	599		M		CYT		18.97	8.25			ExpAA=0.45 First60=0.11 PredHel=0 Topology=o	0				Y-NoSP	0	19.2	3	5.4	.		Amac-hemSigP-290984	9	0	2	0	4	2	0	28	1	2	5	32	32	1.55	0	0.14	0	0.39	0.19	0	1.73	0.06
Amac-hemSigP-360964	108	0	0	Amac-hemSigP-360964	1554		M		CYT		11.899	8.74			ExpAA=19.83 First60=1.15 PredHel=0 Topology=o	0				N	1	13.9	9.3	6.5	.		Amac-hemSigP-360964	0	0	38.45	0	0	0	0	43.93	6.29	38.76	12.22	0	43.93	0	0	0.88	0	0	0	0	0.87	0.13
AmHem-332446	174	0	0	AmHem-332446	525		C	*	CYT		19.963	5.72			ExpAA=0.00 First60=0.00 PredHel=0 Topology=o	0				Y-NoSP	1	12.1	6.3	7.5	.		AmHem-332446	81.41	0	18.85	82.52	67.83	35.43	26.79	18.73	0	0	28.72	10.38	82.52	16.72	0	1.61	5.13	8.01	3.95	2.63	1.38	0
AmHem-294570	230	0	0	AmHem-294570	693		M	*	BL/SIG		26.109	8.55			ExpAA=17.38 First60=17.38 PredHel=1 Topology=i13-35o	1	9.6	84.8	5.7	Y-NoSP	0	17	3.5	4.3	.	1 | 72 AVSRVYR|SK 0.588 *ProP* |	AmHem-294570	0	24.6	54.47	11.57	7.14	38.1	0	2.33	83.19	49.04	0	0	83.19	0	2.5	3.21	0.5	0.58	2.94	0	0.12	4.3
AmHem-504835	138	0	0	AmHem-504835	417		E	*	BL/ANC		15.27	10.2			ExpAA=0.68 First60=0.18 PredHel=0 Topology=i	0				Y-NoSP	0	17.4	8	3.6	.		AmHem-504835	27.28	47.8	34.06	6	16.25	13.99	49.93	67.59	44.16	44.33	18.39	134.5	134.5	7.84	9.81	4.06	0.52	2.69	2.18	6.85	7	4.62
AmHem-507968	656	0	1	AmHem-507968	1971		E	*	BL	23-24	73.222	8.85	70.73	8.79	ExpAA=25.73 First60=2.76 PredHel=1 Topology=i127-149o	1	3.4	77.3	19.4	Y	0	13.4	6.4	3.8	.	1 | 55 KASRGQR|HP 0.522 *ProP* |	AmHem-507968	0	0	0	0	0	0	14.11	0	19.9	0	14.22	0	19.9	0	0	0	0	0	0	0.29	0	0.31
AmHem-482120	765	0	1	AmHem-482120	2298		F	*	CYT		85.333	6.16			ExpAA=21.78 First60=0.00 PredHel=1 Topology=i102-124o	1	2.9	83.8	13.3	Y-NoSP	4	13.5	4.4	3.5	.		AmHem-482120	0	0	0	0	0	0	0	885	33	122	0	0	885	0	0	0	0	0	0	0	11.48	0.43
AmHem-553242	242	0	2				A		CYT		27.115	9.22			ExpAA=40.35 First60=7.35 PredHel=2 Topology=o50-72i93-112o	2	16.9	74.4	8.7	Y-NoSP	4	16.5	5.8	7	.		AmHem-553242	0	0	0	0	0	0	0	7.11	0	10.46	0	0	10.46	0	0	0	0	0	0	0	0.34	0
AmHem-431507	268	2.23881	1	AmHem-431507	807		S	*	CYT		29.311	8.73			ExpAA=22.75 First60=22.73 PredHel=1 Topology=i30-52o	1	8.2	80.6	11.2	N	0	10.4	7.8	4.9	.	1 | 137 SHQRDHR|DA 0.541 *ProP* |	AmHem-431507	0	50.66	0	29.16	0	0	0	3.33	0	0	0	0	50.66	0	4.26	0	1.04	0	0	0	0.14	0
AmHem-431504	315	0	1	AmHem-431504	948		S	*	CYT		35.526	8.42			ExpAA=22.75 First60=22.74 PredHel=1 Topology=i30-52o	1	7	83.5	9.5	N	0	11.1	7.6	4.8	.	1 | 137 SHQRDHR|DA 0.541 *ProP* |	AmHem-431504	70	187.34	259	747.84	1213	23	0	5.67	0	0	0	0	1213	6.78	12.99	10.4	21.94	67.54	1.21	0	0.2	0
AmHem-398306	489	0	0	AmHem-398306	1470		T	*	SIG	45-46	53.584	9.06	48.604	8.41	ExpAA=22.22 First60=20.24 PredHel=1 Topology=i29-51o	1	4.5	89.6	5.9	Y-NoSP	0	16.6	8	5.1	.	2 | 124 VLIREAR|ST 0.556 *ProP* | 213 QHCRVKR|WS 0.614 *ProP* |	AmHem-398306	1140.11	1361.88	2153.19	5469.82	2620.76	672	0	106	9	36.34	22.88	0	5469.82	66.89	57.22	52.32	97.16	88.34	21.36	0	2.24	0.19
AmHem-348128	442	0	1	AmHem-348128	1329		R	*	CYT		46.543	5.72			ExpAA=18.97 First60=6.63 PredHel=1 Topology=i54-76o	1	5	82.8	12.2	Y-NoSP	2	14.3	9.3	6.6	.	1 | 384 GDSRAER|DS 0.598 *ProP* |	AmHem-348128	53.5	0	93.12	1276.1	202.21	199.66	21.18	197.47	275.82	94.83	354.02	138.89	1276.1	3.51	0	2.53	25.37	7.63	7.1	0.66	4.66	6.57
AmHem-385215	500	0	1	AmHem-385215	1503		C	*	CYT		55.392	8.71			ExpAA=21.83 First60=20.13 PredHel=1 Topology=i40-62o	1	4.4	87.6	8	Y-NoSP	1	13.8	9	4.4	.		AmHem-385215	131.02	183.34	1729.6	9769.2	3996.43	57.1	0	15	0	0	0	0	9769.2	7.5	7.52	41	169.31	131.43	1.77	0	0.31	0
AmHem-507972	778	4.75578	1	AmHem-507972	2337	Y	E	*	BL	23-24	81.87	8.38	79.369	8.22	ExpAA=26.73 First60=2.75 PredHel=1 Topology=i127-149o	1	2.8	80.8	16.3	Y-NoSP	0	12.5	6	3.9	.	1 | 55 KASRGQR|HP 0.522 *ProP* |	AmHem-507972	0	0	0	0	0	19	0	14.32	0	0	0	0	19	0	0	0	0	0	0.36	0	0.18	0
AmHem-459616	829	0	3	AmHem-459616	2490		M	*	CYT		94.469	9.04			ExpAA=23.28 First60=0.00 PredHel=1 Topology=i140-162o	1	2.7	80.5	16.9	N	0	15.1	4	4.8	0.4	1 | 285 TETRERR|TL 0.580 *ProP* |	AmHem-459616	16	24	24	12	36	13	100	133	227	144	99	195	227	0.53	0.57	0.33	0.12	0.69	0.23	1.58	1.58	2.73
AmHem-359789	761	0	1	AmHem-359789	2286		A	*	CYT		86.518	7.64			ExpAA=22.85 First60=22.82 PredHel=1 Topology=i31-53o	1	2.9	93	4.1	Y-NoSP	2	8.9	6.4	5.1	.		AmHem-359789	351	211	17	60	0	11	0	52	0	0	0	0	351	12.74	5.48	0.26	0.66	0	0.22	0	0.68	0
AmHem-507967	816	0	1	AmHem-507967	2451		E	*	BL	23-24	91.26	7.98	88.767	7.71	ExpAA=25.73 First60=2.75 PredHel=1 Topology=i127-149o	1	2.7	81.7	15.6	Y-NoSP	0	12.9	6.1	4.2	.	1 | 55 KASRGQR|HP 0.522 *ProP* |	AmHem-507967	511	342	4612	3411	1930	3700	2523.89	5590.68	3941.1	4403	5134.78	1893	5590.68	17.21	8.25	64.34	34.79	37.35	67.54	40.51	67.71	48.17
AmHem-640478	97	0	0				W		ANC		10.848	8.1	7.086	6.17	ExpAA=62.05 First60=36.82 PredHel=3 Topology=i21-38o42-64i77-96o	3	59.8	5.2	35.1	Y	1	13.4	8.2	4.1	.		AmHem-640478	10	0	0	0	0	0	0	0	0	0	0	0	10	5.39	0	0	0	0	0	0	0	0
AmHem-544083	146	0	0				A		ANC		17.314	12.3	13.594	12.31	ExpAA=23.20 First60=23.20 PredHel=1 Topology=o15-37i	1	15.1	10.3	74.7	Y-NoSP	0	8.2	2.7	6.2	.	4 | 10 TPSRVLR|VA 0.648 *ProP* | 132 IFKRQKR|QK 0.653 *ProP* | 135 RQKRQKR|QK 0.596 *ProP* | 142 QKRRKAR|PS 0.519 *ProP* |	AmHem-544083	10	20	0	0	0	0	0	0	0	0	0	0	20	2.64	3.77	0	0	0	0	0	0	0
AmHem-294405	233	0	0	AmHem-294405	702		H	*	ANC		25.871	8.41	17.061	6.36	ExpAA=20.99 First60=6.09 PredHel=1 Topology=i52-74o	1	9.4	68.2	22.3	N	0	12.9	6.4	3.9	.		AmHem-294405	440.95	320.11	1358.42	1297.28	1695.87	65.17	0	25	0	0	0	0	1695.87	61.67	32.02	78.74	54.95	136.3	4.94	0	1.26	0
AmHem-403827	141	0	0	AmHem-403827	426		M	*	ANC		15.695	6.28	11.56	5.64	ExpAA=46.15 First60=23.19 PredHel=2 Topology=i21-43o67-89i	2	31.2	17	51.8	Y-NoSP	1	11.3	11.3	2.8	.		AmHem-403827	78.92	225.62	130.88	390	740.79	52.6	0	3	0	652.35	0	0	740.79	21.96	44.8	15.11	32.88	118.48	7.94	0	0.3	0
AmHem-560710	207	0	0				M		CYT		22.103	6.99			ExpAA=22.02 First60=0.03 PredHel=1 Topology=i162-184o	1	10.6	11.1	78.3	Y-NoSP	2	15	6.8	6.3	.		AmHem-560710	0	0	13	22	8	0	2	3	9	1	9	22	22	0	0	0.88	1.08	0.75	0	0.16	0.18	0.53
AmHem-355464	159	0	1	AmHem-355464	480		M	*	CYT		17.564	4.39			ExpAA=42.77 First60=25.43 PredHel=2 Topology=i31-53o58-77i	2	25.8	3.1	71.1	N	4	17	4.4	8.8	.		AmHem-355464	0	0	2	4	0	3	38	63	66	26	36	0	66	0	0	0.19	0.28	0	0.38	4.23	5.29	5.59
AmHem-208922	83	0	0	AmHem-208922	252		W	*	SIG	33-34	9.183	7.05	5.627	7.85	ExpAA=19.03 First60=19.03 PredHel=1 Topology=o27-49i	1	26.5	32.5	41	N	1	13.3	4.8	6	.		AmHem-208922	12.91	0	4.29	0	38.44	2.21	9	15.24	9.38	84.94	11.85	17.14	84.94	9.55	0	1.32	0	16.36	0.89	3.19	4.07	2.53
AmHem-271421	83	0	0	AmHem-271421	252		W	*	SIG	24-25	9.218	7.84	6.59	7.85	ExpAA=20.72 First60=20.72 PredHel=1 Topology=o27-49i	1	26.5	32.5	41	N	1	12	4.8	7.2	.		AmHem-271421	66.49	30.02	179.28	23.82	136.88	93.29	72.99	167.71	47.65	193.39	65.48	281.15	281.15	49.17	15.73	55.24	5.35	58.24	37.49	25.86	44.85	12.87
AmHem-346618	109	0	0	AmHem-346618	327		M		SIG	38-39	12.656	10.32	8.141	10.59	ExpAA=40.48 First60=37.10 PredHel=2 Topology=i12-34o38-60i	2	40.4	3.7	56	N	0	13.8	2.8	6.4	.		AmHem-346618	177.51	202.06	188	164.07	137.01	70.04	214.1	182.4	290.01	140.71	239.03	162.17	290.01	76.56	62.06	33.69	21.45	33.98	16.39	44.13	28.38	45.55
AmHem-485555	297	0	1	AmHem-485555	891		L		BL/ANC		32.234	11.32			ExpAA=0.03 First60=0.00 PredHel=0 Topology=o	0				N	0	8.4	10.1	9.1	.		AmHem-485555	36.22	0	777.24	2315.15	477.73	441.31	1017	1347.62	892.41	803.1	1469.59	682.66	2315.15	3.78	0	33.6	73.14	28.64	24.95	50.58	50.57	33.8
Amac-hemSigP-370179	130	0	0	Amac-hemSigP-370179	2672		M		ANC		14.263	10.89	12.623	11.2	ExpAA=10.61 First60=0.00 PredHel=0 Topology=o	0				Y-NoSP	7	29.2	4.6	3.8	.		Amac-hemSigP-370179	47.45	0	634.8	22.3	15.23	86.85	47	554.02	847.36	689.92	462	43.85	847.36	1.46	0	8.08	0.21	0.27	1.45	0.69	6.12	9.45
AmHem-306709	460	0	2	AmHem-306709	1383		I	*	CYT		51.487	8.5			ExpAA=5.55 First60=0.00 PredHel=0 Topology=o	0				Y-NoSP	2	11.3	5.2	7	.	2 | 42 GPFRTAR|DS 0.554 *ProP* | 244 FRNRMKR|AL 0.793 *ProP* |	AmHem-306709	73	113	104	54	85	152	18	29	49	10	14	0	152	4.58	5.08	2.71	1.03	3.07	5.17	0.54	0.65	1.12
AmHem-137582	78	0	0	AmHem-137582	237		N	*	BL	18-19	8.938	10.19	6.914	9.72	ExpAA=0.01 First60=0.01 PredHel=0 Topology=o	0				N	0	14.1	2.6	7.7	.		AmHem-137582	0	0	0	0	0	0	6	0	0	3	2	0	6	0	0	0	0	0	0	2.48	0	0
AmHem-11992	90	0	0	AmHem-11992	270		A		CYT		10.215	11.23			ExpAA=0.00 First60=0.00 PredHel=0 Topology=i	0				Y-NoSP	1	4.4	7.8	7.8	.	1 | 89 HDMRPRR|T- 0.551 *ProP* |	AmHem-11992	0	0	0	0	0	2	2	0	0	0	0	0	2	0	0	0	0	0	0.69	0.6	0	0
AmHem-685118	257	0	1				K		CYT		28.087	6.58			ExpAA=1.62 First60=0.00 PredHel=0 Topology=o	0				N	1	12.8	8.9	4.3	.		AmHem-685118	2	2	0	25	14	5	4	10	8	10	15	0	25	0.25	0.18	0	0.94	1	0.34	0.24	0.45	0.36
AmHem-142334	98	0	0	AmHem-142334	294		S		CYT		10.516	7.58			ExpAA=10.94 First60=0.11 PredHel=0 Topology=o	0				Y-NoSP	4	17.3	4.1	5.1	.		AmHem-142334	0	0	0	0	0	0	4	0	0	2	0	16	16	0	0	0	0	0	0	1.01	0	0
AmHem-694484	144	0	0				V		CYT		16.035	6.3			ExpAA=0.02 First60=0.02 PredHel=0 Topology=o	0				N	0	12.5	5.6	5.6	.		AmHem-694484	3	0	6	0	15	2	0	1	0	0	0	0	15	0.81	0	0.67	0	2.32	0.29	0	0.1	0
AmHem-160870	115	1.73913	0	AmHem-160870	348		V	*	CYT		13.109	9.58			ExpAA=0.12 First60=0.07 PredHel=0 Topology=i	0				Y-NoSP	0	13.9	2.6	2.6	.		AmHem-160870	4	3	19	0	15	8	15	12	13	7	27	0	27	1.54	0.83	3.05	0	3.33	1.68	2.77	1.67	1.83
AmHem-436939	180	0	0	AmHem-436939	543		R	*	BL/SIG		20.098	9.46			ExpAA=0.04 First60=0.00 PredHel=0 Topology=o	0				Y-NoSP	1	13.3	7.2	4.4	.		AmHem-436939	8	0	5.97	5.41	19.09	5.53	0	1.35	0	0	0	0	19.09	1.57	0	0.49	0.32	2.15	0.59	0	0.1	0
AmHem-211912	121	0	0	AmHem-211912	363		M		CYT		14.213	4.64			ExpAA=0.00 First60=0.00 PredHel=0 Topology=o	0				N	0	8.3	0.8	2.5	.	1 | 100 NVCRSKR|FE 0.595 *ProP* |	AmHem-211912	0	0	4	0	1	2	2	6.76	15	4	23.06	0	23.06	0	0	0.6	0	0.21	0.39	0.34	0.88	1.96
AmHem-427405	121	0	1	AmHem-427405	366		L	*	BL	19-20	13.539	10.28	11.21	10.02	ExpAA=4.13 First60=4.13 PredHel=0 Topology=o	0				Y-NoSP	4	17.4	6.6	3.3	.		AmHem-427405	11.39	42.62	6.65	4.8	24.48	26.85	13.65	78.53	32.08	76.18	35.61	0	78.53	4.04	10.77	0.98	0.52	4.99	5.16	2.31	10.03	4.14
AmHem-206740	78	0	0	AmHem-206740	237		V	*	CYT		8.681	6.42			ExpAA=21.75 First60=19.17 PredHel=0 Topology=o	0				N	0	14.1	2.6	3.8	.		AmHem-206740	20.25	6.81	100.61	9.81	74.9	69.5	30.64	92.99	29.56	103.95	34.95	124.21	124.21	17.47	4.16	36.21	2.57	37.19	32.6	12.68	29.05	9.33
AmHem-145397	121	0	1	AmHem-145397	363		Y		CYT		13.598	7.18			ExpAA=0.14 First60=0.13 PredHel=0 Topology=o	0				N	0	5.8	4.1	5.8	.		AmHem-145397	1	0	4	0	4	0	3	7	10	4	11.39	0	11.39	0.36	0	0.6	0	0.83	0	0.52	0.91	1.31
AmHem-235857	163	0	0	AmHem-235857	492		M	*	CYT		18.151	7.7			ExpAA=11.79 First60=11.78 PredHel=0 Topology=o	0				N	0	12.9	3.7	7.4	.		AmHem-235857	33.03	12.02	52.66	6	49.98	57.04	19.98	61.63	28.99	103.06	29.68	47	103.06	7.43	1.93	4.91	0.41	6.46	6.96	2.15	4.99	2.37
AmHem-433701	123	0	0	AmHem-433701	372		M	*	CYT		13.955	6.14			ExpAA=0.19 First60=0.00 PredHel=0 Topology=o	0				N	3	14.6	4.9	.	.		AmHem-433701	15.01	0	37.64	0	16.49	24	43.7	34.82	70.01	58.49	27.97	78	78	5.18	0	5.39	0	3.27	4.49	7.2	4.33	8.79
AmHem-345594	137	0	1	AmHem-345594	414		T	*	CYT		15.522	9.02			ExpAA=0.00 First60=0.00 PredHel=0 Topology=o	0				Y-NoSP	4	17.5	1.5	4.4	.		AmHem-345594	0	214.25	0	113.52	152.18	12.04	0	18.62	0	0	0	0	214.25	0	44.45	0	10	25.43	1.9	0	1.95	0
AmHem-433687	207	0	0	AmHem-433687	624		L	*	CYT		22.428	10.32			ExpAA=0.02 First60=0.00 PredHel=0 Topology=o	0				Y-NoSP	1	16.9	5.8	4.8	.		AmHem-433687	0	0	22.85	0	0	12.56	0	0	17.28	0	6.69	405.62	405.62	0	0	1.54	0	0	1.11	0	0	1.02
AmHem-345591	161	0	1	AmHem-345591	486		M	*	CYT		18.287	8.97			ExpAA=0.00 First60=0.00 PredHel=0 Topology=o	0				Y-NoSP	10	18.6	1.2	5.6	.		AmHem-345591	463	244.75	270	131.48	140.82	402.96	465	153.38	354	286	218	316	465	106.02	40.03	25.64	9.12	18.53	50.03	50.81	12.65	29.46
AmHem-332444	188	1.06383	0	AmHem-332444	567		M	*	CYT		21.338	8.55			ExpAA=0.00 First60=0.00 PredHel=0 Topology=o	0				Y-NoSP	1	12.8	6.4	7.4	.		AmHem-332444	0	43.87	40.54	0	9.97	0	0	6.64	31.37	0	15.21	0	43.87	0	5.79	3.11	0	1.06	0	0	0.44	2.11
AmHem-332443	234	0	0	AmHem-332443	705		M	*	CYT		27.366	8.59			ExpAA=0.00 First60=0.00 PredHel=0 Topology=o	0				Y-NoSP	0	12.8	6	6	.		AmHem-332443	83.59	87.13	150.61	117.48	74.21	120.57	173.21	172.63	206.63	226	176.07	267.62	267.62	11.63	8.67	8.68	4.95	5.93	9.09	11.49	8.64	10.44
AmHem-389827	317	0	0	AmHem-389827	954		M	*	CYT		35.35	5.92			ExpAA=0.00 First60=0.00 PredHel=0 Topology=o	0				Y-NoSP	4	14.8	4.7	5.4	0.9		AmHem-389827	8	12	215.52	70	53	35.22	191.78	462.68	97.57	155.94	93.5	120	462.68	0.77	0.83	8.59	2.04	2.93	1.84	8.79	16.01	3.41
AmHem-443707	245	0	1	AmHem-443707	738		M	*	CYT		27.689	4.72			ExpAA=0.03 First60=0.03 PredHel=0 Topology=o	0				N	0	12.2	6.1	4.1	.		AmHem-443707	23	1	796	109	152	261	203	2126	419	751	372	148	2126	3.02	0.09	43.33	4.34	11.47	18.58	12.71	100.46	19.98
AmHem-389828	327	0	0	AmHem-389828	984		M	*	CYT		36.826	5.66			ExpAA=0.00 First60=0.00 PredHel=0 Topology=o	0				Y-NoSP	4	13.5	4.6	5.5	0.9		AmHem-389828	0	0	180.48	0	0	55.78	11.22	283.32	61.43	129.06	67.5	0	283.32	0	0	6.93	0	0	2.8	0.5	9.45	2.07
AmHem-308634	378	0	1	AmHem-308634	1137		M	*	CYT		44.508	7.25			ExpAA=0.00 First60=0.00 PredHel=0 Topology=o	0				Y-NoSP	3	14	2.6	5	.	1 | 205 ARKRCKR|KT 0.706 *ProP* |	AmHem-308634	0	0	0	0	0	0	0	7	0	0	0	0	7	0	0	0	0	0	0	0	0.2	0
AmHem-308633	337	0	0	AmHem-308633	1014		M	*	CYT		39.457	7.2			ExpAA=0.00 First60=0.00 PredHel=0 Topology=o	0				Y-NoSP	3	14.8	2.7	4.2	.		AmHem-308633	108.78	54.71	322	48	133	178	17	0	12	36	10	0	322	9.74	3.51	11.94	1.3	6.84	8.64	0.73	0	0.39
AmHem-346008	1403	0	3	AmHem-346008	4212		M	*	CYT		150.607	4.76			ExpAA=1.28 First60=0.01 PredHel=0 Topology=o	0				Y-NoSP	2	15.1	6.5	7.1	.		AmHem-346008	347	209	2660	673	1625	1908	676	1735	1290	1223	1239	776	2660	6.63	2.86	21.03	3.89	17.83	19.74	6.15	11.91	8.93
AmHem-435284	938	0	2	AmHem-435284	2817		M	*	CYT		103.051	8.45			ExpAA=275.42 First60=0.00 PredHel=12 Topology=i98-120o135-157i174-196o220-242i249-271o286-308i321-340o360-382i395-417o449-471i476-498o524-546i	12	27.8	14.1	58.1	Y	3	14.1	7.4	5.7	.	2 | 73 RHTRLFR|SL 0.606 *ProP* | 837 EVARHRR|HW 0.647 *ProP* |	AmHem-435284	185	93	1851	414	409	994	1369	3358	3639	3590	3545	1143	3639	5.38	1.94	22.28	3.64	6.83	15.66	18.96	35.09	38.38
Amac-hemSigP-409374	113	0	0	Amac-hemSigP-409374	344		M		SIG	21-22	12.164	4.79	9.946	4.79	ExpAA=64.44 First60=41.53 PredHel=3 Topology=i5-22o37-59i72-94o	3	54	30.1	15.9	N	0	11.5	11.5	4.4	.		Amac-hemSigP-409374	14	0	0	0	0	0	0	0	0	0	0	0	14	5.52	0	0	0	0	0	0	0	0
Amac-hemSigP-459044	180	0	0	Amac-hemSigP-459044	540		M		CYT		19.142	5.49			ExpAA=90.97 First60=16.52 PredHel=5 Topology=i41-63o73-95i108-125o129-148i161-178o	5	53.9	8.9	37.2	Y-NoSP	0	13.9	7.8	6.1	.		Amac-hemSigP-459044	4	10	0	0	0	0	0	2	0	55	0	0	55	0.79	1.41	0	0	0	0	0	0.14	0
Amac-hemSigP-363204	191	0	0	Amac-hemSigP-363204	947		M		SIG	23-24	21.215	6.48	18.914	6.55	ExpAA=109.80 First60=36.85 PredHel=5 Topology=o4-26i46-68o88-110i117-139o154-176i	5	57.6	20.4	22	Y-NoSP	3	15.2	4.7	4.2	.		Amac-hemSigP-363204	122.97	0	0	0	0	0	0	0	0	0	0	0	122.97	11.93	0	0	0	0	0	0	0	0
Amac-hemSigP-500325	200	0	0	Amac-hemSigP-500325	968		M		SIG	19-20	22.264	9.59	20.388	9.69	ExpAA=104.75 First60=31.68 PredHel=4 Topology=i7-29o74-96i109-131o136-158i	4	44	25	31	Y-NoSP	0	11.5	4	3	.		Amac-hemSigP-500325	145	42	0	34	32	14	0	24	41	19	20	40	145	13.71	2.84	0	0.97	1.74	0.72	0	0.82	1.41
Amac-hemSigP-313083	202	0	2	Amac-hemSigP-313083	606		M		SIG	26-27	22.66	8.02	19.812	6.04	ExpAA=47.26 First60=2.22 PredHel=2 Topology=i125-147o167-189i	2	21.8	9.9	68.3	N	1	15.3	7.4	3.5	.		Amac-hemSigP-313083	116	22	1086	179	351.79	710.39	523	1394.98	881.99	1250	1587	310	1587	19.62	2.66	76.14	9.17	34.19	65.13	42.19	84.9	54.18
AmHem-328100	226	0	0	AmHem-328100	681		K	*	BL	38-39	25.955	9.3	21.727	9.06	ExpAA=130.38 First60=27.47 PredHel=6 Topology=i12-34o54-76i89-108o118-140i153-175o190-211i	6	56.6	19.9	23.5	N	0	12.4	7.5	2.2	.		AmHem-328100	208	138	1361	240	615.21	1242.61	1251	1646.02	1030.01	1403	1800	850	1800	30.23	14.35	82	10.57	51.39	97.91	86.72	86.09	54.37
Amac-hemSigP-459519	234	0	0	Amac-hemSigP-459519	707		M		CYT		24.882	5.93			ExpAA=58.94 First60=0.01 PredHel=3 Topology=o124-146i159-181o191-209i	3	26.5	57.3	16.2	N	7	18.8	7.7	4.7	.		Amac-hemSigP-459519	661	952	183	1185	751	81	6	14	8	2	6	18	1185	91.62	94.38	10.51	49.74	59.82	6.09	0.4	0.7	0.4
AmHem-442847	245	0	0	AmHem-442847	738		L	*	CYT		26.94	9.3			ExpAA=126.92 First60=31.19 PredHel=5 Topology=o15-37i50-72o131-153i166-188o192-214i	5	44.9	31.8	23.3	N	0	12.7	4.9	5.7	.		AmHem-442847	188.72	339.74	176.99	306.14	323.3	91.88	604.12	169.09	334.86	163.7	269.6	256.09	604.12	24.79	31.92	9.63	12.18	24.4	6.54	37.83	7.99	15.97
AmHem-351399	309	0	0	AmHem-351399	930		M	*	SIG	27-28	33.378	9.84	30.781	10	ExpAA=118.71 First60=35.23 PredHel=4 Topology=i7-29o49-71i92-114o124-146i	4	28.5	9.7	61.8	N	0	11	8.4	5.5	.		AmHem-351399	21	12.02	0	31	24.91	0	0	0	19.93	0	13.1	0	31	2.08	0.85	0	0.93	1.42	0	0	0	0.72
AmHem-351397	270	1.85185	0	AmHem-351397	810		M		SIG	27-28	28.737	9.63	26.14	9.93	ExpAA=127.26 First60=35.25 PredHel=6 Topology=i7-29o49-71i92-114o124-146i180-201o221-243i	6	48.5	18.5	33	Y-NoSP	1	10.4	6.7	6.3	.		AmHem-351397	0	0	0	0	0	18	0	1	0	24	0.9	0	24	0	0	0	0	0	1.14	0	0.04	0
AmHem-351398	278	0	0	AmHem-351398	834		M		SIG	27-28	30.028	9.58	27.431	9.86	ExpAA=117.76 First60=35.22 PredHel=4 Topology=i7-29o49-71i92-114o124-146i	4	31.7	10.8	57.6	Y-NoSP	1	10.4	7.9	6.1	.		AmHem-351398	0	20.98	23	0	59.09	0	0	0	0	0	0	0	59.09	0	1.7	1.08	0	3.84	0	0	0	0
AmHem-452419	337	0	1	AmHem-452419	1014		M	*	CYT		36.634	9.04			ExpAA=164.98 First60=36.12 PredHel=8 Topology=i7-29o39-61i86-108o128-145i157-179o194-216i237-259o279-301i	8	50.7	19.3	30	Y-NoSP	2	15.1	7.7	4.5	.		AmHem-452419	0	1.08	33.45	0	0	67.89	0	136.83	182.87	74.53	76.63	0	182.87	0	0.07	1.24	0	0	3.29	0	4.41	5.94
AmHem-459040	383	0	1	AmHem-459040	1152		A	*	CYT		40.975	8.44			ExpAA=179.37 First60=12.71 PredHel=8 Topology=i47-69o79-101i114-136o168-190i197-216o236-258i271-293o317-339i	8	45.2	22.5	32.4	N	3	13.3	9.1	6	.		AmHem-459040	41.79	0	0	18.4	0	0	0	0	27.51	21.14	7.36	0	41.79	3.23	0	0	0.43	0	0	0	0	0.77
AmHem-338135	425	0	2	AmHem-338135	1278		L	*	CYT		45.537	8.02			ExpAA=207.26 First60=11.26 PredHel=9 Topology=o78-100i112-131o151-173i186-208o235-257i278-300o310-332i339-361o371-393i	9	45.9	34.1	20	N	0	13.9	5.2	4.9	.		AmHem-338135	2	14	11	0	12	2	12	12	2	4	4	0	14	0.14	0.69	0.31	0	0.47	0.07	0.39	0.3	0.05
Amac-hemSigP-363203	381	0	0	Amac-hemSigP-363203	1407		M		SIG	23-24	42.215	6.65	39.913	6.69	ExpAA=219.38 First60=36.78 PredHel=10 Topology=o4-26i46-68o88-110i117-139o159-181i193-215o230-252i286-308o312-331i344-366o	10	57	20.5	22.6	Y-NoSP	0	10.5	6.6	4.2	.		Amac-hemSigP-363203	307.03	810	0	0	0	0	0	0	0	0	0	0	810	18.91	35.73	0	0	0	0	0	0	0
AmHem-435405	455	0	0	AmHem-435405	1368		T	*	CYT		50.986	8.31			ExpAA=244.57 First60=23.01 PredHel=11 Topology=i27-49o59-81i123-145o155-177i184-206o221-243i255-277o307-329i349-371o376-398i419-441o	11	53.2	18.5	28.4	N	1	13.6	7.5	5.1	.		AmHem-435405	102	0	416	125	296	175	343	1520	642	883	554	615	1520	6.48	0	10.95	2.41	10.81	6.03	10.39	34.74	14.81
AmHem-431968	403	0	2	AmHem-431968	1212		N	*	CYT		43.918	8.3			ExpAA=206.53 First60=21.36 PredHel=10 Topology=o10-32i66-88o103-125i132-154o174-196i209-231o246-268i289-308o313-335i356-378o	10	53.8	22.3	23.8	Y-NoSP	0	10.4	10.2	4.7	.		AmHem-431968	270	123	768	283	1936	871	567	1157	597	4407	519	392	4407	19.68	6.42	23.19	6.25	81.07	34.4	19.7	30.32	15.79
AmHem-343633	498	0	0	AmHem-343633	1497		M	*	BL	51-52	53.85	8.17	48.079	6.17	ExpAA=218.78 First60=20.79 PredHel=10 Topology=i40-62o82-104i111-133o211-233i253-275o290-312i324-343o363-385i398-420o425-447i	10	43.6	27.7	28.7	Y-NoSP	1	13.1	7.2	3.2	.	1 | 360 LDKRVTR|FV 0.579 *ProP* |	AmHem-343633	5	0	3	0	2	76	49	261	31	489	17	0	489	0.29	0	0.07	0	0.07	2.37	1.34	5.4	0.65
AmHem-299830	480	0	0	AmHem-299830	1443		M	*	CYT		52.552	7.8			ExpAA=243.38 First60=16.73 PredHel=11 Topology=i45-67o77-99i120-142o162-179i192-214o234-256i269-291o306-328i361-383o387-409i422-444o	11	49.4	21.9	28.8	N	3	15	6.7	3.3	.		AmHem-299830	79	88	357	173	108	134	156	591	301	355	180	135	591	4.73	3.77	8.86	3.14	3.72	4.35	4.45	12.73	6.54
AmHem-422613	477	0	1	AmHem-422613	1434		M	*	CYT		52.551	8.01			ExpAA=263.85 First60=36.14 PredHel=12 Topology=i13-35o45-67i97-119o134-151i164-186o196-218i239-261o281-303i310-329o357-379i392-414o419-441i	12	53.7	18.4	27.9	N	1	11.9	7.8	5.2	.		AmHem-422613	71	97	456	64	119	109	14	146	201	273	108	32	456	4.28	4.19	11.39	1.17	4.12	3.56	0.4	3.17	4.4
AmHem-475668	480	0	0	AmHem-475668	1443		M	*	BL	40-41	52.864	9.11	48.438	8.95	ExpAA=215.97 First60=24.23 PredHel=10 Topology=i20-42o65-82i94-116o195-226i233-255o270-292i304-326o346-368i375-397o401-423i	10	46.7	29.4	24	Y-NoSP	0	11.5	6.9	3.8	.	1 | 340 LDRRVTR|FV 0.584 *ProP* |	AmHem-475668	103	62	127	18	22	6	98	205	144	49	149	66	205	6.17	2.66	3.15	0.33	0.76	0.19	2.8	4.41	3.13
AmHem-459036	505	0	1	AmHem-459036	1518		A	*	CYT		54.684	8.79			ExpAA=267.64 First60=12.73 PredHel=12 Topology=i47-69o79-101i114-136o168-190i197-216o236-258i271-293o317-339i359-381o391-413i426-448o453-472i	12	51.1	20	28.9	N	3	12.7	8.3	5.7	.		AmHem-459036	26.21	0	679.53	21.29	82.97	630.62	697.25	1790.14	2399.55	1966.34	618.16	347.22	2399.55	1.48	0	15.93	0.36	2.7	19.35	18.81	36.44	49.29
Amac-hemSigP-295902	524	0	3	Amac-hemSigP-295902	4459		M		CYT		55.633	5.82			ExpAA=192.54 First60=0.00 PredHel=10 Topology=i72-94o114-133i146-168o237-259i279-301o321-343i356-378o393-415i428-450o455-477i	10	41.4	24.6	34	N	3	13.5	8.2	5.7	.		Amac-hemSigP-295902	135	71	1602	551	399	306	1262	2546	2084	3045	3619.12	1973	3619.12	2.43	0.92	11.94	3	4.13	2.98	10.82	16.47	13.61
AmHem-490543	496	0	3	AmHem-490543	1491		M	*	CYT		54.488	6.44			ExpAA=267.48 First60=19.79 PredHel=12 Topology=i39-61o71-93i128-150o160-177i189-211o226-248i261-283o307-329i351-373o378-400i416-438o443-462i	12	51.6	13.9	34.5	N	0	11.7	6.7	5.2	.		AmHem-490543	132	81	683	177	478	262	448	985	1301	1800	938	486	1800	7.62	3.35	16.34	3.09	15.86	8.2	12.33	20.45	27.26
AmHem-294108	665	0	0	AmHem-294108	1998		A	*	CYT		71.874	7.69			ExpAA=309.16 First60=2.26 PredHel=14 Topology=i87-109o113-135i147-169o215-232i237-259o282-304i325-347o376-398i419-438o443-465i508-530o540-562i574-596o600-622i	14	45.1	18.2	36.7	Y-NoSP	1	12.2	9.2	4.2	.		AmHem-294108	4	32	396	86	160	120	63	803	276	270	167	123	803	0.17	0.96	6.88	1.09	3.85	2.73	1.26	12.11	4.2
AmHem-442855	562	0	1	AmHem-442855	1689		D	*	CYT		60.142	9.31			ExpAA=236.03 First60=0.00 PredHel=10 Topology=i84-106o116-138i174-196o216-238i243-265o323-345i358-380o439-461i474-496o500-522i	10	39.1	26.9	34	Y-NoSP	2	14.4	8.5	5.7	.		AmHem-442855	196.28	64.26	576.01	691.86	393.7	77.12	578.88	1169.91	2448.14	1671.3	2039.4	458.91	2448.14	9.88	2.32	12.01	10.54	11.39	2.1	13.89	21.17	44.71
Amac-hemSigP-296250	548	0	2	Amac-hemSigP-296250	5079		M		CYT		59.097	5.95			ExpAA=199.98 First60=15.65 PredHel=9 Topology=o45-67i74-96o119-141i226-248o263-285i305-327o340-362i375-397o412-434i	9	36.1	20.3	43.6	Y-NoSP	2	13.1	9.3	5.1	.	1 | 374 IDKRVTR|FV 0.585 *ProP* |	Amac-hemSigP-296250	99	46	1366	180	448	449	994	2266	1969	3506	733	768	3506	1.56	0.52	8.9	0.86	4.05	3.83	7.45	12.82	11.24
AmHem-373530	533	0	0	AmHem-373530	1602		M	*	CYT		58.751	6.71			ExpAA=240.28 First60=0.01 PredHel=11 Topology=i117-139o149-171i196-218o238-260i267-289o304-326i347-369o384-406i436-458o462-481i493-515o	11	44.8	15.4	39.8	N	6	15	7.9	4.7	.		AmHem-373530	812	1576	585	1418	1975	16	7	35	2	36	0	0	1975	43.32	60.21	12.92	22.9	60.53	0.46	0.18	0.67	0.04
Amac-hemSigP-347115	651	0	0	Amac-hemSigP-347115	2656		M		CYT		70.05	6.88			ExpAA=309.14 First60=0.00 PredHel=14 Topology=i68-90o100-122i134-156o203-220i225-247o262-284i305-327o347-378i399-418o423-445i503-525o535-557i570-592o596-613i	14	46.7	17.1	36.3	Y-NoSP	0	12.7	8.9	3.2	0.5		Amac-hemSigP-347115	87	24	751	90	302	98	640	1842	1162	3642	855	476	3642	2.69	0.53	9.62	0.84	5.37	1.64	9.43	20.48	13.04
AmHem-435268	642	0	2	AmHem-435268	1929		M	*	CYT		69.697	5.9			ExpAA=306.15 First60=20.78 PredHel=14 Topology=i38-57o61-83i96-118o165-182i189-211o226-245i265-287o314-336i361-380o385-407i467-489o499-521i534-553o557-576i	14	44.9	17.4	37.7	Y-NoSP	8	15.6	6.9	4.7	.		AmHem-435268	26	0	1353	259	125	561	549	7202	2622	3075	1311	851	7202	1.13	0	24.4	3.42	3.13	13.24	11.39	112.78	41.44
AmHem-324476	724	0	1	AmHem-324476	2175		M	*	CYT		73.824	9.44			ExpAA=295.45 First60=0.00 PredHel=13 Topology=i68-90o95-117i186-208o218-240i261-283o298-320i341-363o387-409i414-436o542-564i571-593o608-630i637-659o	13	39.5	33.1	27.3	N	12	15.7	9.1	5.9	.		AmHem-324476	40	12	1166.34	465.05	202	375.04	377	3092.99	1441.07	1780.01	1486.58	617	3092.99	1.53	0.33	18.49	5.39	4.44	7.78	6.88	42.56	20.01
AmHem-452418	719	1.5299	3	AmHem-452418	2160	Y	M	*	CYT		74.656	9			ExpAA=232.17 First60=36.12 PredHel=11 Topology=i7-29o39-61i86-108o128-145i157-179o194-216i237-259o279-301i326-343o347-369i381-403o	11	32.3	53.5	14.2	Y-NoSP	10	13.4	7.1	9.9	.		AmHem-452418	95	43.92	814.55	707	333	894.11	295	1403.17	1055.13	1164.47	1052.37	530	1403.17	3.66	1.21	13.01	8.25	7.38	18.68	5.42	19.45	14.76
Amac-hemSigP-513590	134	0	0	Amac-hemSigP-513590	404		M		SIG	24-25	15.284	8.98	12.787	9.08	ExpAA=65.86 First60=22.91 PredHel=3 Topology=o10-32i74-96o111-128i	3	45.5	18.7	35.8	N	0	9	5.2	3.7	.		Amac-hemSigP-513590	11	0	0	0	0	0	0	0	0	0	0	0	11	3.32	0	0	0	0	0	0	0	0
Amac-hemSigP-14101	149	0	0	Amac-hemSigP-14101	448		M		ANC		16.44	9.11	14.111	9.08	ExpAA=64.90 First60=15.95 PredHel=3 Topology=i46-65o69-91i112-134o	3	42.3	12.8	45	N	0	8.7	6	6	.		Amac-hemSigP-14101	10	1	2	0	0	0	2	0	0	0	2	0	10	2.58	0.18	0.21	0	0	0	0.25	0	0
AmHem-431746	441	0	0	AmHem-431746	1326		K	*	ANC		49.263	9.08	39.318	5.9	ExpAA=172.76 First60=0.00 PredHel=8 Topology=i72-94o187-209i229-251o273-295i302-324o329-348i368-390o400-422i	8	39.2	29.5	31.3	N	0	13.8	7.7	4.1	.	1 | 35 PRRRSAR|YS 0.635 *ProP* |	AmHem-431746	63	79	550	314	273	873	144	1376	136	215	138	39	1376	4.15	3.72	15	6.26	10.33	31.14	4.52	32.57	3.25
AmHem-285405	163	0	0	AmHem-285405	492		M	*	CYT		19.811	10.66			ExpAA=0.00 First60=0.00 PredHel=0 Topology=o	0				Y-NoSP	1	9.8	4.3	16	.	2 | 36 PRPRHRR|ES 0.639 *ProP* | 163 RRYRERR|-- 0.614 *ProP* |	AmHem-285405	313	106	292	93	339	329	148	342	243	244	250	261	342	70.43	17.04	27.25	6.34	43.84	40.14	15.89	27.71	19.87
Amac-hemSigP-343430	115	0	0	Amac-hemSigP-343430	1056		M		SIG	27-28	12.724	12.21	9.679	12.01	ExpAA=1.26 First60=0.03 PredHel=0 Topology=o	0				Y	1	16.5	3.5	0.9	.		Amac-hemSigP-343430	16	11	63.71	12	56.37	40.43	77.48	69.59	74.49	61.23	37.16	43.95	77.48	1.37	0.67	2.25	0.31	2.77	1.87	3.15	2.14	2.31
AmHem-449650	85	0	0	AmHem-449650	258		I	*	CYT		9.595	7.01			ExpAA=0.00 First60=0.00 PredHel=0 Topology=i	0				N	0	18.8	8.2	3.5	.		AmHem-449650	0	0	1	0	0	4	2	0	0	4	1	0	4	0	0	0.29	0	0	1.52	0.67	0	0
AmHem-413778	67	0	1	AmHem-413778	201		Y		SIG	18-19	7.297	8.9	5.459	8.94	ExpAA=14.78 First60=14.78 PredHel=0 Topology=o	0				N	0	16.4	6	4.5	.		AmHem-413778	0	0	0	0	0	0	0	0	0	0	0	0	0	0	0	0	0	0	0	0	0	0
AmHem-696129	67	0	2				M		CYT		7.513	4.15			ExpAA=0.00 First60=0.00 PredHel=0 Topology=o	0				Y-NoSP	1	11.9	4.5	9	.		AmHem-696129	0	0	0	0	0	0	0	0	1	0	0	0	1	0	0	0	0	0	0	0	0	0.53
AmHem-440086	137	0	0	AmHem-440086	414		A	*	SIG	24-25	15.674	10.41	12.796	10.58	ExpAA=18.54 First60=18.54 PredHel=1 Topology=i12-31o	1	13.9	77.4	8.8	Y-NoSP	1	10.9	5.8	5.1	.		AmHem-440086	0	0	8	2	9.85	0	0	0	0	0	0	0	9.85	0	0	0.97	0.18	1.65	0	0	0	0
AmHem-17368	84	0	1	AmHem-17368	255		L	*	CYT		9.599	10.85			ExpAA=0.00 First60=0.00 PredHel=0 Topology=o	0				Y-NoSP	1	14.3	6	7.1	.		AmHem-17368	0	0	0	0	0	0	0	2	0	0	0	6	6	0	0	0	0	0	0	0	0.52	0
AmHem-125333	106	0	0	AmHem-125333	321		E	*	CYT		12.464	11.58			ExpAA=0.00 First60=0.00 PredHel=0 Topology=i	0				Y-NoSP	0	14.2	5.7	3.8	.		AmHem-125333	0	0	2	0	6	0	0	4	6	0	0	0	6	0	0	0.37	0	1.54	0	0	0.64	0.97
AmHem-484675	88	0	0	AmHem-484675	264		F		CYT		8.668	8.77			ExpAA=0.00 First60=0.00 PredHel=0 Topology=o	0				Y-NoSP	0	13.6	22.7	3.4	.		AmHem-484675	5	0	2	0	0	0	0	0	0	0	0	0	5	3.32	0	0.55	0	0	0	0	0	0
AmHem-480825	87	0	2	AmHem-480825	264		S	*	CYT		9.648	4.41			ExpAA=0.00 First60=0.00 PredHel=0 Topology=o	0				Y-NoSP	2	14.9	5.7	11.5	.		AmHem-480825	45	24	23.99	14	5	17.36	29.83	2	2	9	7.58	0	45	29.86	11.3	6.63	2.82	1.91	6.26	9.48	0.48	0.48
AmHem-460188	86	0	0	AmHem-460188	258		R		CYT		9.731	9.3			ExpAA=0.00 First60=0.00 PredHel=0 Topology=i	0				N	3	16.3	2.3	7	.		AmHem-460188	0	0	1	0	0	0	0	0.98	15.06	3.99	0	0	15.06	0	0	0.29	0	0	0	0	0.25	3.85
AmHem-40394	72	0	1	AmHem-40394	219		Q	*	CYT		7.908	6.75			ExpAA=0.00 First60=0.00 PredHel=0 Topology=o	0				Y-NoSP	0	15.3	1.4	5.6	.		AmHem-40394	0	0	3	0	0	0	0	1	0	7	3	30	30	0	0	1.35	0	0	0	0	0.39	0
AmHem-181678	77	0	0	AmHem-181678	231		K		CYT		8.985	10.36			ExpAA=0.42 First60=0.35 PredHel=0 Topology=i	0				Y-NoSP	0	9.1	1.3	5.2	.		AmHem-181678	3	15	0	0	2	8	2	0	0	6.97	1	0	15	2.77	9.8	0	0	1.06	4.02	0.89	0	0
AmHem-407615	145	1.37931	0	AmHem-407615	438		L	*	CYT		15.958	11.03			ExpAA=0.02 First60=0.02 PredHel=0 Topology=o	0				Y-NoSP	1	13.1	3.4	4.8	.		AmHem-407615	0	0	3	0	8	6	12	16	6	0	1	0	16	0	0	0.33	0	1.23	0.87	1.53	1.54	0.58
AmHem-115044	84	0	0	AmHem-115044	252		T		BL/SIG		9.768	9.85			ExpAA=0.34 First60=0.12 PredHel=0 Topology=o	0				Y-NoSP	0	8.3	2.4	4.8	.		AmHem-115044	0	0	0	0	0	0	0	5	0	3.03	0	0	5	0	0	0	0	0	0	0	1.34	0
Amac-hemSigP-584541	76	0	0	Amac-hemSigP-584541	228		M		CYT		8.257	7.98			ExpAA=3.88 First60=3.88 PredHel=0 Topology=o	0				Y-NoSP	1	25	3.9	3.9	.		Amac-hemSigP-584541	0	0	0	6	0	0	0	0	0	0	0	0	6	0	0	0	1.75	0	0	0	0	0
AmHem-344116	129	0	0	AmHem-344116	390		K	*	CYT		15.051	9.56			ExpAA=0.29 First60=0.12 PredHel=0 Topology=i	0				Y-NoSP	0	14	3.1	2.3	.		AmHem-344116	0	0	11.02	0	4.4	24.26	0	12.56	1	0	0	0	24.26	0	0	1.46	0	0.81	4.2	0	1.45	0.12
AmHem-306760	89	0	0	AmHem-306760	270		R	*	CYT		10.777	11.11			ExpAA=8.62 First60=0.02 PredHel=0 Topology=o	0				N	0	6.7	5.6	5.6	.		AmHem-306760	2	0	0	3	3	3	4	1	0	2	1	12	12	1.26	0	0	0.57	1.09	1.03	1.21	0.23	0
AmHem-300538	115	0	0	AmHem-300538	345		M		CYT		12.942	6.26			ExpAA=0.00 First60=0.00 PredHel=0 Topology=o	0				N	2	10.4	6.1	7.8	.		AmHem-300538	0	4	0	0	0	0	0	0	2	0	0	0	4	0	1.12	0	0	0	0	0	0	0.29
AmHem-341836	127	0	1	AmHem-341836	384		C	*	CYT		14.633	9.65			ExpAA=0.00 First60=0.00 PredHel=0 Topology=i	0				N	2	15	2.4	8.7	.		AmHem-341836	16	42	162	43	81	229	127	10	178	97	90	76	229	5.24	9.81	22.03	4.27	15.25	40.69	19.87	1.18	21.21
AmHem-180132	145	0	0	AmHem-180132	438		K	*	SIG	21-22	16.971	9.48	14.561	9.64	ExpAA=12.15 First60=12.15 PredHel=0 Topology=o	0				Y-NoSP	0	10.3	4.1	1.4	.		AmHem-180132	4	0	4	0	2	0	10	2	6	14	0	0	14	1.07	0	0.44	0	0.31	0	1.27	0.19	0.58
AmHem-458443	117	0	0	AmHem-458443	354		S	*	CYT		13.395	9.69			ExpAA=0.21 First60=0.21 PredHel=0 Topology=o	0				Y-NoSP	0	16.2	3.4	1.7	.		AmHem-458443	0	3	0	0	69	0	0	0	0	0	0	0	69	0	0.8	0	0	14.88	0	0	0	0
AmHem-327895	97	0	0	AmHem-327895	294		D	*	CYT		11.425	5.39			ExpAA=0.00 First60=0.00 PredHel=0 Topology=o	0				Y-NoSP	0	14.4	2.1	6.2	.		AmHem-327895	25.91	0	71.64	16.99	45.74	89.64	81.84	120.63	97.62	88.87	57.72	77.79	120.63	13.69	0	15.73	2.72	13.89	25.7	20.67	23	18.79
AmHem-642996	121	0	0				N		CYT		14.117	9.09			ExpAA=0.01 First60=0.01 PredHel=0 Topology=o	0				N	0	8.3	5	5.8	.		AmHem-642996	0	0	0	0	0	0	0	4	5	2	4	0	5	0	0	0	0	0	0	0	0.52	0.65
AmHem-96710	120	0	0				E		BL/SIG		13.206	5.43			ExpAA=0.00 First60=0.00 PredHel=0 Topology=o	0				N	2	19.2	4.2	6.7	.		AmHem-96710	2	10	18	9	7	11	0	68	10	14	26	25	68	0.73	2.6	2.72	0.99	1.47	2.18	0	8.93	1.33
AmHem-409445	93	0	0	AmHem-409445	282		M	*	CYT		10.612	9.9			ExpAA=0.04 First60=0.00 PredHel=0 Topology=o	0				Y-NoSP	0	11.8	3.2	6.5	.		AmHem-409445	0	0	3.28	3	0	0	0	3	6	3.94	6	0	6	0	0	0.78	0.52	0	0	0	0.62	1.26
AmHem-156166	81	0	1	AmHem-156166	246		M	*	CYT		8.492	3.93			ExpAA=0.00 First60=0.00 PredHel=0 Topology=o	0				N	2	14.8	2.5	4.9	.		AmHem-156166	0	0	0	0	0.67	0	0	6.99	0	2.15	2	3.98	6.99	0	0	0	0	0.3	0	0	1.98	0
Amac-hemSigP-140946	104	0	1	Amac-hemSigP-140946	583		M		CYT		11.886	7.09			ExpAA=0.01 First60=0.01 PredHel=0 Topology=o	0				N	1	10.6	7.7	5.8	.		Amac-hemSigP-140946	2	0	11	0	6	15	0	13	13	2	16	49	49	0.36	0	0.81	0	0.61	1.45	0	0.83	0.84
AmHem-537881	75	0	0				A		CYT		8.685	5.16			ExpAA=0.01 First60=0.01 PredHel=0 Topology=o	0				Y-NoSP	0	10.7	1.3	6.7	.		AmHem-537881	0	0	0	0	0	0	0	0	2	0	0	0	2	0	0	0	0	0	0	0	0	0.73
AmHem-411450	119	3.36135	1	AmHem-411450	357		S		CYT		12.082	3.63			ExpAA=0.01 First60=0.01 PredHel=0 Topology=o	0				Y-NoSP	2	11.8	5	4.2	.		AmHem-411450	0	0	0	0	2	0	6.01	0	0	3	0	11	11	0	0	0	0	0.43	0	1.06	0	0
AmHem-273237	107	0	0	AmHem-273237	321		S		CYT		12.163	9.6			ExpAA=0.02 First60=0.02 PredHel=0 Topology=o	0				Y-NoSP	10	27.1	4.7	3.7	.		AmHem-273237	4	0	0	0	8	2	2	0	0	0	0	0	8	1.78	0	0	0	2.05	0.48	0.43	0	0
AmHem-132791	96	3.125	0	AmHem-132791	291		G	*	CYT		9.806	4.79			ExpAA=0.04 First60=0.02 PredHel=0 Topology=o	0				Y-NoSP	1	12.5	4.2	3.1	.		AmHem-132791	0	4	1	0	0	1	0	1	2	0	1	0	4	0	1.53	0.22	0	0	0.29	0	0.19	0.39
AmHem-464154	87	0	1	AmHem-464154	261		G		CYT		10.089	9.94			ExpAA=0.03 First60=0.02 PredHel=0 Topology=o	0				N	0	17.2	6.9	2.3	.		AmHem-464154	6	0	14	0	7	4	2	21	28	16	14	20	28	4.09	0	3.97	0	2.74	1.48	0.65	5.17	6.96
AmHem-351283	126	0	0	AmHem-351283	378		F		SIG	20-21	14.924	9.58	12.25	9.47	ExpAA=12.55 First60=12.51 PredHel=0 Topology=o	0				N	0	15.1	3.2	4	.		AmHem-351283	11.22	27.15	0	55.23	2.04	6.09	10.11	0	0.95	0	1.11	22.75	55.23	3.77	6.51	0	5.63	0.39	1.11	1.62	0	0.12
AmHem-260635	91	0	0	AmHem-260635	276		F	*	CYT		10.412	9.43			ExpAA=0.25 First60=0.01 PredHel=0 Topology=o	0				N	0	16.5	7.7	2.2	.		AmHem-260635	0	0	0	0	20	5	10	8	9	1	1	0	20	0	0	0	0	6.92	1.63	2.88	1.74	1.98
AmHem-72553	106	0	0				R		CYT		12.122	8.22			ExpAA=0.17 First60=0.16 PredHel=0 Topology=i	0				N	3	15.1	2.8	9.4	.	1 | 105 TIFRMRR|G- 0.533 *ProP* |	AmHem-72553	0	0	4	2	0	0	0	1	1	8	0	0	8	0	0	0.74	0.27	0	0	0	0.16	0.16
AmHem-678764	128	0	0				F		CYT		14.518	9.6			ExpAA=0.00 First60=0.00 PredHel=0 Topology=o	0				Y-NoSP	1	18	3.1	7	.		AmHem-678764	0	0	12	0	0	2	0	7	15	6	0	0	15	0	0	1.63	0	0	0.36	0	0.83	1.79
AmHem-579440	170	0	1				L		CYT		18.438	9.21			ExpAA=0.06 First60=0.00 PredHel=0 Topology=o	0				Y-NoSP	1	14.7	8.8	4.7	.		AmHem-579440	6	0	6	0	4	6	0	0	5	0	11	0	11	1.28	0	0.53	0	0.49	0.7	0	0	0.39
AmHem-474362	108	0	1	AmHem-474362	327		M	*	CYT		11.53	4.3			ExpAA=0.00 First60=0.00 PredHel=0 Topology=o	0				Y-NoSP	2	13.9	3.7	3.7	.		AmHem-474362	14.18	19.17	43.32	19.33	14.2	23.84	37.7	43.45	39.81	52.37	17.27	69.18	69.18	6.11	5.89	7.76	2.53	3.52	5.58	7.77	6.76	6.25
AmHem-374826	91	0	0	AmHem-374826	273		M		CYT		10.742	9.3			ExpAA=0.00 First60=0.00 PredHel=0 Topology=o	0				N	0	8.8	4.4	6.6	.		AmHem-374826	0	0	8	0	5.11	10	22	17.24	23	12.01	20	52	52	0	0	2.05	0	1.81	3.35	6.49	3.84	5.17
AmHem-396526	194	0	1	AmHem-396526	582		T		CYT		21.08	5.68			ExpAA=16.50 First60=0.03 PredHel=0 Topology=o	0				Y-NoSP	3	19.1	3.6	8.8	.		AmHem-396526	0	0	10	0	2	0	0	0	2	1	0	5	10	0	0	0.74	0	0.21	0	0	0	0.13
AmHem-607227	115	1.73913	1				R		CYT		13.053	8.42			ExpAA=2.44 First60=0.05 PredHel=0 Topology=i	0				Y-NoSP	0	10.4	4.3	3.5	.		AmHem-607227	0	0	0	0	0	2	0	0	4	0	0	0	4	0	0	0	0	0	0.43	0	0	0.57
AmHem-73607	72	0	0				E		CYT		9.264	2.56			ExpAA=0.00 First60=0.00 PredHel=0 Topology=o	0				N	0	.	.	.	.		AmHem-73607	0	2	0	3	0	5	0	0	0	0	0	0	5	0	1.59	0	1.03	0	3.06	0	0	0
Amac-hemSigP-355795	117	0	0	Amac-hemSigP-355795	351		M		CYT		13.132	10.59			ExpAA=1.29 First60=1.28 PredHel=0 Topology=i	0				Y-NoSP	0	17.1	4.3	5.1	.		Amac-hemSigP-355795	16	0	5	0	13	3	0	2	1	5	3	0	16	6.09	0	0.79	0	2.84	0.62	0	0.27	0.14
AmHem-229053	119	0	3	AmHem-229053	357		R		CYT		13.51	5.94			ExpAA=0.00 First60=0.00 PredHel=0 Topology=o	0				Y-NoSP	2	16.8	3.4	6.7	.		AmHem-229053	7	7	41.67	18	18	31	2	48.12	17.05	19.01	21.03	96.09	96.09	2.59	1.84	6.4	2.02	3.83	6.22	0.35	6.41	2.29
AmHem-151188	134	0	0	AmHem-151188	405		R	*	CYT		15.721	8.39			ExpAA=0.00 First60=0.00 PredHel=0 Topology=o	0				Y-NoSP	1	9	3.7	6	.		AmHem-151188	5	0	6	0	14	8	0	3	5	4	4	0	14	1.5	0	0.75	0	2.42	1.31	0	0.33	0.55
AmHem-148744	149	4.02684	0	AmHem-148744	450		M	*	CYT		16.221	11.11			ExpAA=0.00 First60=0.00 PredHel=0 Topology=i	0				N	3	14.8	6	8.1	.	1 | 75 KRRRLKK|GV 0.727 *ProP* |	AmHem-148744	0	0	7	0	0	3	0	2	5	1	1	0	7	0	0	0.74	0	0	0.42	0	0.18	0.47
AmHem-460162	146	0	0	AmHem-460162	441		M	*	CYT		17.219	10.29			ExpAA=0.01 First60=0.00 PredHel=0 Topology=o	0				N	0	17.1	3.4	3.4	.		AmHem-460162	36	15	47	8	67	48	44	72	18	43	24	96	96	9.51	2.83	5.15	0.64	10.17	6.87	5.55	6.85	1.73
AmHem-377817	133	0	1	AmHem-377817	402		T	*	CYT		15.308	10.15			ExpAA=0.01 First60=0.01 PredHel=0 Topology=o	0				N	5	16.5	3.8	7.5	.		AmHem-377817	5	4.01	53.98	3	32.88	40.14	5	25.18	6.92	6.1	3	12	53.98	1.52	0.87	6.82	0.28	5.75	6.63	0.73	2.76	0.77
AmHem-472731	131	0	0	AmHem-472731	396		R	*	CYT		15.129	8.1			ExpAA=0.18 First60=0.12 PredHel=0 Topology=i	0				N	0	8.4	6.1	4.6	.		AmHem-472731	0	76	0	0	6	0	15	0	1	5	3	0	76	0	16.9	0	0	1.08	0	2.23	0	0.11
AmHem-414814	139	0	0	AmHem-414814	420		S	*	CYT		16.634	9.95			ExpAA=4.40 First60=0.02 PredHel=0 Topology=o	0				N	0	12.2	0.7	7.9	.		AmHem-414814	46	2	10	0	41	0	0	0	0	0	0	0	46	13.08	0.41	1.18	0	6.7	0	0	0	0
AmHem-196305	163	0	2	AmHem-196305	492		V	*	CYT		18.176	8.33			ExpAA=0.00 First60=0.00 PredHel=0 Topology=o	0				Y-NoSP	1	10.4	5.5	8.6	.		AmHem-196305	28	16	26	42	16	32	31	67	75	42	23	30	75	6.3	2.57	2.43	2.86	2.07	3.9	3.33	5.43	6.13
AmHem-462147	198	0	1	AmHem-462147	597		K	*	CYT		22.217	7.71			ExpAA=0.36 First60=0.00 PredHel=0 Topology=o	0				Y-NoSP	0	15.7	5.6	2	.		AmHem-462147	0	0	7	0	10	0	0	0	4	2	4	0	10	0	0	0.5	0	0.99	0	0	0	0.25
AmHem-417989	183	0	0	AmHem-417989	552		L	*	CYT		21.221	5.4			ExpAA=0.01 First60=0.00 PredHel=0 Topology=o	0				Y-NoSP	0	13.7	4.4	3.8	.		AmHem-417989	0	7	13	18	51	18	9	12	12	17	26	28	51	0	0.96	1.03	1.05	5.62	1.87	0.82	0.83	0.84
AmHem-477579	228	0	0	AmHem-477579	684		A		CYT		25.98	10.29			ExpAA=0.00 First60=0.00 PredHel=0 Topology=o	0				Y-NoSP	0	11.8	6.6	7	.	1 | 87 EKHRHKR|KL 0.686 *ProP* |	AmHem-477579	0	0	0	0	0	0	4.01	0	0	0	4.77	34.53	34.53	0	0	0	0	0	0	0.28	0	0
AmHem-477571	228	0	0	AmHem-477571	684		A		CYT		25.778	10.29			ExpAA=0.00 First60=0.00 PredHel=0 Topology=o	0				Y-NoSP	4	14.9	6.1	7.5	.	1 | 87 EKHRHKR|KL 0.686 *ProP* |	AmHem-477571	28	0	31.05	8	6.01	7	0	6.19	28.76	8.45	5.56	0	31.05	4.05	0	1.86	0.35	0.5	0.55	0	0.32	1.51
AmHem-78072	237	0	1				R		CYT		26.56	5.05			ExpAA=0.02 First60=0.01 PredHel=0 Topology=o	0				Y-NoSP	1	15.2	4.6	3.8	.		AmHem-78072	28	0	31	0	22	8	0	11	16	0	4	0	31	3.85	0	1.77	0	1.74	0.6	0	0.54	0.8
AmHem-473700	205	0	0	AmHem-473700	615		P		BL/SIG		22.907	9.68			ExpAA=1.89 First60=1.88 PredHel=0 Topology=o	0				Y-NoSP	0	10.7	6.8	4.9	.		AmHem-473700	18	10	48	14	42	55	40	129	42	42	51	72	129	2.99	1.19	3.3	0.7	4	4.95	3.16	7.7	2.53
AmHem-143206	234	0	0	AmHem-143206	702		M		CYT		27.51	9			ExpAA=0.59 First60=0.03 PredHel=0 Topology=o	0				Y-NoSP	0	9	5.1	5.1	.		AmHem-143206	24	0	3	0	0	8	16	18	16	10	6	27	27	3.36	0	0.17	0	0	0.61	1.07	0.91	0.81
AmHem-426145	302	0	0	AmHem-426145	909		E	*	CYT		33.895	8.47			ExpAA=1.60 First60=1.56 PredHel=0 Topology=o	0				N	0	16.9	6.3	2.6	.	1 | 170 YVARKFR|SK 0.657 *ProP* |	AmHem-426145	23	0	24	8	36	16	2	4	2	6	1	40	40	2.34	0	1.01	0.25	2.11	0.88	0.1	0.15	0.07
AmHem-389290	415	0	3	AmHem-389290	1248		M	*	CYT		46.703	7.1			ExpAA=0.57 First60=0.00 PredHel=0 Topology=o	0				N	1	10.4	7.2	5.3	0.7		AmHem-389290	1402	1042.98	1468	815	1309	893	840	1542	1464	1770	1445	583	1770	98.84	52.64	42.87	17.4	53.02	34.12	28.22	39.09	37.46
AmHem-437767	943	0	6	AmHem-437767	2832		P	*	CYT		106.71	9.04			ExpAA=0.15 First60=0.00 PredHel=0 Topology=o	0				N	2	14.7	4.3	7.2	.		AmHem-437767	205	128	1124.17	395.11	531	793.82	332	2243.63	1103.98	1502.81	1056.02	1366.69	2243.63	5.93	2.65	13.46	3.46	8.82	12.43	4.57	23.31	11.58
AmHem-425690	1214	0.164745	3	AmHem-425690	3645		D	*	CYT		133.857	9.07			ExpAA=0.15 First60=0.01 PredHel=0 Topology=o	0				N	5	18	4.4	7.7	.	2 | 915 PCQRRKR|ST 0.752 *ProP* | 1195 SPVRDRR|CR 0.631 *ProP* |	AmHem-425690	97	83	293	197	211	255	260	864	1025	293	552	823	1025	2.15	1.32	2.69	1.32	2.69	3.07	2.75	6.89	8.25
AmHem-434096	1212	0	6	AmHem-434096	3639		T	*	CYT		135.421	8.56			ExpAA=10.82 First60=0.48 PredHel=0 Topology=o	0				Y-NoSP	1	15.3	4.1	7.4	.		AmHem-434096	305	326	1880	500	760	1711	478.94	2962.27	1458.03	2224.98	1633.98	1194	2962.27	6.78	5.19	17.3	3.36	9.7	20.6	5.07	23.67	11.76
AmHem-689009	145	0	0				R		CYT		16.345	5.09			ExpAA=0.00 First60=0.00 PredHel=0 Topology=o	0				Y-NoSP	1	15.9	1.4	2.1	.		AmHem-689009	25	0	0	0	0	0	0	0	0	0	0	0	25	6.74	0	0	0	0	0	0	0	0
AmHem-471816	404	0	3	AmHem-471816	1215		M	*	CYT		45.681	8.1			ExpAA=45.35 First60=22.00 PredHel=2 Topology=i27-49o353-375i	2	10.9	75.2	13.9	N	0	11.9	6.4	4.5	.		AmHem-471816	65	13	869	622	2484	87	120	328	188	158	169	73	2484	4.72	0.68	26.16	13.69	103.72	3.43	4.16	8.57	4.96
AmHem-395433	152	0	1	AmHem-395433	456		D		CYT		16.817	5.92			ExpAA=0.49 First60=0.00 PredHel=0 Topology=o	0				Y-NoSP	0	10.5	9.2	3.9	.		AmHem-395433	0	0	0	0	0	14.36	0	0	0	3.3	12.4	17	17	0	0	0	0	0	1.96	0	0	0
AmHem-510626	134	0	0	AmHem-510626	405		G	*	CYT		14.34	8.94			ExpAA=0.07 First60=0.01 PredHel=0 Topology=o	0				Y-NoSP	2	20.1	6.7	4.5	.		AmHem-510626	16.41	16.24	0	0	17.02	21.3	0	0	5.87	7.04	13.87	0	21.3	4.94	3.49	0	0	2.94	3.48	0	0	0.64
AmHem-107837	282	0	0	AmHem-107837	849		K	*	CYT		30.842	6.49			ExpAA=0.25 First60=0.00 PredHel=0 Topology=o	0				Y-NoSP	1	18.8	6	2.5	.		AmHem-107837	13.67	0	0	0	2	6	6	2.53	0	2	11.21	0	13.67	1.51	0	0	0	0.13	0.36	0.32	0.1	0
AmHem-546820	508	0	0				M		CYT		54.719	4.66			ExpAA=0.00 First60=0.00 PredHel=0 Topology=o	0				N	20	23.6	5.1	3.5	.		AmHem-546820	5.33	0	31	0	0	4	26	4.47	6	10	11.79	42	42	0.3	0	0.72	0	0	0.12	0.7	0.09	0.12
AmHem-280192	620	0	1	AmHem-280192	1863		W	*	CYT		68.327	7.69			ExpAA=19.80 First60=0.04 PredHel=1 Topology=o477-496i	1	3.1	76.9	20	N	18	15.2	6.9	10.3	.		AmHem-280192	6	10	33	21	87	77	33	65	55	103	73	192	192	0.27	0.32	0.62	0.29	2.26	1.89	0.71	1.06	0.9
Amac-hemSigP-401557	91	0	0	Amac-hemSigP-401557	278		M		SIG	16-17	9.874	5.3	8.259	5.31	ExpAA=2.79 First60=2.76 PredHel=0 Topology=o	0				Y	0	17.6	5.5	6.6	.		Amac-hemSigP-401557	0	0	0	0	0	0	0	0	11.96	0.85	8.33	21.14	21.14	0	0	0	0	0	0	0	0	2.58
Amac-hemSigP-592510	81	0	0	Amac-hemSigP-592510	243		M		SIG	19-20	9.194	9.65	6.961	9.86	ExpAA=2.51 First60=1.70 PredHel=0 Topology=o	0				Y	0	11.1	4.9	2.5	.		Amac-hemSigP-592510	0	0	0	0	0	0	0	2	0	0	0	0	2	0	0	0	0	0	0	0	0.59	0
Amac-hemSigP-635071	68	0	0	Amac-hemSigP-635071	259		M		SIG	20-21	7.513	8.94	5.385	8.94	ExpAA=0.12 First60=0.09 PredHel=0 Topology=o	0				Y	0	11.8	5.9	4.4	.		Amac-hemSigP-635071	0	0	1	0	0	1	0	0	0	0	0	0	1	0	0	0.29	0	0	0.38	0	0	0
Amac-hemSigP-88748	68	0	0	Amac-hemSigP-88748	413		M		SIG	23-24	7.453	8.4	4.82	7.84	ExpAA=0.46 First60=0.42 PredHel=0 Topology=o	0				Y	0	13.2	4.4	5.9	.		Amac-hemSigP-88748	0	0	2	0	11	6	0	1	5	5	2	0	11	0	0	0.24	0	1.85	0.95	0	0.11	0.53
AmHem-356829	98	0	0	AmHem-356829	297		R	*	SIG	31-32	11.553	10.34	7.985	9.77	ExpAA=23.99 First60=21.98 PredHel=1 Topology=i7-29o	1	22.4	70.4	7.1	Y	0	16.3	2	3.1	.		AmHem-356829	0	0	5	0	1	1	1	23	3	5	0	32	32	0	0	1.08	0	0.3	0.28	0.25	4.3	0.57
Amac-hemSigP-99503	90	0	0	Amac-hemSigP-99503	547		M		SIG	19-20	10.328	4.62	8.202	4.43	ExpAA=0.55 First60=0.55 PredHel=0 Topology=o	0				Y	1	13.3	1.1	6.7	.		Amac-hemSigP-99503	521.32	3.66	48.45	38.67	0	0	0	0	0	0	0	1.24	521.32	101.17	0.51	3.9	2.27	0	0	0	0	0
Amac-hemSigP-329992	82	0	0	Amac-hemSigP-329992	248		M		SIG	21-22	9.3	11.01	6.954	10.97	ExpAA=3.07 First60=3.04 PredHel=0 Topology=o	0				Y	0	13.4	3.7	1.2	.	1 | 66 YISRSKR|LF 0.730 *ProP* |	Amac-hemSigP-329992	0	0	0	2	0	0	0	0	0	5	0	28	28	0	0	0	0.47	0	0	0	0	0
Amac-hemSigP-421847	109	0	0	Amac-hemSigP-421847	332		M		SIG	36-37	12.479	11.48	8.464	10.46	ExpAA=23.02 First60=22.83 PredHel=1 Topology=i20-42o	1	20.2	61.5	18.3	N	0	10.1	6.4	3.7	.		Amac-hemSigP-421847	0	0	4	0	4	0	22	23	3	6	2	21	23	0	0	0.7	0	0.97	0	4.41	3.48	0.46
AmHem-180544	74	0	0	AmHem-180544	225		M	*	SIG	20-21	8.188	8.14	6.032	7.75	ExpAA=21.51 First60=20.01 PredHel=0 Topology=o	0				Y-NoSP	0	18.9	2.7	2.7	.		AmHem-180544	0	0	4	0	0	1	5	2	5	3	5	0	5	0	0	1.66	0	0	0.54	2.39	0.72	1.82
AmHem-594201	102	0	0				P		SIG	26-27	10.944	9.41	8.246	9.78	ExpAA=0.09 First60=0.09 PredHel=0 Topology=o	0				N	4	14.7	7.8	11.8	.		AmHem-594201	0	0	0	0	0	0	0	0	0	6	0	0	6	0	0	0	0	0	0	0	0	0
Amac-hemSigP-101562	92	0	0	Amac-hemSigP-101562	277		M	*	BL/SIG		10.159	12.13			ExpAA=9.04 First60=9.04 PredHel=0 Topology=o	0				Y-NoSP	0	8.7	9.8	4.3	.		Amac-hemSigP-101562	0	0	1	0	2	0	0	1	0	0	2	0	2	0	0	0.25	0	0.69	0	0	0.22	0
Amac-hemSigP-110204	143	0	0	Amac-hemSigP-110204	1382		M		SIG	22-23	16.403	9.8	13.926	9.55	ExpAA=4.68 First60=4.68 PredHel=0 Topology=o	0				Y-NoSP	0	16.8	2.1	3.5	.		Amac-hemSigP-110204	1	0	11	4	12	26	4	48	27	8	20	17	48	0.06	0	0.29	0.08	0.43	0.89	0.12	1.08	0.62
Amac-hemSigP-111595	67	0	0	Amac-hemSigP-111595	595		M		SIG	23-24	7.76	5.01	5.03	4.96	ExpAA=8.72 First60=8.72 PredHel=0 Topology=o	0				N	0	16.4	3	1.5	.		Amac-hemSigP-111595	3	0	21	2	13	17	5	42	28	15	17	21	42	0.52	0	1.51	0.1	1.29	1.6	0.41	2.62	1.76
Amac-hemSigP-13078	81	0	0	Amac-hemSigP-13078	593		M		SIG	16-17	9.337	9.9	7.45	10.3	ExpAA=0.02 First60=0.02 PredHel=0 Topology=o	0				Y-NoSP	1	16	.	7.4	.		Amac-hemSigP-13078	0	0	0	0	0	0	0	0	4	2	2	0	4	0	0	0	0	0	0	0	0	0.25
Amac-hemSigP-145814	87	0	0	Amac-hemSigP-145814	684		M		SIG	26-27	9.715	9.66	6.854	9.3	ExpAA=1.14 First60=0.39 PredHel=0 Topology=o	0				N	0	13.8	4.6	1.1	.		Amac-hemSigP-145814	115	446	264	246	287	62	277	242	244	277	144	228	446	16.62	46.11	15.82	10.77	23.84	4.86	19.09	12.59	12.81
Amac-hemSigP-174533	69	0	0	Amac-hemSigP-174533	208		M		SIG	22-23	7.77	9.26	5.224	9.17	ExpAA=17.14 First60=17.12 PredHel=1 Topology=o10-29i	1	27.5	14.5	58	Y-NoSP	0	11.6	4.3	5.8	.		Amac-hemSigP-174533	0	0	0	0	0	0	0	0	2	2	0	0	2	0	0	0	0	0	0	0	0	0.93
Amac-hemSigP-19617	76	0	0	Amac-hemSigP-19617	229		M		SIG	27-28	7.931	12.15	5.201	11.91	ExpAA=6.68 First60=6.68 PredHel=0 Topology=i	0				Y-NoSP	3	19.7	10.5	2.6	.		Amac-hemSigP-19617	0	0	0	0	0	0	0	0	0	0	0	0	0	0	0	0	0	0	0	0	0	0
Amac-hemSigP-212732	88	0	0	Amac-hemSigP-212732	383		M		SIG	19-20	9.962	9.51	7.928	9.82	ExpAA=10.47 First60=10.47 PredHel=0 Topology=o	0				N	0	22.7	4.5	2.3	.		Amac-hemSigP-212732	19	32	9	13	18	29	11	16	10	41	5	24	41	6.25	7.51	1.23	1.3	3.4	5.17	1.73	1.9	1.2
Amac-hemSigP-219343	90	0	0	Amac-hemSigP-219343	271		M		SIG	23-24	10.062	11.4	7.674	11.65	ExpAA=0.00 First60=0.00 PredHel=0 Topology=o	0				N	0	16.7	5.6	4.4	.		Amac-hemSigP-219343	2	11	5	14	0	9	10	11	5	7	15.99	0	15.99	1.25	4.89	1.3	2.66	0	3.06	3	2.49	1.14
Amac-hemSigP-242646	75	0	0	Amac-hemSigP-242646	344		M		SIG	24-25	8.258	9.65	5.502	8.26	ExpAA=1.11 First60=1.03 PredHel=0 Topology=o	0				Y-NoSP	0	6.7	5.3	6.7	.		Amac-hemSigP-242646	76	80.74	83	73	98	112.98	107	75.8	37	32	49	87.35	112.98	29.95	22.67	13.59	8.72	22.2	24.16	20.15	10.77	5.31
Amac-hemSigP-252543	78	0	0	Amac-hemSigP-252543	263		M		SIG	28-29	9.021	10.74	5.882	7.94	ExpAA=16.21 First60=16.21 PredHel=1 Topology=i13-35o	1	28.2	55.1	16.7	Y-NoSP	0	9	7.7	3.8	.		Amac-hemSigP-252543	101	21	62	53	63	89	70	91	45	91	22	164	164	67.6	9.97	17.28	10.76	24.26	32.36	22.44	22.01	10.99
Amac-hemSigP-25660	90	0	0	Amac-hemSigP-25660	286		M		SIG	23-24	9.406	9.43	7.097	9.59	ExpAA=0.34 First60=0.03 PredHel=0 Topology=o	0				Y-NoSP	6	18.9	8.9	6.7	.		Amac-hemSigP-25660	0	0	0	0	0	0	0	0	1	0	0	20	20	0	0	0	0	0	0	0	0	0.2
Amac-hemSigP-280929	112	0	0	Amac-hemSigP-280929	337		M		SIG	20-21	12.053	10.43	9.995	10.32	ExpAA=0.00 First60=0.00 PredHel=0 Topology=o	0				Y-NoSP	3	17.9	4.5	5.4	.		Amac-hemSigP-280929	0	0	12	0	4	2	6	1	0	0	7	0	12	0	0	2.04	0	0.94	0.44	1.17	0.15	0
Amac-hemSigP-297194	77	0	0	Amac-hemSigP-297194	583		M		SIG	22-23	8.602	9.62	6.159	6.28	ExpAA=0.04 First60=0.04 PredHel=0 Topology=o	0				N	0	7.8	5.2	7.8	.		Amac-hemSigP-297194	0	0	0	0	0	0	16.51	36.77	0	39.24	0	3.67	39.24	0	0	0	0	0	0	1.4	2.36	0
Amac-hemSigP-308395	93	0	0	Amac-hemSigP-308395	1532		M		SIG	25-26	10.665	10.07	7.897	9.79	ExpAA=0.05 First60=0.05 PredHel=0 Topology=o	0				Y-NoSP	0	9.7	3.2	4.3	.		Amac-hemSigP-308395	0	0	8.14	33	0	0	0	0	0	9.66	1.62	0	33	0	0	0.19	0.56	0	0	0	0	0
Amac-hemSigP-308397	113	0	1	Amac-hemSigP-308397	1254		M		SIG	25-26	12.904	9.42	10.136	9.05	ExpAA=0.04 First60=0.04 PredHel=0 Topology=o	0				N	0	8	5.3	6.2	.		Amac-hemSigP-308397	16.06	52.15	0	0	0	8.45	0	14	0	0	7.71	0	52.15	1.13	2.62	0	0	0	0.32	0	0.35	0
Amac-hemSigP-308915	73	0	0	Amac-hemSigP-308915	3563		M		SIG	21-22	7.909	9.98	5.631	9.98	ExpAA=6.42 First60=6.41 PredHel=0 Topology=o	0				Y-NoSP	2	21.9	5.5	5.5	.		Amac-hemSigP-308915	1047	825	4023.57	1673	2858.9	4062.21	4283.45	5622.43	4302.92	4344.87	4434.31	3824	5622.43	23.79	13.43	37.85	11.51	37.32	50.01	46.37	45.92	35.47
Amac-hemSigP-315768	136	0	0	Amac-hemSigP-315768	1471		M		SIG	30-31	15.192	8.45	11.991	8.36	ExpAA=1.78 First60=0.15 PredHel=0 Topology=o	0				N	2	16.2	4.4	8.8	.		Amac-hemSigP-315768	80.58	0	305.18	69.12	402.24	91.94	86.29	36.98	83.64	89.67	93.62	318	402.24	4.72	0	7.41	1.23	13.55	2.92	2.41	0.78	1.78
Amac-hemSigP-326845	79	0	0	Amac-hemSigP-326845	607		M		SIG	17-18	9.033	9.92	7.064	9.78	ExpAA=8.52 First60=8.52 PredHel=0 Topology=o	0				Y-NoSP	5	19	5.1	7.6	.		Amac-hemSigP-326845	2	0	0	0	1	2	4	1	0	17.04	0	0	17.04	0.34	0	0	0	0.1	0.18	0.32	0.06	0
Amac-hemSigP-328914	79	0	0	Amac-hemSigP-328914	2471		M		SIG	17-18	8.306	10	6.324	10.17	ExpAA=0.01 First60=0.01 PredHel=0 Topology=o	0				Y-NoSP	0	10.1	10.1	6.3	.		Amac-hemSigP-328914	210.68	39.33	3354	403.34	857	1035	1885	4216.61	3772.97	3090.35	3165.74	1194	4216.61	7.04	0.94	46.38	4.08	16.44	18.73	30	50.63	45.71
Amac-hemSigP-337507	85	0	0	Amac-hemSigP-337507	1281		M		SIG	28-29	9.816	8.55	6.681	6.91	ExpAA=22.29 First60=22.28 PredHel=1 Topology=i12-34o	1	25.9	60	14.1	Y-NoSP	0	10.6	3.5	2.4	.		Amac-hemSigP-337507	489	474	483	495	387	449	495	183	222	187	203	530	530	33.47	23.23	13.69	10.26	15.22	16.65	16.15	4.5	5.51
Amac-hemSigP-343592	73	0	0	Amac-hemSigP-343592	350		M		SIG	30-31	8.302	8.09	5.118	9.16	ExpAA=22.39 First60=22.39 PredHel=1 Topology=i7-29o	1	30.1	60.3	9.6	N	0	16.4	2.7	2.7	.		Amac-hemSigP-343592	0	0	11	7	18	18	3	21	21	23	8	13	23	0	0	1.75	0.81	3.96	3.73	0.55	2.9	2.92
Amac-hemSigP-356464	71	0	0	Amac-hemSigP-356464	214		M		SIG	19-20	8.134	11.71	5.923	11.28	ExpAA=2.09 First60=2.09 PredHel=0 Topology=i	0				Y-NoSP	0	15.5	9.9	1.4	.		Amac-hemSigP-356464	0	0	3	0	0	0	0	0	0	0	0	0	3	0	0	1.45	0	0	0	0	0	0
Amac-hemSigP-362830	71	0	0	Amac-hemSigP-362830	2394		M	*	SIG	24-25	8.251	9.41	5.45	9.38	ExpAA=0.00 First60=0.00 PredHel=0 Topology=o	0				N	0	9.9	4.2	7	.		Amac-hemSigP-362830	620	313.37	923.51	241.91	585.92	443.12	697.34	606.24	874.25	898.84	646.22	482	923.51	21.42	7.75	13.21	2.53	11.63	8.29	11.48	7.53	10.96
Amac-hemSigP-366849	85	0	0	Amac-hemSigP-366849	1297		M		SIG	43-44	9.412	10.45	4.89	11.53	ExpAA=5.83 First60=5.83 PredHel=0 Topology=o	0				N	2	28.2	3.5	4.7	.		Amac-hemSigP-366849	0	0	37.29	0	0	0	0	0	0	216.84	13.87	0	216.84	0	0	1.04	0	0	0	0	0	0
Amac-hemSigP-367825	147	0	0	Amac-hemSigP-367825	5993		M		SIG	20-21	17.197	12	14.802	12	ExpAA=0.30 First60=0.00 PredHel=0 Topology=o	0				N	2	13.6	4.1	7.5	.		Amac-hemSigP-367825	1310	1690	1287.8	357.3	295	459.53	611	808.08	792.05	811.69	690.94	634.93	1690	17.39	16.08	7.08	1.44	2.25	3.31	3.86	3.86	3.81
Amac-hemSigP-383912	87	0	0	Amac-hemSigP-383912	466		M		SIG	33-34	9.451	9.69	5.953	10.82	ExpAA=4.07 First60=4.07 PredHel=0 Topology=o	0				N	2	23	5.7	4.6	.		Amac-hemSigP-383912	10	37	195	40	28	6	8	114	132	87	168	20	195	2.43	6.43	19.68	2.95	3.92	0.79	0.93	9.99	11.68
Amac-hemSigP-38891	81	0	0	Amac-hemSigP-38891	572		M		SIG	25-26	8.899	10.06	6.061	9.49	ExpAA=17.17 First60=17.17 PredHel=1 Topology=i13-30o	1	21	63	16	Y-NoSP	0	9.9	12.3	3.7	.		Amac-hemSigP-38891	0	0	6	8	0	1	0	7	6	2	6	0	8	0	0	0.45	0.44	0	0.1	0	0.46	0.4
Amac-hemSigP-422751	79	0	0	Amac-hemSigP-422751	242		M		SIG	22-23	8.676	8.59	6.415	8.58	ExpAA=0.19 First60=0.19 PredHel=0 Topology=o	0				Y-NoSP	0	12.7	8.9	2.5	.		Amac-hemSigP-422751	0	0	6	0	6	0	0	2	2	0	3	0	6	0	0	2.04	0	2.82	0	0	0.59	0.6
Amac-hemSigP-428582	137	0	0	Amac-hemSigP-428582	416		M		SIG	28-29	14.851	7.53	11.993	6.7	ExpAA=5.15 First60=5.15 PredHel=0 Topology=o	0				Y-NoSP	1	14.6	6.6	7.3	.		Amac-hemSigP-428582	0	0	0	0	0	0	8.82	6.75	4.96	5.58	4.53	0	8.82	0	0	0	0	0	0	1.22	0.7	0.52
Amac-hemSigP-440951	146	0	0	Amac-hemSigP-440951	443		M		SIG	26-27	16.243	10.8	13.193	10.24	ExpAA=19.97 First60=19.97 PredHel=1 Topology=i7-29o	1	15.1	80.1	4.8	Y-NoSP	4	21.9	5.5	4.8	.	1 | 5 --MRMRR|KL 0.584 *ProP* |	Amac-hemSigP-440951	0	0	9	10	0	0	0	4	3	0	2	0	10	0	0	0.98	0.79	0	0	0	0.38	0.29
Amac-hemSigP-448399	98	0	0	Amac-hemSigP-448399	299		M		SIG	23-24	11.02	9.38	8.473	9.92	ExpAA=0.21 First60=0.21 PredHel=0 Topology=o	0				Y-NoSP	2	23.5	4.1	3.1	.		Amac-hemSigP-448399	0	0	21.16	0	0.33	3.05	2.96	14.47	2.26	22.66	1.77	18.14	22.66	0	0	4.49	0	0.1	0.85	0.72	2.67	0.42
Amac-hemSigP-461373	67	0	0	Amac-hemSigP-461373	206		M		SIG	34-35	7.502	8.97	3.666	11.7	ExpAA=7.10 First60=7.10 PredHel=0 Topology=o	0				N	0	14.9	3	9	.		Amac-hemSigP-461373	0	20	6	0	2	5	12	7	6	4	3	37	37	0	18.5	3.31	0	1.52	3.59	7.6	3.35	2.9
Amac-hemSigP-468529	73	0	0	Amac-hemSigP-468529	1445		M		SIG	33-34	8.558	6.56	4.678	7.05	ExpAA=17.81 First60=17.42 PredHel=0 Topology=o	0				N	0	11	1.4	5.5	.		Amac-hemSigP-468529	69	91	64	23	61	80	284	70	85	100	30	176	284	4.13	3.9	1.59	0.42	2.1	2.59	8.09	1.51	1.84
Amac-hemSigP-482123	86	0	0	Amac-hemSigP-482123	258		M		SIG	30-31	10.001	10.04	6.443	11.41	ExpAA=22.47 First60=22.47 PredHel=1 Topology=i7-29o	1	25.6	66.3	8.1	Y-NoSP	0	15.1	4.7	5.8	.		Amac-hemSigP-482123	1	0	10	0	2	1	3	5	4	2	4.01	0	10	0.7	0	2.91	0	0.8	0.38	1.01	1.26	1.02
Amac-hemSigP-483248	107	0	0	Amac-hemSigP-483248	545		M		SIG	20-21	12.213	8.4	9.986	8.37	ExpAA=0.46 First60=0.09 PredHel=0 Topology=i	0				Y-NoSP	0	15	4.7	0.9	.		Amac-hemSigP-483248	12	14	10	20	14	16	0	2	4	12	10	10	20	2.34	1.95	0.81	1.18	1.57	1.69	0	0.14	0.28
Amac-hemSigP-487263	100	0	0	Amac-hemSigP-487263	582		M		SIG	19-20	11.107	9.53	9.183	9.6	ExpAA=0.01 First60=0.01 PredHel=0 Topology=i	0				Y-NoSP	1	20	2	5	.		Amac-hemSigP-487263	5	0	1	0	15	10	1	4	0	0	1	52	52	0.89	0	0.07	0	1.54	0.97	0.09	0.26	0
Amac-hemSigP-498054	73	0	0	Amac-hemSigP-498054	219		M		SIG	32-33	8.266	9.3	4.603	6.68	ExpAA=3.78 First60=3.78 PredHel=0 Topology=o	0				Y-NoSP	8	21.9	4.1	5.5	.		Amac-hemSigP-498054	0	0	0	0	8	0	0	0	0	14	0	0	14	0	0	0	0	4.97	0	0	0	0
Amac-hemSigP-498190	95	0	0	Amac-hemSigP-498190	451		M		SIG	21-22	9.975	8.28	8.096	8.75	ExpAA=0.00 First60=0.00 PredHel=0 Topology=o	0				N	8	18.9	9.5	6.3	.		Amac-hemSigP-498190	60	0	141	37	53	34	56	260	194	235	169	39	260	15.32	0	14.94	2.86	7.78	4.71	6.83	23.91	18.01
Amac-hemSigP-54178	108	0	0	Amac-hemSigP-54178	429		M		SIG	23-24	11.678	7	9.272	6.29	ExpAA=18.81 First60=18.81 PredHel=1 Topology=i7-26o	1	17.6	75.9	6.5	Y-NoSP	3	17.6	6.5	4.6	.		Amac-hemSigP-54178	0	0	2	0	6	12	0	4	0	2	1	28	28	0	0	0.23	0	0.95	1.79	0	0.4	0
Amac-hemSigP-562112	141	0	0	Amac-hemSigP-562112	715		M		SIG	18-19	15.802	9.46	13.671	9.66	ExpAA=0.53 First60=0.53 PredHel=0 Topology=o	0				Y-NoSP	1	21.3	3.5	2.8	.		Amac-hemSigP-562112	3	0	6.01	0	0	2	0	10.59	14	0	0	0	14	0.41	0	0.34	0	0	0.15	0	0.52	0.69
Amac-hemSigP-59645	85	0	0	Amac-hemSigP-59645	445		M		SIG	21-22	9.489	11.5	7.409	10.94	ExpAA=0.55 First60=0.24 PredHel=0 Topology=o	0				Y-NoSP	0	20	7.1	1.2	.		Amac-hemSigP-59645	6	0	25.96	6	9.45	22.47	0.85	0	1.16	0	0	23	25.96	1.56	0	2.81	0.47	1.42	3.17	0.11	0	0.11
Amac-hemSigP-597336	67	0	0	Amac-hemSigP-597336	224		M	*	SIG	20-21	7.333	6.33	5.219	6	ExpAA=0.02 First60=0.02 PredHel=0 Topology=o	0				Y-NoSP	1	16.4	3	7.5	.		Amac-hemSigP-597336	0	0	0	0	0	0	0	0	2	0	0	0	2	0	0	0	0	0	0	0	0	0.74
Amac-hemSigP-64062	70	0	0	Amac-hemSigP-64062	453		M		SIG	30-31	7.759	9.19	4.451	9.18	ExpAA=0.82 First60=0.82 PredHel=0 Topology=o	0				N	0	11.4	12.9	2.9	.		Amac-hemSigP-64062	17	6	0	0	5	0	0	0	10	0	2	0	17	4.31	1.09	0	0	0.73	0	0	0	0.92
Amac-hemSigP-695348	68	0	0	Amac-hemSigP-695348	825		M		SIG	23-24	7.566	7.76	5.091	8.66	ExpAA=0.92 First60=0.91 PredHel=0 Topology=o	0				Y-NoSP	0	7.4	4.4	5.9	.		Amac-hemSigP-695348	0	0	2	0	0	4	16	2	25	16	16	0	25	0	0	0.09	0	0	0.25	0.87	0.08	1.04
Amac-hemSigP-722078	69	0	0	Amac-hemSigP-722078	226		M		SIG	27-28	7.378	9.69	4.434	10.05	ExpAA=0.11 First60=0.11 PredHel=0 Topology=i	0				Y-NoSP	3	33.3	7.2	1.4	.		Amac-hemSigP-722078	0	0	1	0	1	0	0	2	0	0	0	0	2	0	0	0.41	0	0.57	0	0	0.71	0
Amac-hemSigP-97776	95	0	0	Amac-hemSigP-97776	1832		M		SIG	36-37	10.29	9.61	6.185	9.5	ExpAA=0.06 First60=0.06 PredHel=0 Topology=o	0				Y-NoSP	0	17.9	6.3	3.2	.		Amac-hemSigP-97776	0	0	50	6	4	12	41	34	42	66	31	120	120	0	0	0.95	0.08	0.11	0.3	0.9	0.56	0.7
AmHem-159962	84	0	0	AmHem-159962	255		K	*	SIG	17-18	9.027	8.99	7.17	9.05	ExpAA=5.98 First60=5.97 PredHel=0 Topology=o	0				Y-NoSP	5	17.9	2.4	6	.	1 | 66 LKSRADR|VI 0.505 *ProP* |	AmHem-159962	1	0	25	0	15	5	7	8	12	9	0	0	25	0.72	0	7.49	0	6.2	1.95	2.41	2.08	3.15
AmHem-187216	72	0	0	AmHem-187216	216		T		SIG	15-16	8.203	9.42	6.485	9.7	ExpAA=1.48 First60=1.48 PredHel=0 Topology=o	0				N	1	15.3	1.4	2.8	.		AmHem-187216	8	0	0	0	0	0	0	0	0	0	0	0	8	9	0	0	0	0	0	0	0	0
AmHem-200690	84	0	1	AmHem-200690	255		E	*	SIG	17-18	9.652	5.76	7.541	5.86	ExpAA=7.70 First60=7.70 PredHel=0 Topology=o	0				Y-NoSP	6	23.8	1.2	4.8	.		AmHem-200690	8.86	0	0	22	5	0	36	2	7	2	1	26.04	36	6.37	0	0	4.8	2.07	0	12.4	0.52	1.84
AmHem-308620	83	0	0	AmHem-308620	249		T		SIG	26-27	9.537	4.72	6.776	4.98	ExpAA=22.16 First60=22.16 PredHel=1 Topology=o5-27i	1	26.5	6	67.5	N	0	13.3	3.6	3.6	.		AmHem-308620	0	5	2	1	3	1	0	5	7	8	4	5	8	0	2.7	0.63	0.23	1.31	0.41	0	1.38	1.95
AmHem-369400	75	0	0	AmHem-369400	228		K	*	SIG	14-15	8.821	9.65	7.072	9.55	ExpAA=1.10 First60=1.10 PredHel=0 Topology=o	0				N	1	9.3	1.3	4	.		AmHem-369400	0	0	0	0	0	2	0	0	1	0	0	0	2	0	0	0	0	0	1.04	0	0	0.35
AmHem-449821	70	0	0	AmHem-449821	213		S	*	SIG	17-18	8.098	9.69	6.051	10.69	ExpAA=0.30 First60=0.30 PredHel=0 Topology=o	0				Y-NoSP	0	12.9	5.7	2.9	.		AmHem-449821	0	0	0	0	8	0	0	2	0	0	0	0	8	0	0	0	0	5.42	0	0	0.85	0
AmHem-472270	68	0	0	AmHem-472270	207		K	*	SIG	18-19	7.805	10.2	5.644	10.07	ExpAA=0.00 First60=0.00 PredHel=0 Topology=o	0				N	0	16.2	7.4	2.9	.		AmHem-472270	14	13	2	32	2.86	5	3	0	5.04	0.99	3	21.12	32	18.12	11.83	1.08	12.6	2.13	3.53	1.87	0	2.39
AmHem-665085	73	0	0				R		SIG	24-25	8.518	9.82	5.95	9.69	ExpAA=15.65 First60=15.65 PredHel=0 Topology=o	0				N	1	11	2.7	6.8	.		AmHem-665085	0	0	8	0	2	0	0	0	1	3	0	0	8	0	0	3.46	0	1.19	0	0	0	0.38
AmHem-680806	73	0	0				A		SIG	23-24	8.567	10.55	5.796	10.45	ExpAA=21.94 First60=21.94 PredHel=1 Topology=i7-29o	1	30.1	60.3	9.6	Y-NoSP	0	8.2	5.5	.	.		AmHem-680806	0	0	0	4	0	0	0	0	0	0	0	0	4	0	0	0	1.31	0	0	0	0	0
AmHem-697195	93	0	0				V		SIG	27-28	10.561	10.45	7.528	9.96	ExpAA=0.15 First60=0.15 PredHel=0 Topology=o	0				Y-NoSP	3	17.2	7.5	2.2	.	1 | 67 TVAREPR|RA 0.522 *ProP* |	AmHem-697195	4	19	0	6	0	0	0	0	0	0	0	0	19	2.3	7.76	0	1.05	0	0	0	0	0
AmHem-212651	78	0	0	AmHem-212651	234		S		SIG	20-21	8.741	4.96	6.582	4.96	ExpAA=29.34 First60=29.34 PredHel=0 Topology=o	0				Y-NoSP	0	12.8	.	1.3	.		AmHem-212651	24	6	4	22	9	15	4	0	15	4	0	19	24	21.42	3.79	1.49	5.96	4.62	7.28	1.71	0	4.9
AmHem-396218	67	0	0	AmHem-396218	201		P		SIG	33-34	8.029	9.27	4.394	10.3	ExpAA=20.39 First60=20.38 PredHel=1 Topology=o10-32i	1	32.8	14.9	52.2	Y-NoSP	0	6	3	16.4	.		AmHem-396218	23	25.01	0	1.06	0	0	0	1	0	0	0	10	25.01	33.08	25.23	0	0.47	0	0	0	0.52	0
AmHem-610853	80	0	0				T		SIG	38-39	8.901	9.29	5.092	6.56	ExpAA=1.17 First60=1.17 PredHel=0 Topology=i	0				N	4	8.8	10	6.3	.		AmHem-610853	0	0	0	0	0	0	0	0	0	0	0	0	0	0	0	0	0	0	0	0	0	0
AmHem-641039	80	0	0				R		BL/SIG		8.784	12.68			ExpAA=0.00 First60=0.00 PredHel=0 Topology=o	0				Y-NoSP	3	10	10	10	.	3 | 28 GRRRANR|AA 0.543 *ProP* | 41 RWARTRR|CW 0.668 *ProP* | 72 AAGRRAR|SA 0.650 *ProP* |	AmHem-641039	0	0	0	4	0	0	0	0	0	0	0	0	4	0	0	0	1.01	0	0	0	0	0
Amac-hemSigP-407446	151	0	0	Amac-hemSigP-407446	458		M		SIG	36-37	16.663	9.44	12.666	9.38	ExpAA=18.52 First60=18.29 PredHel=1 Topology=i21-38o	1	11.3	74.8	13.9	Y-NoSP	0	18.5	3.3	2	.		Amac-hemSigP-407446	14	0	14	24	15	15	0	3	9	13	0	83	83	3.49	0	1.45	1.81	2.15	2.03	0	0.27	0.82
Amac-hemSigP-324138	126	0	0	Amac-hemSigP-324138	648		M		SIG	16-17	13.002	10.69	11.244	10.7	ExpAA=0.33 First60=0.33 PredHel=0 Topology=o	0				Y-NoSP	1	18.3	15.1	2.4	.	1 | 111 PNSRTTR|SC 0.632 *ProP* |	Amac-hemSigP-324138	0.36	0	75.9	1.72	11.24	8.06	25.67	113.12	62.47	64.06	49.9	57.42	113.12	0.06	0	4.87	0.08	1	0.68	1.9	6.31	3.52
Amac-hemSigP-512006	69	0	0	Amac-hemSigP-512006	208		M		SIG	21-22	7.811	8.81	5.522	8.71	ExpAA=0.00 First60=0.00 PredHel=0 Topology=o	0				N	7	14.5	1.4	26.1	.		Amac-hemSigP-512006	0	0	0	0	0	0	0	3	0	0	0	0	3	0	0	0	0	0	0	0	1.39	0
AmHem-40423	88	0	0	AmHem-40423	267		M	*	SIG	23-24	9.595	9.48	6.987	9.79	ExpAA=0.36 First60=0.34 PredHel=0 Topology=o	0				Y-NoSP	1	15.9	2.3	8	.		AmHem-40423	0	0	0	0	0	0	0	1	4	4	4	0	4	0	0	0	0	0	0	0	0.23	0.94
AmHem-483436	105	0	0	AmHem-483436	318		R	*	SIG	23-24	12.54	9.2	9.424	8.82	ExpAA=36.06 First60=19.91 PredHel=1 Topology=o5-24i	1	18.1	4.8	77.1	N	1	13.3	4.8	5.7	.		AmHem-483436	7.48	22.5	0	8.96	0	8.57	4.36	0	0	0	0	12.65	22.5	3.39	7.27	0	1.23	0	2.11	0.95	0	0
AmHem-471454	67	0	0	AmHem-471454	204		P	*	SIG	32-33	7.231	8.5	3.796	8.71	ExpAA=12.33 First60=12.33 PredHel=0 Topology=o	0				Y-NoSP	0	16.4	4.5	11.9	.		AmHem-471454	0	0	0	0	0	7	0	0	0	0	0	0	7	0	0	0	0	0	5.2	0	0	0
Amac-hemSigP-333318	113	0	0	Amac-hemSigP-333318	981		M		SIG	15-16	12.141	11.47	10.466	11.19	ExpAA=23.69 First60=23.67 PredHel=0 Topology=o	0				Y-NoSP	8	29.2	8.8	5.3	.		Amac-hemSigP-333318	0	3.56	7.65	48.18	0	4.75	0	5.26	0	0	0	0	48.18	0	0.24	0.29	1.36	0	0.24	0	0.18	0
Amac-hemSigP-566436	69	0	0	Amac-hemSigP-566436	208		M		SIG	26-27	7.85	11.5	4.931	10.67	ExpAA=1.30 First60=1.28 PredHel=0 Topology=o	0				Y-NoSP	0	14.5	8.7	8.7	.		Amac-hemSigP-566436	0	0	0	0	5	0	0	0	4	3	0	0	5	0	0	0	0	3.67	0	0	0	1.87
Amac-hemSigP-257931	71	0	0	Amac-hemSigP-257931	214		M		SIG	20-21	8.117	10.42	5.842	9.74	ExpAA=3.20 First60=3.20 PredHel=0 Topology=i	0				N	2	12.7	5.6	8.5	.		Amac-hemSigP-257931	0	0	22	1	5	3	0	35	26	44	17	17	44	0	0	10.66	0.35	3.34	1.89	0	14.72	11.05
Amac-hemSigP-268999	68	0	0	Amac-hemSigP-268999	318		M		SIG	16-17	7.179	10.46	5.341	10.45	ExpAA=0.01 First60=0.01 PredHel=0 Topology=o	0				Y-NoSP	7	29.4	8.8	7.4	.		Amac-hemSigP-268999	9	59.48	19.51	110.85	100.92	18.03	26.87	54.52	37.05	88.14	23.74	31.46	110.85	4.09	19.22	3.68	15.26	26.35	4.44	5.83	8.93	6.13
Amac-hemSigP-383655	76	0	0	Amac-hemSigP-383655	241		M		SIG	20-21	8.589	8.99	6.472	9.45	ExpAA=0.00 First60=0.00 PredHel=0 Topology=o	0				Y-NoSP	0	17.1	3.9	1.3	.		Amac-hemSigP-383655	2.17	24.02	0	0	0	0	0	0	0	0	0	0	24.02	1.79	14.05	0	0	0	0	0	0	0
Amac-hemSigP-383656	80	0	0	Amac-hemSigP-383656	253		M		SIG	20-21	9.044	9.22	6.927	9.66	ExpAA=0.05 First60=0.05 PredHel=0 Topology=o	0				Y-NoSP	0	16.3	3.8	1.3	.		Amac-hemSigP-383656	3.83	8.98	0	0	0	0	0	0	0	0	0	0	8.98	2.8	4.66	0	0	0	0	0	0	0
Amac-hemSigP-223867	76	0	1	Amac-hemSigP-223867	230		M		SIG	22-23	8.659	8.43	6.206	6.55	ExpAA=0.03 First60=0.03 PredHel=0 Topology=o	0				N	1	9.2	7.9	11.8	.		Amac-hemSigP-223867	0	0	12	0	0	38	1	24	12	15	7	3	38	0	0	4.69	0	0	19.33	0.45	8.13	4.11
Amac-hemSigP-407455	76	0	0	Amac-hemSigP-407455	228		M		SIG	23-24	9.109	9.51	6.357	9.98	ExpAA=7.23 First60=7.23 PredHel=0 Topology=o	0				Y-NoSP	0	7.9	5.3	6.6	.		Amac-hemSigP-407455	5	0	36	8	8	54	11	61	12	18	13	0	61	4.79	0	14.41	2.33	4.42	28.16	5.06	21.19	4.21
AmHem-511537	108	0	1	AmHem-511537	327		V	*	SIG	28-29	12.846	8.4	9.44	6.77	ExpAA=19.91 First60=19.91 PredHel=1 Topology=o4-23i	1	17.6	3.7	78.7	N	0	10.2	2.8	6.5	.		AmHem-511537	80	9	7	1	0	4	5	10	3	4	3	0	80	34.5	2.76	1.25	0.13	0	0.94	1.03	1.56	0.47
Amac-hemSigP-424548	130	0	0	Amac-hemSigP-424548	395		M		SIG	22-23	15.071	9.38	12.433	9.28	ExpAA=1.53 First60=1.52 PredHel=0 Topology=o	0				N	1	16.9	1.5	5.4	.		Amac-hemSigP-424548	3	0	66	4	33	23	1	43	23	25	31	43	66	0.94	0	8.58	0.38	5.94	3.91	0.15	4.85	2.62
Amac-hemSigP-140515	75	0	1	Amac-hemSigP-140515	227		M		SIG	28-29	8.439	9.68	5.352	9.69	ExpAA=19.99 First60=19.99 PredHel=1 Topology=o10-32i	1	29.3	13.3	57.3	Y-NoSP	0	13.3	5.3	8	.		Amac-hemSigP-140515	0	2	10	0	3	3	0	26	12	19	5	0	26	0	1.37	4.05	0	1.68	1.58	0	9.14	4.26
Amac-hemSigP-336374	84	0	1	Amac-hemSigP-336374	329		M		SIG	23-24	9.071	8.36	6.726	6.25	ExpAA=18.23 First60=18.23 PredHel=1 Topology=i5-24o	1	22.6	71.4	6	Y-NoSP	2	10.7	10.7	9.5	.		Amac-hemSigP-336374	0	0	0	0	0	0	0	0	0	501.24	0	0	501.24	0	0	0	0	0	0	0	0	0
Amac-hemSigP-336376	80	0	2	Amac-hemSigP-336376	459		M		SIG	23-24	8.604	6.07	6.258	4.66	ExpAA=18.23 First60=18.23 PredHel=1 Topology=i5-24o	1	23.8	70	6.3	Y-NoSP	3	10	11.3	10	.		Amac-hemSigP-336376	0	0	0	0	44.07	0	0	0	0	11.39	0	0	44.07	0	0	0	0	6.3	0	0	0	0
Amac-hemSigP-493463	68	0	0	Amac-hemSigP-493463	561		M		SIG	29-30	7.423	8.52	4.248	7.84	ExpAA=12.81 First60=12.81 PredHel=0 Topology=o	0				Y-NoSP	0	14.7	5.9	1.5	.		Amac-hemSigP-493463	0	0	14	0	6	3	0	9	6	3	4	60	60	0	0	1.09	0	0.65	0.3	0	0.61	0.41
Amac-hemSigP-469796	73	0	0	Amac-hemSigP-469796	353		M		BL/SIG		8.352	9.61			ExpAA=34.70 First60=34.58 PredHel=0 Topology=o	0				N	0	17.8	5.5	2.7	.		Amac-hemSigP-469796	0	11	0	4	0	0	0	0	6	0	0	0	11	0	2.95	0	0.46	0	0	0	0	0.82
Amac-hemSigP-475587	222	0	0	Amac-hemSigP-475587	1740		M		SIG	21-22	24.28	5.79	22.124	5.8	ExpAA=4.21 First60=0.37 PredHel=0 Topology=o	0				Y	0	12.6	3.6	5.4	.		Amac-hemSigP-475587	2626.87	5234.64	4836.5	17997.7	29288.4	2280.6	0	82.75	0	405.44	0	0	29288.4	127.99	182.67	97.59	265.5	819.89	60.21	0	1.45	0
AmHem-357279	96	0	1	AmHem-357279	291		M	*	SIG	19-20	10.865	9.35	8.807	9.51	ExpAA=1.02 First60=0.98 PredHel=0 Topology=o	0				N	0	8.3	7.3	9.4	.		AmHem-357279	696.33	448.74	10	0	0	0	4	0	0	0	0	10	696.33	375.43	172	2.24	0	0	0	1.03	0	0
AmHem-132858	91	0	0	AmHem-132858	276		R	*	SIG	24-25	10.585	10.87	7.83	10.41	ExpAA=0.06 First60=0.06 PredHel=0 Topology=o	0				Y-NoSP	0	12.1	5.5	4.4	.	2 | 36 HDARPKR|GV 0.834 *ProP* | 62 FAPRHWR|SY 0.501 *ProP* |	AmHem-132858	5.09	15	2	0	0	0	2	14.06	0	2.03	0	0	15	3.06	6.41	0.5	0	0	0	0.58	3.06	0
Amac-hemSigP-54045	91	0	0	Amac-hemSigP-54045	835		M		SIG	17-18	10.111	10.9	8.442	11.45	ExpAA=0.64 First60=0.64 PredHel=0 Topology=o	0				N	0	18.7	7.7	5.5	.		Amac-hemSigP-54045	4	8	11.01	0	17	11	21	0	0	4	6.53	0	21	0.45	0.65	0.51	0	1.1	0.67	1.13	0	0
Amac-hemSigP-677392	79	0	1	Amac-hemSigP-677392	238		M		SIG	25-26	8.663	9.39	6.14	9.4	ExpAA=18.09 First60=18.09 PredHel=1 Topology=o5-27i	1	27.8	6.3	65.8	Y-NoSP	0	15.2	8.9	5.1	.		Amac-hemSigP-677392	4	0	0	0	0	0	0	0	0	0	0	0	4	3.41	0	0	0	0	0	0	0	0
AmHem-433686	229	0	0	AmHem-433686	690		M	*	SIG	26-27	24.925	10.44	22.042	10.31	ExpAA=5.60 First60=5.50 PredHel=0 Topology=o	0				Y-NoSP	0	16.2	6.6	4.4	.		AmHem-433686	455	132	6666.15	4046	1387	6838.44	2628	2096	5341.72	1251	2019.31	1740.38	6838.44	65.04	13.5	394.97	175.17	113.94	529.9	179.15	107.81	277.31
AmHem-258938	205	0	0	AmHem-258938	615		M		BL/SIG		21.647	10.28			ExpAA=0.07 First60=0.06 PredHel=0 Topology=o	0				Y-NoSP	3	18	11.7	8.3	.	1 | 98 ACMRCKR|RK 0.502 *ProP* |	AmHem-258938	139.65	47	1392.5	276.96	314.42	431.44	603.48	1819.82	1608.93	1505.84	1309.59	489.85	1819.82	23.16	5.57	95.75	13.91	29.97	38.79	47.74	108.63	96.93
AmHem-339931	464	0	0	AmHem-339931	1395		M	*	SIG	19-20	52.18	8.65	50.077	8.37	ExpAA=25.07 First60=19.33 PredHel=1 Topology=i7-24o	1	3.7	94.8	1.5	N	0	15.1	2.8	4.3	.		AmHem-339931	26	0	125	0	69	51	106	311	193	216	141	207	311	1.62	0	3.22	0	2.47	1.72	3.14	6.96	4.36
Amac-hemSigP-399529	206	0	0	Amac-hemSigP-399529	618		M		SIG	16-17	22.526	8.18	20.945	8.27	ExpAA=0.39 First60=0.16 PredHel=0 Topology=o	0				Y-NoSP	0	14.6	8.7	2.4	.		Amac-hemSigP-399529	2.63	4.87	0	0	6.28	0	0	2	10	0	0	0	10	0.43	0.57	0	0	0.59	0	0	0.12	0.6
AmHem-501727	210	0	0	AmHem-501727	633		M	*	SIG	20-21	23.626	6.73	21.636	7.91	ExpAA=0.52 First60=0.49 PredHel=0 Topology=o	0				N	0	13.8	7.1	3.8	.	1 | 78 TANRFQR|RV 0.587 *ProP* |	AmHem-501727	59.16	13.28	58.32	6.21	49.85	0	0	0	0	0	0	0	59.16	9.45	1.52	3.86	0.3	4.58	0	0	0	0
AmHem-228852	78	0	0	AmHem-228852	237		R	*	CYT		9.223	9.86			ExpAA=2.99 First60=2.69 PredHel=0 Topology=i	0				Y-NoSP	0	14.1	6.4	1.3	.		AmHem-228852	9	0	67	5	16	46	93	53	47	43	39	30	93	7.77	0	24.11	1.31	7.95	21.58	38.48	16.55	14.83
AmHem-164163	85	0	0	AmHem-164163	258		M	*	SIG	24-25	9.634	9.38	7.243	9.56	ExpAA=20.67 First60=20.67 PredHel=1 Topology=o4-26i	1	25.9	4.7	69.4	Y-NoSP	0	12.9	5.9	4.7	.		AmHem-164163	0	12	2	5	1	0	12	3	7	4	4	0	12	0	5.95	0.58	1.06	0.4	0	4.02	0.76	1.79
AmHem-416802	83	0	0	AmHem-416802	252		G	*	CYT		9.422	4.4			ExpAA=0.00 First60=0.00 PredHel=0 Topology=o	0				N	0	6	7.2	6	.		AmHem-416802	0	33	4	14	0	0	0	0	0	0	0	0	33	0	17.3	1.23	3.14	0	0	0	0	0
AmHem-447286	71	0	0	AmHem-447286	216		M	*	CYT		7.881	5.5			ExpAA=0.06 First60=0.05 PredHel=0 Topology=o	0				N	1	11.3	9.9	8.5	.		AmHem-447286	7	0	0	0	0	0	0	0	0	0	0	0	7	7.88	0	0	0	0	0	0	0	0
AmHem-642468	131	0	0				G		SIG	21-22	14.893	4.66	12.644	4.66	ExpAA=13.83 First60=13.82 PredHel=0 Topology=o	0				N	0	10.7	5.3	4.6	.		AmHem-642468	0	0	0	0	2	0	0	0	3	0	0	0	3	0	0	0	0	0.36	0	0	0	0.34
AmHem-538281	126	0	0				M		SIG	26-27	13.802	5.57	11.163	5.31	ExpAA=7.24 First60=7.24 PredHel=0 Topology=o	0				Y-NoSP	0	10.3	7.9	2.4	.		AmHem-538281	14	5	0	0	0	0	0	0	0	0	0	0	14	4.64	1.18	0	0	0	0	0	0	0
AmHem-506979	117	0	0	AmHem-506979	354		M	*	SIG	32-33	12.432	8.4	8.826	7.98	ExpAA=12.63 First60=12.55 PredHel=0 Topology=i	0				Y-NoSP	1	9.4	8.5	7.7	.		AmHem-506979	8.82	0	0	0	0	0	0	4.63	3.67	0	0	48.79	48.79	3.31	0	0	0	0	0	0	0.63	0.5
Amac-hemSigP-344820	337	0	1	Amac-hemSigP-344820	1528		M		SIG	36-37	38.785	9.67	34.762	9.48	ExpAA=19.97 First60=19.87 PredHel=1 Topology=i17-34o	1	5	89.9	5	Y-NoSP	0	12.5	4.2	3.3	.		Amac-hemSigP-344820	74	0	12	44	186	8	0	1	0	4	0	0	186	4.16	0	0.28	0.75	6.01	0.24	0	0.02	0
AmHem-518503	204	0	1	AmHem-518503	615		R	*	SIG	21-22	23.295	8.72	20.937	7.2	ExpAA=2.48 First60=2.48 PredHel=0 Topology=o	0				Y-NoSP	0	9.8	3.9	5.4	.		AmHem-518503	16	0	22	0	14	22	19	2	8	12	4	0	22	2.65	0	1.51	0	1.33	1.98	1.5	0.12	0.48
Amac-hemSigP-10135	126	0	0	Amac-hemSigP-10135	380		M		SIG	28-29	14.219	6.09	11.371	5.63	ExpAA=3.10 First60=3.10 PredHel=0 Topology=o	0				N	2	19	1.6	2.4	.		Amac-hemSigP-10135	0	0	4	0	0	1	3	0	0	0	0	0	4	0	0	0.55	0	0	0.18	0.48	0	0
Amac-hemSigP-344246	124	0	0	Amac-hemSigP-344246	2158		M		SIG	21-22	12.862	11.77	10.674	12.08	ExpAA=0.96 First60=0.74 PredHel=0 Topology=o	0				Y	14	31.5	7.3	3.2	.		Amac-hemSigP-344246	17.18	0	238.96	7.33	178.55	240.17	138.73	841.61	550.61	654.65	401.82	169.51	841.61	0.66	0	3.82	0.09	3.96	5.02	2.55	11.68	7.71
AmHem-486191	1077	0	2	AmHem-486191	3234		M	*	SIG	22-23	113.396	5.66	110.994	5.56	ExpAA=8.52 First60=8.52 PredHel=0 Topology=o	0				Y	11	9.6	10.6	20.9	0.6		AmHem-486191	155	182	2188	1369	1107	2009	2793	11507	5773	6962	17655	1558	17655	3.9	3.28	22.78	10.42	15.99	27.37	33.46	104	52.65
Amac-hemSigP-411589	70	0	0	Amac-hemSigP-411589	215		M		SIG	33-34	7.458	5.08	4.123	5	ExpAA=0.07 First60=0.07 PredHel=0 Topology=o	0				Y-NoSP	12	27.1	1.4	8.6	.		Amac-hemSigP-411589	0	0	2.23	0	0	0	0	0	3.96	0	2.5	0	3.96	0	0	1.06	0	0	0	0	0	1.66
Amac-hemSigP-200070	71	0	0	Amac-hemSigP-200070	215		M		SIG	30-31	7.711	10.3	4.458	6.78	ExpAA=0.28 First60=0.28 PredHel=0 Topology=o	0				Y-NoSP	15	33.8	7	9.9	.		Amac-hemSigP-200070	12	0	194	121	33	69	42	395	161	222	229	54	395	13.71	0	92.63	42	21.7	42.89	23.06	163.7	67.41
Amac-hemSigP-365249	77	0	0	Amac-hemSigP-365249	325		M		SIG	38-39	7.966	3.82	4.082	3.64	ExpAA=0.05 First60=0.05 PredHel=0 Topology=o	0				Y-NoSP	14	28.6	.	11.7	.		Amac-hemSigP-365249	3.56	0	0	0	5.04	0	56.23	0	2.83	0	0	127.12	127.12	1.55	0	0	0	1.26	0	11.72	0	0.45
Amac-hemSigP-438365	71	0	1	Amac-hemSigP-438365	215		M		SIG	27-28	7.217	7.98	4.319	5.95	ExpAA=0.01 First60=0.01 PredHel=0 Topology=o	0				Y-NoSP	9	15.5	11.3	15.5	.		Amac-hemSigP-438365	0	0	0	0	0	0	0	0	0	10	0	0	10	0	0	0	0	0	0	0	0	0
Amac-hemSigP-365250	108	0	0	Amac-hemSigP-365250	373		M		SIG	38-39	10.916	4.46	7.033	4.39	ExpAA=0.04 First60=0.04 PredHel=0 Topology=o	0				Y-NoSP	23	29.6	4.6	13.9	.		Amac-hemSigP-365250	190.04	243.65	12.72	0	0	13.38	719.94	7.2	60.09	45.99	13.98	547.53	719.94	65.28	59.67	1.81	0	0	2.49	118.11	0.89	7.51
Amac-hemSigP-341896	128	0	0	Amac-hemSigP-341896	385		M		SIG	32-33	13.822	11.05	10.327	11.14	ExpAA=0.03 First60=0.02 PredHel=0 Topology=o	0				N	11	23.4	4.7	10.9	.		Amac-hemSigP-341896	0	0	5	0	0	4	4	0	3	0	2	0	5	0	0	0.68	0	0	0.71	0.62	0	0.36
AmHem-406426	506	0	0	AmHem-406426	1521		M	*	SIG	33-34	55.774	6.62	52.033	6.74	ExpAA=9.50 First60=1.21 PredHel=0 Topology=o	0				N	11	14.8	6.9	7.7	.		AmHem-406426	75	43	1891	546	407	663	1570	7765	4134	4799	5995	862	7765	4.24	1.74	44.24	9.34	13.21	20.29	42.26	157.72	84.74
Amac-hemSigP-210969	73	0	0	Amac-hemSigP-210969	567		M		SIG	17-18	8.112	8.5	6.21	8.78	ExpAA=0.03 First60=0.03 PredHel=0 Topology=o	0				N	2	16.4	4.1	8.2	.		Amac-hemSigP-210969	0	0	44	8	16	18	117	81	47	42	31	114	117	0	0	3.37	0.45	1.7	1.8	10.32	5.39	3.16
Amac-hemSigP-57676	74	0	0	Amac-hemSigP-57676	224		M		SIG	19-20	8.209	5.65	5.978	4.79	ExpAA=0.00 First60=0.00 PredHel=0 Topology=o	0				N	0	8.1	6.8	4.1	.		Amac-hemSigP-57676	0	0	2	0	6	3	0	2	4	1	0	0	6	0	0	0.84	0	3.48	1.65	0	0.73	1.48
Amac-hemSigP-184483	93	0	0	Amac-hemSigP-184483	281		M		SIG	24-25	10.103	11.06	7.637	10.23	ExpAA=2.95 First60=2.95 PredHel=0 Topology=o	0				Y-NoSP	8	15.1	3.2	8.6	.		Amac-hemSigP-184483	0	0	96.13	138.5	51.85	65.54	56.41	2822.22	76.11	182.78	112.36	33.22	2822.22	0	0	23.17	24.34	17.28	20.62	15.64	590.54	16.08
AmHem-403912	177	0	1	AmHem-403912	534		M	*	SIG	19-20	19.82	4.98	17.701	4.99	ExpAA=0.45 First60=0.45 PredHel=0 Topology=o	0				N	0	13.6	6.8	5.1	.		AmHem-403912	2	0	21	9	16	40	0	0	0	0	0	0	40	0.4	0	1.75	0.55	1.84	4.35	0	0	0
AmHem-403911	177	0	0	AmHem-403911	534		M	*	SIG	21-22	19.738	4.95	17.485	4.73	ExpAA=0.33 First60=0.33 PredHel=0 Topology=o	0				N	0	14.7	6.2	4.5	.		AmHem-403911	0	0	52	8	20	62	0	0	4	0	0	0	62	0	0	4.33	0.49	2.31	6.74	0	0	0.29
AmHem-281442	184	0	0	AmHem-281442	555		E	*	SIG	23-24	20.546	4.78	18.202	4.76	ExpAA=17.97 First60=17.95 PredHel=0 Topology=o	0				Y-NoSP	0	10.9	5.4	4.9	.		AmHem-281442	32	67	15	2	27	57	0	0	0	2	4	0	67	6.09	9.11	1.18	0.12	2.95	5.88	0	0	0
AmHem-420194	196	0	1	AmHem-420194	591		L	*	BL/SIG		21.853	8.52			ExpAA=7.63 First60=7.47 PredHel=0 Topology=o	0				Y-NoSP	0	14.3	5.6	4.6	.		AmHem-420194	376.37	615.54	4	0	0	0	0	0	0	0	2	0	615.54	65.8	76.93	0.29	0	0	0	0	0	0
AmHem-448704	241	0	1	AmHem-448704	726		M	*	SIG	22-23	27.076	4.59	24.563	4.5	ExpAA=0.59 First60=0.59 PredHel=0 Topology=o	0				Y-NoSP	0	17	7.9	5	.		AmHem-448704	13.26	16.7	0	0	0	0	0	0	0	0	0	0	16.7	1.78	1.6	0	0	0	0	0	0	0
AmHem-448701	207	0	1	AmHem-448701	624		M	*	SIG	22-23	23.584	4.5	21.073	4.41	ExpAA=0.61 First60=0.61 PredHel=0 Topology=o	0				Y-NoSP	3	17.4	6.3	3.9	.		AmHem-448701	256.16	676.23	9.49	3.48	14	0	0	0	0	0	0	0	676.23	41.69	78.68	0.64	0.17	1.31	0	0	0	0
AmHem-510780	185	0	3	AmHem-510780	558		M	*	SIG	24-25	20.874	4.87	18.388	4.76	ExpAA=0.88 First60=0.88 PredHel=0 Topology=o	0				Y-NoSP	1	11.9	4.3	5.4	.		AmHem-510780	0	122	6	31	301	314	0	0	2	1	2	0	314	0	16.47	0.47	1.77	32.67	32.15	0	0	0.14
Amac-hemSigP-505294	189	0	0	Amac-hemSigP-505294	888		M		SIG	19-20	21.592	4.69	19.531	4.66	ExpAA=0.03 First60=0.01 PredHel=0 Topology=o	0				Y-NoSP	0	10.6	5.8	3.7	.		Amac-hemSigP-505294	101	193	17	37	196	706	0	0	6	0	6	0	706	10.58	14.47	0.74	1.17	11.8	40.08	0	0	0.23
AmHem-137054	199	0	0	AmHem-137054	600		M	*	SIG	16-17	23.446	5.29	21.694	5.29	ExpAA=0.03 First60=0.03 PredHel=0 Topology=o	0				N	2	12.6	5.5	2.5	.		AmHem-137054	0	0	0	0	0	0	223	0	0	0	0	825	825	0	0	0	0	0	0	18.23	0	0
AmHem-582789	196	0	0				M		BL	17-18	23.143	8.86	21.319	8.88	ExpAA=1.38 First60=1.18 PredHel=0 Topology=o	0				N	0	16.3	5.1	3.6	.		AmHem-582789	752	0	0	0	0	0	0	0	0	0	0	0	752	131.47	0	0	0	0	0	0	0	0
AmHem-420193	213	0	1	AmHem-420193	642		K	*	SIG	16-17	23.646	6.19	21.958	6.18	ExpAA=0.02 First60=0.00 PredHel=0 Topology=o	0				Y-NoSP	0	12.7	5.6	4.7	.		AmHem-420193	388.63	58.46	0	0	5	0	0	0	0	0	0	0	388.63	60.94	6.55	0	0	0.45	0	0	0	0
AmHem-448700	216	0	1	AmHem-448700	651		M	*	SIG	22-23	24.472	4.73	21.96	4.63	ExpAA=0.61 First60=0.61 PredHel=0 Topology=o	0				Y-NoSP	0	15.7	7.4	4.6	.		AmHem-448700	214.77	206.17	0	16.11	6	6	2	0	0	0	0	0	214.77	33.08	22.71	0	0.75	0.53	0.5	0.15	0	0
Amac-hemSigP-418713	359	0	2	Amac-hemSigP-418713	1082		M		BL	22-23	40.892	6.41	38.336	6.45	ExpAA=0.27 First60=0.25 PredHel=0 Topology=o	0				Y	2	13.9	5	4.7	.		Amac-hemSigP-418713	0	0	0	0	0	0	0	0	0	0	0	0	0	0	0	0	0	0	0	0	0	0
Amac-hemSigP-418712	386	0	2	Amac-hemSigP-418712	1163		M		BL	22-23	43.908	6.47	41.353	6.51	ExpAA=0.26 First60=0.24 PredHel=0 Topology=o	0				Y	2	14	4.9	4.7	.		Amac-hemSigP-418712	0	0	0	0	0	0	0	0	0	0	0	0	0	0	0	0	0	0	0	0	0	0
AmHem-297203	385	0	4	AmHem-297203	1158		M	*	SIG	24-25	42.56	6.46	39.871	6.19	ExpAA=35.03 First60=19.48 PredHel=1 Topology=i13-35o	1	5.7	90.9	3.4	Y	0	12.7	6.8	6.5	.		AmHem-297203	34	0	98	35	93	561	282	408	480	644	273	112	644	2.61	0	3.12	0.81	4.1	23.34	10.32	11.26	13.37
AmHem-444104	290	0	1	AmHem-444104	873		P	*	SIG	29-30	32.457	8.1	29.277	7.42	ExpAA=36.54 First60=22.18 PredHel=1 Topology=i13-35o	1	7.6	87.9	4.5	Y	1	11.7	8.3	7.6	.		AmHem-444104	5936	18856	13	2107	416	1	0	0	0	7	0	0	18856	634.65	1442.61	0.58	68.22	25.56	0.06	0	0	0
AmHem-434116	675	0	4	AmHem-434116	2028		N	*	BL	18-19	72.384	6.41	70.325	6.28	ExpAA=0.03 First60=0.01 PredHel=0 Topology=o	0				Y	0	15	9	6.5	.		AmHem-434116	1404.64	282	11178	1718.37	5752.03	8777.56	10371.7	11202.7	8719.55	5529.6	8121.29	5233.4	11202.7	57.96	8.34	191.01	21.47	136.36	196.25	203.93	166.19	130.54
AmHem-434123	708	0	5	AmHem-434123	2127		L	*	CYT		75.973	5.94			ExpAA=0.07 First60=0.02 PredHel=0 Topology=o	0				Y	0	15.7	8.6	6.4	.		AmHem-434123	552.36	0	16599	3837.63	2830.97	8260.44	4837.31	23388.3	20068.5	21798.4	21093.7	4698.6	23388.3	21.65	0	269.46	45.55	63.76	175.45	90.35	329.61	285.42
AmHem-388757	153	0	0	AmHem-388757	462		M	*	CYT		17.296	8.88			ExpAA=0.00 First60=0.00 PredHel=0 Topology=o	0				N	3	13.1	10.5	6.5	.	2 | 66 GRSQKKR|GR 0.556 *ProP* | 77 QPRRVLR|TV 0.569 *ProP* |	AmHem-388757	67.14	0	0	0.02	0	0	0	0	0	0	0	0	67.14	16.55	0	0	0	0	0	0	0	0
AmHem-388761	164	0	0	AmHem-388761	495		M	*	SIG	23-24	18.46	8.99	15.804	9	ExpAA=0.04 First60=0.04 PredHel=0 Topology=o	0				N	4	13.4	11	6.1	.	2 | 77 GRSQKKR|GR 0.556 *ProP* | 88 QPRRVLR|TV 0.569 *ProP* |	AmHem-388761	0	42.77	0	30.98	0	0	0	0	0	0	0	0	42.77	0	6.81	0	2.09	0	0	0	0	0
Amac-hemSigP-457566	71	0	0	Amac-hemSigP-457566	218		M		SIG	27-28	7.648	8.94	4.729	8.55	ExpAA=0.02 First60=0.02 PredHel=0 Topology=o	0				N	1	18.3	8.5	11.3	.		Amac-hemSigP-457566	0	0	0	0	0	0	0	0	0.5	0	0	0	0.5	0	0	0	0	0	0	0	0	0.2
AmHem-447128	74	0	0	AmHem-447128	225		S	*	CYT		8.017	10.46			ExpAA=0.01 First60=0.01 PredHel=0 Topology=i	0				N	3	27	8.1	5.4	.		AmHem-447128	5	6	0	12	5	6	3	3	3	1	3	0	12	4.98	4.22	0	3.63	2.87	3.25	1.43	1.08	1.09
AmHem-215624	119	0	0	AmHem-215624	360		M	*	CYT		13.194	6.12			ExpAA=0.00 First60=0.00 PredHel=0 Topology=o	0				N	2	17.6	7.6	5.9	.	1 | 96 ECERRER|SA 0.568 *ProP* |	AmHem-215624	2	0	82	19	7	28	71	72	112	78	62	12	112	0.73	0	12.41	2.1	1.47	5.54	12.36	9.46	14.85
AmHem-636606	88	0	0				L		CYT		10.034	7.78			ExpAA=0.00 First60=0.00 PredHel=0 Topology=o	0				N	1	13.6	3.4	1.1	.		AmHem-636606	2	0	0	0	0	0	0	0	0	0	0	0	2	1.33	0	0	0	0	0	0	0	0
AmHem-237855	87	0	0	AmHem-237855	261		K		CYT		9.791	9.76			ExpAA=0.01 First60=0.01 PredHel=0 Topology=i	0				Y-NoSP	4	20.7	4.6	2.3	.		AmHem-237855	803	1916	438	896	964	1336	267	29	16	5	3	8	1916	546.91	925.76	124.22	185.17	377.73	494.32	87.09	7.14	3.98
AmHem-392579	163	0	0	AmHem-392579	492		M	*	SIG	34-35	18.216	8.65	14.451	8.45	ExpAA=20.38 First60=20.34 PredHel=1 Topology=o15-37i	1	13.5	9.2	77.3	Y-NoSP	0	19	3.7	6.1	.		AmHem-392579	0	0	36	4	4	3	0	25	17	6	18	20	36	0	0	3.36	0.27	0.52	0.37	0	2.03	1.39
Amac-hemSigP-507944	314	0	3	Amac-hemSigP-507944	1177		M		CYT		34.857	6.42			ExpAA=0.32 First60=0.00 PredHel=0 Topology=o	0				Y-NoSP	0	13.1	6.4	5.4	.		Amac-hemSigP-507944	14.19	0	0	8.67	5.5	0	0	46.08	0	0	12.3	40.18	46.08	1.07	0	0	0.2	0.24	0	0	1.25	0
AmHem-177843	85	0	1	AmHem-177843	255		M		SIG	14-15	9.124	8.06	7.502	8.15	ExpAA=0.06 First60=0.06 PredHel=0 Topology=o	0				N	0	15.3	7.1	5.9	.		AmHem-177843	0	0	2	0	0	1	10	6	0	3	2	0	10	0	0	0.6	0	0	0.39	3.44	1.56	0
Amac-hemSigP-654978	145	0	1	Amac-hemSigP-654978	437		M		SIG	17-18	16.758	8.9	15.077	8.9	ExpAA=21.75 First60=21.75 PredHel=1 Topology=o4-25i	1	14.5	2.8	82.8	N	2	12.4	4.1	4.1	.		Amac-hemSigP-654978	0	8	1	0	2	0	2	0	0	6	2	0	8	0	1.53	0.11	0	0.31	0	0.26	0	0
AmHem-518304	101	0	0	AmHem-518304	306		L	*	SIG	16-17	10.843	5.71	9.257	5.71	ExpAA=0.33 First60=0.33 PredHel=0 Topology=o	0				Y-NoSP	1	9.9	8.9	.	.		AmHem-518304	0	6	0	0	0	0	0	0	0	0	0	0	6	0	2.08	0	0	0	0	0	0	0
AmHem-485553	260	0	1	AmHem-485553	783		L	*	CYT		28.287	10.95			ExpAA=0.02 First60=0.00 PredHel=0 Topology=o	0				N	0	8.5	7.7	11.5	.		AmHem-485553	0	0	30.17	14.36	5.59	2.29	0	8.93	0	7.13	4.27	0	30.17	0	0	1.53	0.53	0.39	0.15	0	0.39	0
AmHem-372741	125	0	0	AmHem-372741	378		M	*	SIG	18-19	13.538	4.19	11.512	4.23	ExpAA=0.01 First60=0.00 PredHel=0 Topology=o	0				Y-NoSP	1	12	6.4	4.8	.		AmHem-372741	622.01	218	11	0	0	0	0	0	0	0	0	0	622.01	209.03	52.24	1.53	0	0	0	0	0	0
AmHem-10108	331	0	1	AmHem-10108	993		R		CYT		37.236	8.79			ExpAA=0.00 First60=0.00 PredHel=0 Topology=o	0				N	11	15.7	7.9	5.1	.	1 | 71 CQTRRRR|SR 0.529 *ProP* |	AmHem-10108	0	0	0	0	0	0	14	0	10	0	0	170.34	170.34	0	0	0	0	0	0	0.61	0	0.33
AmHem-392081	98	0	0	AmHem-392081	297		V	*	BL/SIG		10.666	8.58			ExpAA=22.45 First60=22.45 PredHel=1 Topology=o15-37i	1	22.4	15.3	62.2	Y-NoSP	1	12.2	10.2	7.1	.		AmHem-392081	99.15	116.5	35.3	213.37	106.11	186.24	60.06	17.16	34.08	1.47	39.48	35.16	213.37	51.32	42.88	7.6	33.49	31.59	52.33	14.87	3.21	6.43
Amac-hemSigP-507947	490	0	5	Amac-hemSigP-507947	1738		M		CYT		55.758	6.9			ExpAA=0.16 First60=0.00 PredHel=0 Topology=o	0				N	0	11.2	5.1	5.9	.		Amac-hemSigP-507947	61.81	0	56	28.33	8.5	55	87	70.92	67	94	56.7	70.82	94	3.02	0	1.13	0.42	0.24	1.45	2.02	1.24	1.19
AmHem-40348	329	0	1	AmHem-40348	990		M	*	SIG	15-16	35.392	8.83	33.975	8.83	ExpAA=0.76 First60=0.02 PredHel=0 Topology=o	0				N	1	8.5	10.9	7.6	.	1 | 105 ARSRRRR|VA 0.814 *ProP* |	AmHem-40348	66	155	48	109	66	38	108	56	40	24	77	170	170	6.08	10.21	1.83	3.04	3.49	1.9	4.74	1.85	1.34
AmHem-521636	259	0	1	AmHem-521636	777		F		SIG	18-19	27.704	8.94	25.718	9.14	ExpAA=0.16 First60=0.08 PredHel=0 Topology=o	0				N	6	15.1	9.7	4.6	.		AmHem-521636	63	0	0	0	0	0	0	0	0	0	0	0	63	7.76	0	0	0	0	0	0	0	0
AmHem-370464	169	0	0	AmHem-370464	510		Q	*	CYT		18.527	9.03			ExpAA=0.14 First60=0.14 PredHel=0 Topology=o	0				Y-NoSP	10	16	7.7	11.2	.		AmHem-370464	137.47	102.87	0	12	0	0	0	0	0	0	0	0	137.47	29.4	15.72	0	0.78	0	0	0	0	0
Amac-hemSigP-418705	178	0	2	Amac-hemSigP-418705	539		M		SIG	22-23	20.116	6.11	17.562	6.16	ExpAA=0.46 First60=0.46 PredHel=0 Topology=o	0				N	0	15.2	4.5	5.6	.		Amac-hemSigP-418705	0	0	0	0	0	0	0	0	0	0	0	0	0	0	0	0	0	0	0	0	0	0
AmHem-482237	103	0	0	AmHem-482237	312		M	*	SIG	19-20	11.174	5.54	9.229	5.04	ExpAA=1.11 First60=1.11 PredHel=0 Topology=o	0				N	0	8.7	6.8	1	.		AmHem-482237	35	17	1	3	8	6	23	0	6	15	6	18	35	16.47	5.69	0.2	0.43	2.16	1.53	5.17	0	1.03
AmHem-442168	573	0	3	AmHem-442168	1722		I	*	CYT		64.779	6.01			ExpAA=5.63 First60=3.88 PredHel=0 Topology=o	0				N	0	13.1	5.2	4.2	.	1 | 135 VVVRFIR|SL 0.516 *ProP* |	AmHem-442168	0	0	0	0	0	0	0	13	4	25.16	20.94	0	25.16	0	0	0	0	0	0	0	0.23	0.07
Amac-hemSigP-418708	205	0	2	Amac-hemSigP-418708	620		M		SIG	22-23	23.133	6.3	20.579	6.35	ExpAA=0.39 First60=0.39 PredHel=0 Topology=o	0				N	0	15.1	4.4	5.4	.		Amac-hemSigP-418708	18.22	30	3	0	0	0	0	0	0	0	0	0	30	2.99	3.52	0.2	0	0	0	0	0	0
AmHem-273790	83	0	0	AmHem-273790	249		M		SIG	19-20	9.276	9.35	7.18	9.33	ExpAA=0.24 First60=0.24 PredHel=0 Topology=o	0				N	0	10.8	6	4.8	.		AmHem-273790	27	49	10	56	279	11	0	0	0	0	0	0	279	20.55	26.43	3.17	12.94	122.21	4.55	0	0	0
Amac-hemSigP-212236	137	0	1	Amac-hemSigP-212236	1207		M		SIG	16-17	14.493	5.34	12.81	4.93	ExpAA=0.52 First60=0.52 PredHel=0 Topology=o	0				Y-NoSP	0	12.4	11.7	9.5	.		Amac-hemSigP-212236	182	163	22	1	103	50	301.64	8	78	21	33.98	577.23	577.23	13.33	8.55	0.67	0.02	4.33	1.98	10.53	0.21	2.07
AmHem-644667	382	0	1				S		SIG	24-25	41.761	5.98	39.112	6.25	ExpAA=6.30 First60=5.96 PredHel=0 Topology=o	0				Y-NoSP	0	15.7	8.9	6.5	.		AmHem-644667	83	0	0	0	0	0	0	0	0	0	0	0	83	6.43	0	0	0	0	0	0	0	0
AmHem-485559	269	0	0	AmHem-485559	807		R		SIG	27-28	29.067	10.29	26.252	9.76	ExpAA=24.84 First60=24.10 PredHel=1 Topology=i12-34o	1	8.2	87.4	4.5	Y-NoSP	0	11.2	11.5	6.3	.	1 | 156 LAKRLRR|SM 0.530 *ProP* |	AmHem-485559	18	88	97	575	82	36	119	123	146	111	193	80	575	2.12	7.4	4.73	20.48	5.54	2.29	6.67	5.2	6.23
Amac-hemSigP-474114	99	0	0	Amac-hemSigP-474114	421		M		SIG	19-20	10.862	8.78	8.779	8.68	ExpAA=0.12 First60=0.12 PredHel=0 Topology=o	0				N	1	10.1	6.1	7.1	.		Amac-hemSigP-474114	156	154	78	552	1120	100	0	0	0	7	0	0	1120	44.2	31.14	9.17	47.39	182.4	15.37	0	0	0
AmHem-707688	331	0	2				M		SIG	30-31	35.622	5.97	32.786	5.81	ExpAA=20.49 First60=20.46 PredHel=1 Topology=i7-29o	1	6.6	91.2	2.1	N	3	11.5	8.2	7.6	.	1 | 67 ALHRAKR|VV 0.807 *ProP* |	AmHem-707688	10	0	5	12	27	17	0	10	2	0	4	0	27	0.91	0	0.19	0.33	1.42	0.84	0	0.33	0.07
AmHem-624390	328	0	0				E		CYT		36.988	4.74			ExpAA=0.97 First60=0.00 PredHel=0 Topology=o	0				Y-NoSP	3	11.9	7	4.3	.		AmHem-624390	54	0	0	0	0	0	0	0	0	0	0	0	54	5.01	0	0	0	0	0	0	0	0
AmHem-399010	459	0	3	AmHem-399010	1380		S	*	CYT		50.791	8.33			ExpAA=0.12 First60=0.00 PredHel=0 Topology=o	0				Y-NoSP	4	10.2	12	14.8	.		AmHem-399010	10	14	36.82	0	6.9	28.28	76.73	0	27	8	0	0	76.73	0.63	0.63	0.96	0	0.25	0.96	2.3	0	0.62
AmHem-399011	520	0	2	AmHem-399011	1563		G	*	CYT		57.22	6.81			ExpAA=0.12 First60=0.00 PredHel=0 Topology=o	0				Y-NoSP	4	10.4	12.3	14.2	.		AmHem-399011	0	0	23.18	0	54.1	1.97	0	10.98	0	0	26.06	174.21	174.21	0	0	0.53	0	1.7	0.06	0	0.22	0
AmHem-486079	291	0	0	AmHem-486079	873		M		CYT		32.392	8.73			ExpAA=0.07 First60=0.03 PredHel=0 Topology=o	0				N	0	10	9.6	3.4	.		AmHem-486079	11.72	0	135.58	19.81	66.65	148.92	19.26	170.22	20.9	36.21	18.44	23.83	170.22	1.25	0	6.01	0.64	4.09	8.63	0.98	6.55	0.81
AmHem-486087	328	0	0	AmHem-486087	984		N		CYT		35.193	8.53			ExpAA=0.01 First60=0.00 PredHel=0 Topology=o	0				N	2	11	11.9	5.5	.	1 | 90 RESRPQR|SA 0.720 *ProP* |	AmHem-486087	36.63	3.68	1034.56	82.82	152.89	355.13	245.38	1291.73	877.45	851.14	1043.13	328.68	1291.73	3.4	0.24	39.75	2.33	8.15	17.85	10.85	43.08	29.54
AmHem-388679	450	0	0	AmHem-388679	1353		L	*	CYT		51.711	6.34			ExpAA=0.01 First60=0.00 PredHel=0 Topology=o	0				Y-NoSP	1	14.2	6.7	3.8	.		AmHem-388679	14	0	0	10	30	3	10	186	15	14	2	85	186	0.9	0	0	0.19	1.11	0.1	0.31	4.3	0.35
AmHem-423790	203	0	1	AmHem-423790	609		M		CYT		23.051	9.32			ExpAA=0.01 First60=0.00 PredHel=0 Topology=i	0				N	0	9.4	7.9	4.4	.	1 | 120 SVLRLKR|PV 0.571 *ProP* |	AmHem-423790	0	0	125.69	25.63	6.33	81.72	35.5	943.49	440.27	233.99	44.5	0	943.49	0	0	8.75	1.3	0.61	7.44	2.84	57.05	26.87
AmHem-354994	166	0	0	AmHem-354994	501		M	*	SIG	18-19	18.286	5.14	16.401	5.14	ExpAA=13.88 First60=13.87 PredHel=0 Topology=o	0				Y-NoSP	0	10.2	6.6	3.6	.	1 | 30 ASRRSKR|AA 0.739 *ProP* |	AmHem-354994	0	0	0	0	0	12	2	0	0	0	0	0	12	0	0	0	0	0	1.43	0.21	0	0
AmHem-423786	338	0	2	AmHem-423786	1014		N		CYT		37.48	9.6			ExpAA=0.00 First60=0.00 PredHel=0 Topology=o	0				Y-NoSP	18	15.4	9.2	8.3	.	2 | 48 IFMRRKR|HV 0.801 *ProP* | 234 SVLRLKR|PV 0.571 *ProP* |	AmHem-423786	0	0	23.51	0	33.75	205.3	14.54	206.3	0	0	0	104.45	206.3	0	0	0.87	0	1.74	9.96	0.62	6.64	0
AmHem-441102	636	0	2	AmHem-441102	1911		A	*	SIG	41-42	72.788	6.38	68.37	6.09	ExpAA=23.51 First60=22.66 PredHel=1 Topology=i12-34o	1	3.5	94.7	1.9	N	0	11.8	4.7	3.3	.		AmHem-441102	0	0	1	0	0	0	0	73	38	4	24	14	73	0	0	0.02	0	0	0	0	1.15	0.61
AmHem-4663	212	0	0	AmHem-4663	639		G	*	CYT		22.776	8.62			ExpAA=0.99 First60=0.37 PredHel=0 Topology=o	0				Y-NoSP	0	10.8	12.7	6.6	.		AmHem-4663	0	20	5	0	2	11	0	2	0	2	0	0	20	0	2.26	0.33	0	0.18	0.94	0	0.11	0
AmHem-354993	166	0	0	AmHem-354993	501		M	*	SIG	18-19	18.202	5.34	16.401	5.14	ExpAA=13.64 First60=13.64 PredHel=1 Topology=o4-21i	1	10.2	2.4	87.3	Y-NoSP	0	10.8	6.6	3	.	1 | 30 ASRRSKR|AA 0.739 *ProP* |	AmHem-354993	0	0	0	0	0	12	2	0	0	20	7	0	20	0	0	0	0	0	1.43	0.21	0	0
AmHem-418713	761	1.97109	3	AmHem-418713	2286	Y	M	*	BL	22-23	85.046	7.85	82.489	7.89	ExpAA=0.32 First60=0.24 PredHel=0 Topology=o	0				Y-NoSP	0	12.2	5.7	3.8	.		AmHem-418713	266.91	0	0	0	0	0	0	0	0	0	0	0	266.91	9.69	0	0	0	0	0	0	0	0
AmHem-486078	268	0	0	AmHem-486078	807		H	*	CYT		29.182	8.61			ExpAA=3.46 First60=1.70 PredHel=0 Topology=o	0				N	1	10.1	10.1	3.7	.		AmHem-486078	82.65	31.32	1202.88	195.38	234.46	519.71	507.6	1055.62	818.03	652.1	577.64	398.69	1202.88	9.72	2.64	58.62	6.96	15.84	33.13	28.46	44.66	34.93
AmHem-648822	168	0	0				M		BL	23-24	18.828	9.22	16.259	9.35	ExpAA=1.29 First60=1.29 PredHel=0 Topology=o	0				N	0	14.3	9.5	7.1	1.8		AmHem-648822	21	0	0	0	0	0	0	63	0	0	0	0	63	4.53	0	0	0	0	0	0	4.89	0
AmHem-443381	247	1.21457	2	AmHem-443381	744		M	*	CYT		27.331	9.07			ExpAA=0.32 First60=0.28 PredHel=0 Topology=o	0				N	2	11.3	7.3	7.3	.		AmHem-443381	0	0	0	0	0	0	0	0	0	0	0	0	0	0	0	0	0	0	0	0	0	0
AmHem-458206	228	0	1	AmHem-458206	687		M	*	CYT		25.15	6.7			ExpAA=0.00 First60=0.00 PredHel=0 Topology=o	0				N	0	12.3	8.3	5.3	.		AmHem-458206	43	105	10	8	27	41	29.48	13.51	6	12.3	5	32	105	6.18	10.79	0.6	0.35	2.23	3.19	2.02	0.7	0.31
AmHem-443384	306	0	2	AmHem-443384	921		M	*	CYT		33.857	9.3			ExpAA=0.25 First60=0.23 PredHel=0 Topology=o	0				N	4	14.1	7.5	7.2	.		AmHem-443384	0	0	33.5	0	116.49	0	0	0	0	0	0	0	116.49	0	0	1.39	0	6.71	0	0	0	0
Amac-hemSigP-153051	403	0	2	Amac-hemSigP-153051	1210		M		BL	22-23	46.195	6.77	43.641	6.83	ExpAA=0.25 First60=0.24 PredHel=0 Topology=o	0				Y-NoSP	0	11.9	5	4.2	.		Amac-hemSigP-153051	65.85	0	0	0	0	0	0	0	0	0	0	0	65.85	4.81	0	0	0	0	0	0	0	0
AmHem-423785	256	0	1	AmHem-423785	771		S	*	CYT		28.65	8.58			ExpAA=0.18 First60=0.07 PredHel=0 Topology=o	0				N	0	11.3	9.8	4.7	.	1 | 119 SVLRLKR|PV 0.571 *ProP* |	AmHem-423785	3010.05	3261.1	2005.81	5336.24	6501.56	17954.3	7781.38	605.28	170.11	332.24	267.55	4214.02	17954.3	374.43	290.2	103.4	201.02	464.72	1210.54	461.52	27.09	7.68
AmHem-337334	208	0	0	AmHem-337334	627		S	*	SIG	25-26	22.816	6.3	20.118	5.64	ExpAA=14.48 First60=12.76 PredHel=0 Topology=o	0				Y-NoSP	0	14.4	6.7	4.8	.		AmHem-337334	2233.45	1742.87	11822.1	6874.18	10514.1	39149.3	25725.8	40204.9	11557.5	9565.72	7167.43	10582.8	40204.9	361.18	201.52	792.53	336.7	977.1	3432.05	1984.17	2339.79	678.86
AmHem-443380	290	0	2	AmHem-443380	873		M	*	CYT		32.285	9.14			ExpAA=0.26 First60=0.24 PredHel=0 Topology=o	0				N	4	13.8	7.2	7.6	.		AmHem-443380	0	0	9.5	58.88	55.42	0	0	0	0	0	0	0	58.88	0	0	0.42	1.91	3.4	0	0	0	0
AmHem-438944	386	0	2	AmHem-438944	1161		M	*	SIG	41-42	41.879	8.62	37.306	8.21	ExpAA=4.48 First60=3.33 PredHel=0 Topology=o	0				Y-NoSP	3	12.7	9.8	6.7	.	1 | 86 GRGRRPR|PC 0.501 *ProP* |	AmHem-438944	0	0	0	0	0	0	0	17.57	2.56	31.24	24.85	53.99	53.99	0	0	0	0	0	0	0	0.48	0.07
AmHem-506976	318	0	0	AmHem-506976	957		M	*	SIG	32-33	34.82	6.98	31.215	6.83	ExpAA=14.03 First60=14.03 PredHel=0 Topology=o	0				Y-NoSP	0	12.3	10.1	5.3	.		AmHem-506976	32.2	18.51	657.83	110	195.73	1284.66	146.62	503.37	339.38	429.61	314.77	40.18	1284.66	3.09	1.27	26.12	3.19	10.78	66.72	6.7	17.35	11.81
AmHem-506978	216	0	0	AmHem-506978	651		M	*	CYT		24.171	6.82			ExpAA=0.00 First60=0.00 PredHel=0 Topology=o	0				Y-NoSP	0	13.4	10.6	3.7	.		AmHem-506978	65.97	49.49	152.17	0	240.27	447.34	226.38	0	40.95	82.39	92.23	0.03	447.34	10.16	5.45	9.71	0	21.27	37.35	16.63	0	2.29
AmHem-501726	207	0	0	AmHem-501726	624		S	*	CYT		23.37	6.71			ExpAA=0.04 First60=0.00 PredHel=0 Topology=o	0				N	0	14.5	6.8	4.8	.	1 | 75 TANRFQR|RV 0.587 *ProP* |	AmHem-501726	0	0	0	0	0	0	0	0	0	40.56	0	0	40.56	0	0	0	0	0	0	0	0	0
AmHem-438945	387	0	2	AmHem-438945	1164		M	*	BL	32-33	41.818	8.49	38.33	8.36	ExpAA=16.09 First60=14.62 PredHel=1 Topology=i21-40o	1	4.9	89.7	5.4	Y-NoSP	3	12.1	9.8	7	.	1 | 87 GRGRRPR|PC 0.501 *ProP* |	AmHem-438945	0	0	0	0	0	0	0	0	0	21.76	19.15	0.01	21.76	0	0	0	0	0	0	0	0	0
AmHem-468583	282	0	1	AmHem-468583	849		M	*	SIG	21-22	31.123	9.07	28.905	9.21	ExpAA=18.79 First60=18.71 PredHel=1 Topology=o4-26i	1	7.8	1.4	90.8	N	2	16	7.1	5	.	1 | 176 TSRRSKR|TL 0.708 *ProP* |	AmHem-468583	0	0	13	0	87	0	0	7.54	0	0	31	0	87	0	0	0.6	0	5.53	0	0	0.3	0
AmHem-438943	370	0	1	AmHem-438943	1113		M	*	BL	32-33	39.984	8.62	36.497	8.5	ExpAA=16.58 First60=15.04 PredHel=1 Topology=i21-40o	1	5.1	89.2	5.7	Y-NoSP	1	12.2	10	6.2	.	1 | 87 GRGRRPR|PC 0.501 *ProP* |	AmHem-438943	0	0	8	6	0	1	10	81.43	19.44	0	0	0	81.43	0	0	0.27	0.15	0	0.04	0.38	2.35	0.57
AmHem-423789	371	0	2	AmHem-423789	1116		N	*	CYT		41.173	9.46			ExpAA=0.14 First60=0.00 PredHel=0 Topology=o	0				N	18	15.1	9.7	8.1	.	2 | 48 IFMRRKR|HV 0.801 *ProP* | 234 SVLRLKR|PV 0.571 *ProP* |	AmHem-423789	4015.95	1783.9	13083	7554.14	8391.36	37792.7	14734.6	22691.9	19386.5	14014.8	9103.67	8677.53	37792.7	321.69	102.29	434.13	183.22	386.21	1640.56	562.56	653.69	563.62
AmHem-398303	258	0	0	AmHem-398303	777		F	*	CYT		27.927	7.74			ExpAA=2.13 First60=0.14 PredHel=0 Topology=o	0				Y-NoSP	1	16.3	8.5	6.2	.		AmHem-398303	1341.89	3792.12	203.81	859.18	1834.24	1071	10	0	0	5.66	8.12	12	3792.12	165.33	334.25	10.41	32.06	129.86	71.52	0.59	0	0
AmHem-487925	214	0	1	AmHem-487925	645		M	*	SIG	24-25	23.798	5.77	21.181	5.46	ExpAA=0.21 First60=0.12 PredHel=0 Topology=o	0				Y-NoSP	0	11.2	9.8	5.1	.		AmHem-487925	59.76	20.35	892.41	152.4	126.88	1248.34	270.33	637.68	442.34	378.13	339.54	135.64	1248.34	9.31	2.27	57.66	7.19	11.37	105.48	20.1	35.77	25.04
Amac-hemSigP-450672	213	0	0	Amac-hemSigP-450672	644		M		SIG	19-20	23.705	5.3	21.746	5.3	ExpAA=10.32 First60=9.82 PredHel=0 Topology=o	0				N	0	13.1	8.5	4.7	.		Amac-hemSigP-450672	4120.28	2018	15404.9	16694.9	17367.4	14155	16824.5	37880.4	4258.15	15255	4572.18	9040.16	37880.4	643.51	225.37	997.33	789.73	1558.75	1198.43	1253.19	2129	241.55
AmHem-461917	259	0	0	AmHem-461917	780		Q	*	CYT		28.545	4.8			ExpAA=8.34 First60=0.40 PredHel=0 Topology=o	0				Y-NoSP	0	12.4	9.7	4.6	.		AmHem-461917	15.99	109.42	8.43	0.19	9.07	29.99	124.08	8.34	32.93	55.68	55.87	6.65	124.08	1.96	9.6	0.43	0.01	0.64	1.99	7.25	0.37	1.47
AmHem-410008	208	0	0	AmHem-410008	627		Y	*	CYT		22.982	6.12			ExpAA=0.24 First60=0.00 PredHel=0 Topology=o	0				Y-NoSP	0	14.9	8.2	3.4	.		AmHem-410008	0	0	2	0	20	0	21	16	0	1	9	63	63	0	0	0.13	0	1.86	0	1.62	0.93	0
AmHem-443279	496	0	1	AmHem-443279	1491		M	*	SIG	19-20	56.927	5.48	54.684	5.42	ExpAA=0.87 First60=0.87 PredHel=0 Topology=o	0				N	0	14.7	3.6	3	.		AmHem-443279	8.6	2.15	2.06	0	0	0	0	0	0	0	0	10	10	0.5	0.09	0.05	0	0	0	0	0	0
AmHem-450672	244	0.819672	0	AmHem-450672	735		A	*	CYT		26.687	7.79			ExpAA=0.39 First60=0.02 PredHel=0 Topology=o	0				N	0	14.8	8.2	4.1	.		AmHem-450672	0	0	0	0	0	0	0	0	0	0	0	0	0	0	0	0	0	0	0	0	0	0
Amac-hemSigP-352095	234	0	0	Amac-hemSigP-352095	1115		M		SIG	16-17	25.337	5.59	23.75	5.59	ExpAA=0.03 First60=0.03 PredHel=0 Topology=o	0				N	0	10.7	9.8	4.7	.		Amac-hemSigP-352095	0	0	0	0	0	0	0	0	0	0	0	0	0	0	0	0	0	0	0	0	0	0
Amac-hemSigP-352090	235	0	0	Amac-hemSigP-352090	1118		M		SIG	17-18	25.575	5.61	23.811	5.61	ExpAA=0.08 First60=0.08 PredHel=0 Topology=o	0				N	0	11.1	9.4	4.7	.		Amac-hemSigP-352090	0	0	0	86.81	72.19	0	0	0	0	0	0	0	86.81	0	0	0	2.1	3.32	0	0	0	0
AmHem-403483	226	0	0	AmHem-403483	681		A	*	CYT		24.609	6.71			ExpAA=0.98 First60=0.01 PredHel=0 Topology=o	0				Y-NoSP	0	13.7	8.4	7.1	.		AmHem-403483	96	300	3942	2343	1057	1350	2395	6139	2973	2759	5157	1606	6139	13.95	31.19	237.5	103.15	88.29	106.37	166.02	321.09	156.94
AmHem-450675	269	0.743494	0	AmHem-450675	810		M	*	CYT		29.634	5.8			ExpAA=0.24 First60=0.01 PredHel=0 Topology=o	0				N	0	14.5	8.2	3.3	.		AmHem-450675	6.72	0	77.12	35.11	107.63	66.97	65.47	291.59	45.85	77.01	31.82	184.84	291.59	0.79	0	3.74	1.24	7.24	4.25	3.65	12.28	1.95
AmHem-351947	233	0	0	AmHem-351947	699		L		CYT		25.95	8.17			ExpAA=0.15 First60=0.14 PredHel=0 Topology=o	0				N	1	15	8.2	4.3	.		AmHem-351947	38	29	0	0	0	0	8	0	0	0	0	0	38	5.34	2.92	0	0	0	0	0.54	0	0
AmHem-427112	584	0	1	AmHem-427112	1755		I	*	CYT		65.766	5.61			ExpAA=0.05 First60=0.00 PredHel=0 Topology=o	0				Y-NoSP	0	9.6	5.5	5	.		AmHem-427112	939	1101	0	0	0	0	0	0	0	0	0	0	1101	45.33	38.06	0	0	0	0	0	0	0
AmHem-348125	268	0	0	AmHem-348125	804		Q		CYT		28.296	6.64			ExpAA=0.04 First60=0.00 PredHel=0 Topology=o	0				Y-NoSP	2	13.4	9.3	7.5	.		AmHem-348125	0	0	48.02	236.84	0	0	19.01	0.6	138.62	204.14	150.4	0	236.84	0	0	2.35	8.47	0	0	1.07	0.03	5.95
AmHem-476118	601	0	0	AmHem-476118	1806		F	*	CYT		68.678	6.51			ExpAA=0.19 First60=0.00 PredHel=0 Topology=o	0				N	0	12	3.7	4.7	.		AmHem-476118	786	129	14	0	0	0	0	0	0	0	0	0	786	36.77	4.32	0.27	0	0	0	0	0	0
AmHem-438043	364	0	2	AmHem-438043	1095		M	*	CYT		40.35	6.79			ExpAA=0.00 First60=0.00 PredHel=0 Topology=o	0				Y-NoSP	1	12.4	9.9	6.3	1.6		AmHem-438043	620	167	4219	2021	2686	4820	4368	17731	5078	5913	3308	3363	17731	50.76	9.79	143.1	50.1	126.36	213.87	170.46	522.1	150.9
Amac-hemSigP-469583	306	0	0	Amac-hemSigP-469583	1189		M		SIG	29-30	34.051	5.86	31.275	5.48	ExpAA=23.10 First60=21.30 PredHel=1 Topology=i7-29o	1	7.2	90.5	2.3	N	1	14.1	7.5	5.9	.	1 | 118 SHSRVSR|DN 0.579 *ProP* |	Amac-hemSigP-469583	2144	6862	2675	13085	11182	757	8	20	0	0	0	0	13085	159.71	365.95	82.54	295.13	478.58	30.56	0.28	0.54	0
AmHem-363369	413	0	1	AmHem-363369	1242		M	*	BL/SIG		46.463	9.2			ExpAA=3.32 First60=2.69 PredHel=0 Topology=o	0				Y-NoSP	0	11.9	8.7	5.1	.		AmHem-363369	0	0	0	0	0	0	0	2	0	68	2	0	68	0	0	0	0	0	0	0	0.05	0
AmHem-363370	421	0	1	AmHem-363370	1266		K	*	BL/SIG		47.264	9.31			ExpAA=3.04 First60=1.66 PredHel=0 Topology=o	0				Y-NoSP	0	12.1	9	4.8	.		AmHem-363370	0	0	0	0	0	0	0	0	0	0	0	0	0	0	0	0	0	0	0	0	0	0
AmHem-443278	795	0	1	AmHem-443278	2388		M	*	BL	43-44	91.391	6.69	86.291	6.36	ExpAA=8.00 First60=8.00 PredHel=0 Topology=o	0				Y-NoSP	0	14	4.7	3.3	.		AmHem-443278	615.4	112.85	44.94	0	8	0	0	0	0	0	0	0	615.4	21.31	2.8	0.64	0	0.16	0	0	0	0
AmHem-385218	362	0	1	AmHem-385218	1089		Q	*	CYT		40.078	8.63			ExpAA=0.17 First60=0.00 PredHel=0 Topology=o	0				Y-NoSP	1	13.8	9.1	5.5	.		AmHem-385218	343.92	1420.66	20.87	1957.56	3156.32	196.62	0	0	3	0	4	0	3156.32	28.34	83.8	0.71	48.84	149.43	8.78	0	0	0.09
AmHem-461915	519	0	1	AmHem-461915	1560		M	*	SIG	22-23	55.874	6.02	53.8	6.03	ExpAA=10.37 First60=9.22 PredHel=0 Topology=o	0				Y-NoSP	6	11.8	9.2	10.6	.	1 | 37 KGPRNRR|SP 0.560 *ProP* |	AmHem-461915	0	0	0	24.83	0	0	0	10.23	55.9	132.64	0	74.72	132.64	0	0	0	0.41	0	0	0	0.2	1.11
AmHem-461913	481	0	1	AmHem-461913	1446		M	*	SIG	26-27	52.056	5.89	49.462	5.9	ExpAA=19.47 First60=12.63 PredHel=0 Topology=o	0				Y-NoSP	6	10.2	8.7	10.8	.	1 | 32 AAMRARR|QT 0.549 *ProP* |	AmHem-461913	3.01	15.58	11.69	27.86	19.48	81.83	77.92	188.92	109.05	308.06	127.45	108.51	308.06	0.18	0.67	0.29	0.5	0.67	2.65	2.22	4.06	2.36
Amac-hemSigP-352087	282	0	0	Amac-hemSigP-352087	1228		M		SIG	16-17	30.386	5.98	28.798	5.99	ExpAA=0.03 First60=0.03 PredHel=0 Topology=o	0				N	1	11.7	10.6	4.6	.		Amac-hemSigP-352087	0	0	0	832.01	520.66	0	0	0	0	0	0	0	832.01	0	0	0	18.09	21.48	0	0	0	0
Amac-hemSigP-456050	286	0	1	Amac-hemSigP-456050	863		M		SIG	24-25	33.349	9.47	30.662	9.64	ExpAA=1.94 First60=1.91 PredHel=0 Topology=o	0				N	0	10.1	4.2	3.1	.		Amac-hemSigP-456050	0	0	44.46	0	4.6	12.36	0	0	0	1.77	0	0	44.46	0	0	2	0	0.29	0.73	0	0	0
Amac-hemSigP-352091	283	0	0	Amac-hemSigP-352091	1231		M		SIG	17-18	30.624	6.02	28.86	6.03	ExpAA=0.08 First60=0.08 PredHel=0 Topology=o	0				N	1	12	10.2	4.6	.		Amac-hemSigP-352091	410.37	2602.99	129.87	20521.6	17665.4	184.36	0	0	0	0	0	0	20521.6	29.38	133.45	3.85	444.92	726.77	7.15	0	0	0
AmHem-455884	289	0	1	AmHem-455884	870		M	*	SIG	17-18	32.064	6.25	30.053	5.78	ExpAA=0.02 First60=0.02 PredHel=0 Topology=o	0				N	0	12.8	6.9	5.5	.		AmHem-455884	495	1327	231	697	2364	308	0	4	0	3523	0	0	3523	53.14	101.94	10.28	22.66	145.83	17.92	0	0.15	0
Amac-hemSigP-352089	283	0	0	Amac-hemSigP-352089	937		M		SIG	17-18	30.617	6.06	28.853	6.07	ExpAA=0.08 First60=0.08 PredHel=0 Topology=o	0				N	1	11.7	11	4.6	.		Amac-hemSigP-352089	1651.32	4378.35	316.09	2965.29	1181.48	135.07	0	0	0	0	0	0	4378.35	162.25	307.87	12.87	88.22	66.7	7.19	0	0	0
Amac-hemSigP-352093	283	0	0	Amac-hemSigP-352093	937		M		SIG	17-18	30.717	5.87	28.951	5.87	ExpAA=0.08 First60=0.08 PredHel=0 Topology=o	0				N	1	10.6	10.6	4.6	.		Amac-hemSigP-352093	2793.31	7990.66	582.04	2909.33	1670.26	184.57	0	14	4	0	0	0	7990.66	274.45	561.88	23.69	86.56	94.3	9.83	0	0.49	0.14
AmHem-509869	314	0	0	AmHem-509869	945		T	*	CYT		34.151	8.46			ExpAA=0.01 First60=0.00 PredHel=0 Topology=o	0				Y-NoSP	2	14	9.2	5.4	.		AmHem-509869	0	0	0	0	0	0	31.07	0	0	0	0	0	31.07	0	0	0	0	0	0	1.44	0	0
AmHem-6053	321	0	0				M		SIG	21-22	36.166	4.63	33.635	4.58	ExpAA=0.01 First60=0.01 PredHel=0 Topology=o	0				Y-NoSP	0	17.1	4.4	2.8	.		AmHem-6053	60	0	0	0	0	0	0	0	0	0	0	0	60	5.71	0	0	0	0	0	0	0	0
AmHem-509868	305	0	0	AmHem-509868	918		M	*	CYT		33.399	7.93			ExpAA=0.01 First60=0.00 PredHel=0 Topology=o	0				Y-NoSP	1	12.8	8.2	5.2	.		AmHem-509868	8	0	12	4	13	0	9.93	0	0	0	25	64	64	0.81	0	0.5	0.12	0.75	0	0.48	0	0
AmHem-469911	307	0.325733	2	AmHem-469911	921		M		SIG	24-25	33.721	6.49	31.262	6.51	ExpAA=5.79 First60=5.78 PredHel=0 Topology=o	0				Y-NoSP	0	14.7	7.2	6.8	.		AmHem-469911	395	767	552	1646	1549	178	36	12	2	14	4	40	1646	39.61	55.05	22.94	49.99	89.26	9.67	1.72	0.43	0.07
AmHem-385223	428	0	1	AmHem-385223	1284		I		CYT		47.836	8.77			ExpAA=9.75 First60=9.74 PredHel=0 Topology=o	0				N	1	12.9	7.9	4.9	.	1 | 37 CILRHAR|SV 0.738 *ProP* |	AmHem-385223	9.06	0	384.53	1603.24	966.25	7.28	0	0	0	4	0	0	1603.24	0.62	0	10.87	33.14	37.9	0.27	0	0	0
AmHem-346808	504	0	3	AmHem-346808	1515		M	*	SIG	19-20	56.008	5.03	53.999	4.98	ExpAA=0.05 First60=0.04 PredHel=0 Topology=o	0				Y-NoSP	0	10.7	7.9	6.5	.		AmHem-346808	218.01	363.85	102.35	713.93	561.53	25.26	0	7.21	0	1504.27	0	0	1504.27	12.37	14.78	2.41	12.26	18.31	0.78	0	0.15	0
AmHem-348129	423	0	1	AmHem-348129	1272		R	*	CYT		44.421	5.71			ExpAA=4.68 First60=4.67 PredHel=0 Topology=o	0				Y-NoSP	2	13.9	9.5	6.6	.	1 | 365 GDSRAER|DS 0.598 *ProP* |	AmHem-348129	426.78	2904.8	3199.91	13497.7	1309.85	1727	2939.39	3468.89	3296.07	2749.29	3221.94	989.17	13497.7	29.45	143.5	91.45	281.97	51.92	64.57	96.65	86.06	82.53
AmHem-348127	409	0	0	AmHem-348127	1230		R	*	CYT		42.949	6.33			ExpAA=4.80 First60=4.78 PredHel=0 Topology=o	0				Y-NoSP	2	13.7	9.5	6.6	.	1 | 351 GDSRAER|DS 0.598 *ProP* |	AmHem-348127	407.72	1744.2	1368.95	5100.37	703.94	1213.34	622.42	2284.03	1524.49	839.73	1285.63	632.94	5100.37	29.22	89.5	40.64	110.68	28.99	47.12	21.26	58.87	39.65
AmHem-457529	458	0	1	AmHem-457529	1377		E	*	CYT		49.894	6.21			ExpAA=0.01 First60=0.00 PredHel=0 Topology=o	0				N	6	10.9	8.3	17.2	.	2 | 294 TTSRLPR|DF 0.510 *ProP* | 326 RMSRRVR|FT 0.529 *ProP* |	AmHem-457529	415.23	466.8	2297.9	2668.01	2709.46	2518.72	4691.27	9208.62	7787.57	6516.17	10119.5	2420.35	10119.5	26.2	21.09	60.06	50.98	98.24	86.13	141.08	208.95	178.33
AmHem-467485	406	0	0	AmHem-467485	1221		R	*	CYT		45.601	8.81			ExpAA=0.01 First60=0.00 PredHel=0 Topology=o	0				Y-NoSP	3	11.6	9.6	5.4	.		AmHem-467485	69.57	42	2	0	0	0	0	8	0	0	0	0	69.57	5.03	2.17	0.06	0	0	0	0	0.21	0
AmHem-424432	453	0	0	AmHem-424432	1362		M	*	SIG	17-18	48.523	8.48	46.738	8.38	ExpAA=0.12 First60=0.01 PredHel=0 Topology=o	0				N	0	9.5	15.7	9.3	0.7		AmHem-424432	1262	321	25192	9358	8757	14547	18400	39839	43589	36755	59988	18879	59988	80.62	14.68	666.59	181.01	321.42	503.58	560.19	915.15	1010.51
AmHem-482809	453	0	0	AmHem-482809	1362		H	*	CYT		49.27	8.97			ExpAA=16.70 First60=16.58 PredHel=0 Topology=o	0				N	10	12.8	8.6	10.4	.		AmHem-482809	0	0	0	1139.29	0	0	0	5823.17	5064.06	5493.46	7514.56	0	7514.56	0	0	0	22.04	0	0	0	133.77	117.4
AmHem-467486	418	0	0	AmHem-467486	1257		R	*	CYT		47.294	8.9			ExpAA=0.01 First60=0.00 PredHel=0 Topology=o	0				Y-NoSP	1	11.7	8.9	5	.		AmHem-467486	57.43	0	0	0	0	0	0	0	0	0	0	0	57.43	4.02	0	0	0	0	0	0	0	0
AmHem-428311	1027	0	1	AmHem-428311	3084		M	*	CYT		112.135	9.43			ExpAA=1.07 First60=0.45 PredHel=0 Topology=o	0				Y-NoSP	89	26	4.7	11	.		AmHem-428311	0	18	55	8	16	40	10	542	796	61	58	152	796	0	0.34	0.6	0.06	0.24	0.57	0.13	5.15	7.63
AmHem-392027	591	3.5533	2	AmHem-392027	1773	Y	M		SIG	27-28	65.95	5.75	62.985	5.62	ExpAA=10.34 First60=10.08 PredHel=0 Topology=o	0				N	0	8.6	3.9	5.4	.		AmHem-392027	0	0	6.2	0	0	0	0	0	0	0	0	0	6.2	0	0	0.12	0	0	0	0	0	0
AmHem-459726	1008	0	5	AmHem-459726	3027		M	*	SIG	29-30	111.38	5.29	108.327	5.23	ExpAA=17.44 First60=17.44 PredHel=0 Topology=o	0				Y-NoSP	1	12.8	8.7	5.3	0.3		AmHem-459726	202	497	201	34	806	786	42	215	15	502	26	34	806	5.44	9.6	2.24	0.28	12.48	11.48	0.54	2.08	0.15
Amac-hemSigP-457526	612	0	1	Amac-hemSigP-457526	1841		M		SIG	19-20	66.435	8.47	64.684	8.35	ExpAA=7.91 First60=7.90 PredHel=0 Topology=o	0				N	7	11.1	8.7	14.5	.	2 | 448 TTSRLPR|DF 0.510 *ProP* | 480 RMSRRVR|FT 0.529 *ProP* |	Amac-hemSigP-457526	372.77	201.2	8367.1	5548.99	1610.54	7863.28	2751.73	4239.1	3506.95	3981.49	3457.39	1649.65	8367.1	17.08	6.6	158.77	76.98	42.4	195.22	60.08	69.83	58.3
AmHem-392024	640	0	3	AmHem-392024	1923		M	*	SIG	27-28	74.467	5.97	71.504	5.83	ExpAA=10.11 First60=10.08 PredHel=0 Topology=o	0				Y-NoSP	0	9.1	4.4	5.9	.		AmHem-392024	790	743	7222.8	6204	3221	9561	5608	24069	8166	7959	5478	4910	24069	34.53	23.26	130.72	82.09	80.88	226.41	116.78	378.18	129.49
Amac-hemSigP-456049	624	0	4	Amac-hemSigP-456049	1877		M		SIG	24-25	73.147	9.64	70.467	9.72	ExpAA=1.72 First60=1.70 PredHel=0 Topology=o	0				Y-NoSP	0	9.6	4.5	5.3	.		Amac-hemSigP-456049	73	26	507.54	38	288.4	13.64	0	43	0	10.23	0	34	507.54	3.28	0.84	9.43	0.52	7.43	0.33	0	0.69	0
AmHem-383146	751	0	2	AmHem-383146	2256		M	*	CYT		85.718	6.88			ExpAA=22.79 First60=22.76 PredHel=1 Topology=i25-47o	1	2.9	93.7	3.3	Y-NoSP	0	12.1	6	4.5	.		AmHem-383146	8	0	36	18	5.39	67	18.86	91.62	12	57	22.91	60.63	91.62	0.29	0	0.55	0.2	0.11	1.34	0.33	1.21	0.16
Amac-hemSigP-389455	311	0	1	Amac-hemSigP-389455	1430		M		CYT		35.74	6.13			ExpAA=2.32 First60=0.00 PredHel=0 Topology=o	0				Y-NoSP	0	12.2	5.1	3.9	.		Amac-hemSigP-389455	74.46	25	0	0	20	0	0	0	0	0	2	0	74.46	4.5	1.08	0	0	0.7	0	0	0	0
AmHem-395431	206	0	1	AmHem-395431	618		P		CYT		23.599	8.45			ExpAA=0.29 First60=0.00 PredHel=0 Topology=o	0				N	0	10.2	4.9	5.3	.		AmHem-395431	6	18	37	0	24	5.64	8	13	6	2.7	2.6	4	37	0.99	2.12	2.53	0	2.27	0.5	0.63	0.77	0.36
AmHem-329429	172	0	1	AmHem-329429	519		D	*	CYT		19.427	4.98			ExpAA=28.39 First60=13.41 PredHel=0 Topology=i	0				Y-NoSP	0	12.8	6.4	5.8	.		AmHem-329429	22	19	2	0	0	1	0	0	0	0	0	0	22	4.59	2.83	0.17	0	0	0.11	0	0	0
AmHem-407587	140	0	3	AmHem-407587	420		L		CYT		15.91	4.94			ExpAA=0.00 First60=0.00 PredHel=0 Topology=o	0				N	0	11.4	4.3	6.4	.		AmHem-407587	14.3	8.57	30.29	0	0	0	0	0	119.97	56.45	10.9	138.8	138.8	4.07	1.74	3.57	0	0	0	0	0	12.4
AmHem-399509	361	0	0	AmHem-399509	1086		M	*	CYT		40.22	4.79			ExpAA=0.01 First60=0.00 PredHel=0 Topology=o	0				Y-NoSP	1	13.3	3.6	5.8	.		AmHem-399509	111	64	73	10	11	15	15	15	34	24	32	40	111	9.18	3.79	2.5	0.25	0.52	0.67	0.59	0.45	1.02
AmHem-303052	375	0	1	AmHem-303052	1128		M	*	CYT		43.646	5.85			ExpAA=0.09 First60=0.00 PredHel=0 Topology=o	0				Y-NoSP	2	11.2	4.5	6.7	.		AmHem-303052	0	0	12	2	8.77	5.8	6	61.9	21	35.31	14.54	0	61.9	0	0	0.39	0.05	0.4	0.25	0.23	1.76	0.6
Amac-hemSigP-389452	502	0	2	Amac-hemSigP-389452	1579		M		CYT		57.541	6.49			ExpAA=1.78 First60=0.00 PredHel=0 Topology=o	0				Y-NoSP	0	11.8	5.2	3.6	.		Amac-hemSigP-389452	45.25	0	0	0	0	17.66	0	0	0	0	0	0	45.25	2.45	0	0	0	0	0.52	0	0	0
Amac-hemSigP-389456	475	0	2	Amac-hemSigP-389456	1498		M		CYT		54.505	7.64			ExpAA=2.38 First60=0.00 PredHel=0 Topology=o	0				Y-NoSP	0	12	5.5	3.6	.		Amac-hemSigP-389456	15.81	0	0	0	0	16.34	0	2	0	0	0	0	16.34	0.91	0	0	0	0	0.51	0	0.04	0
AmHem-516964	123	0	0	AmHem-516964	369		M		CYT		13.511	8.3			ExpAA=0.23 First60=0.23 PredHel=0 Topology=o	0				N	0	5.7	9.8	5.7	.		AmHem-516964	15	0	0	0	0	0	0	0	0	0	0	0	15	5.25	0	0	0	0	0	0	0	0
AmHem-613495	159	0	0				N		CYT		17.95	6.08			ExpAA=0.50 First60=0.00 PredHel=0 Topology=o	0				Y-NoSP	0	11.3	5.7	5	.		AmHem-613495	0	8	0	8	2	6	0	4	0	9	4	0	9	0	1.33	0	0.56	0.27	0.76	0	0.34	0
AmHem-220857	124	0	0	AmHem-220857	375		M	*	CYT		14.553	6.28			ExpAA=0.01 First60=0.00 PredHel=0 Topology=o	0				N	0	7.3	0.8	6.5	.		AmHem-220857	0	0	400.7	123.66	116.7	368.81	29.1	300.6	80.12	154.25	176.5	152.96	400.7	0	0	56.64	12.76	22.84	68.12	4.73	36.89	9.93
AmHem-453999	121	0	0	AmHem-453999	366		G	*	CYT		13.594	6.89			ExpAA=0.00 First60=0.00 PredHel=0 Topology=o	0				N	0	9.1	6.6	4.1	.		AmHem-453999	0	0	0	0	13	0	7	0	0	0	0	0	13	0	0	0	0	2.65	0	1.19	0	0
AmHem-694882	151	0	0				N		CYT		16.367	4.52			ExpAA=0.05 First60=0.00 PredHel=0 Topology=o	0				Y-NoSP	1	11.9	11.9	6	.		AmHem-694882	26	0	0	0	0	0	0	0	0	0	0	0	26	6.6	0	0	0	0	0	0	0	0
AmHem-240490	124	0	0	AmHem-240490	375		M	*	CYT		14.498	7.01			ExpAA=0.00 First60=0.00 PredHel=0 Topology=o	0				N	0	7.3	0.8	6.5	.		AmHem-240490	0	0	245.3	57.34	36.3	175.19	47.9	318.4	90.88	114.75	132.5	75.04	318.4	0	0	34.68	5.92	7.11	32.36	7.79	39.07	11.26
AmHem-48077	116	0	2	AmHem-48077	351		V	*	CYT		13.373	8.37			ExpAA=0.00 First60=0.00 PredHel=0 Topology=o	0				Y-NoSP	1	13.8	4.3	8.6	.	1 | 75 GPRREPR|SL 0.594 *ProP* |	AmHem-48077	0	0	0	0	0	0	6	0	0	0	1	0	6	0	0	0	0	0	0	1.09	0	0
AmHem-503907	151	0	0	AmHem-503907	456		T	*	CYT		17.026	9.23			ExpAA=0.02 First60=0.01 PredHel=0 Topology=o	0				Y-NoSP	0	13.9	4.6	5.3	.		AmHem-503907	4	6	0	0	0	2	0	0	0	0	0	0	6	1	1.08	0	0	0	0.27	0	0	0
AmHem-3912	113	0	0	AmHem-3912	339		M		CYT		12.795	6.07			ExpAA=0.02 First60=0.00 PredHel=0 Topology=o	0				N	3	15	3.5	5.3	.		AmHem-3912	0	0	0	0	0	2	0	1	0	0	6	0	6	0	0	0	0	0	0.44	0	0.15	0
AmHem-521886	112	0	0	AmHem-521886	339		T	*	CYT		13.009	5.29			ExpAA=0.10 First60=0.05 PredHel=0 Topology=o	0				N	1	12.5	4.5	2.7	.		AmHem-521886	0	0	0	0	0	0	0	12	0	0	0	0	12	0	0	0	0	0	0	0	1.75	0
AmHem-418706	241	0	1	AmHem-418706	726		M	*	CYT		28.029	6.05			ExpAA=0.00 First60=0.00 PredHel=0 Topology=o	0				Y-NoSP	1	12	3.7	2.9	.		AmHem-418706	69.76	73.56	2.74	0	0	0	0	0	0	0	0	0	73.56	9.35	7.05	0.15	0	0	0	0	0	0
AmHem-64428	350	0	0				A		CYT		38.095	5.47			ExpAA=0.54 First60=0.15 PredHel=0 Topology=o	0				Y-NoSP	0	14.9	7.1	4.3	.		AmHem-64428	0	0	29	35	68	0	0	0	0	0	0	0	68	0	0	1.03	0.91	3.35	0	0	0	0
AmHem-458207	82	0	0	AmHem-458207	249		C	*	CYT		9.068	8.76			ExpAA=0.01 First60=0.01 PredHel=0 Topology=o	0				N	0	15.9	12.2	2.4	.		AmHem-458207	0	0	0	0	0	0	14.52	0.49	0	3.7	0	0	14.52	0	0	0	0	0	0	5.3	0.13	0
AmHem-400227	184	0	1	AmHem-400227	555		G	*	CYT		21.08	8.64			ExpAA=0.00 First60=0.00 PredHel=0 Topology=o	0				Y-NoSP	1	15.8	4.3	4.9	.		AmHem-400227	16	0	0	0	0	0	0	0	5.82	6	11.57	0	16	3.04	0	0	0	0	0	0	0	0.4
AmHem-400228	219	0	1	AmHem-400228	660		M	*	CYT		24.796	8.52			ExpAA=3.42 First60=3.42 PredHel=0 Topology=o	0				Y-NoSP	1	13.2	5.5	5	.		AmHem-400228	0	0	0	0	7	0	0	20	4.18	0	2.43	0	20	0	0	0	0	0.61	0	0	1.09	0.23
AmHem-458119	127	0	0	AmHem-458119	381		V		CYT		13.311	9.05			ExpAA=0.00 First60=0.00 PredHel=0 Topology=o	0				Y-NoSP	0	8.7	15	8.7	.		AmHem-458119	0	0	0	1	0	0	0	0	0	0	0	38	38	0	0	0	0.1	0	0	0	0	0
AmHem-418709	236	0	1	AmHem-418709	711		M	*	CYT		27.344	5.71			ExpAA=0.00 First60=0.00 PredHel=0 Topology=o	0				Y-NoSP	0	11.4	3	3	.		AmHem-418709	411.18	85.82	11.06	0	0	0	0	0	0	0	0	0	411.18	56.59	8.45	0.63	0	0	0	0	0	0
AmHem-476082	129	0	1	AmHem-476082	390		L	*	CYT		14.171	8.28			ExpAA=0.01 First60=0.00 PredHel=0 Topology=o	0				N	0	13.2	5.4	7	.		AmHem-476082	0	0	0	0	0	8	0	10	0	1	0	0	10	0	0	0	0	0	1.39	0	1.15	0
AmHem-105370	93	0	0	AmHem-105370	282		Q	*	CYT		10.236	6.74			ExpAA=0.69 First60=0.16 PredHel=0 Topology=i	0				Y-NoSP	0	10.8	11.8	4.3	.		AmHem-105370	75.67	74.14	4.06	0	114.06	1.31	0	0	0	80.59	0	0	114.06	43.52	30.3	0.97	0	37.73	0.41	0	0	0
AmHem-515028	251	0	0	AmHem-515028	756		M	*	CYT		27.816	8.56			ExpAA=0.23 First60=0.00 PredHel=0 Topology=o	0				N	0	10.4	8	5.6	.		AmHem-515028	0	0	0	0	0	0	0	0	0	47	0	0	47	0	0	0	0	0	0	0	0	0
AmHem-445427	407	0	1	AmHem-445427	1221		M		CYT		46.529	8.06			ExpAA=0.01 First60=0.00 PredHel=0 Topology=o	0				Y-NoSP	0	13	4.4	4.9	.	1 | 108 VRYRLKR|GP 0.514 *ProP* |	AmHem-445427	0	0	0	7.08	33	0	0	10.61	0	7.08	5	0	33	0	0	0	0.15	1.37	0	0	0.28	0
AmHem-486083	204	0	0	AmHem-486083	615		H	*	CYT		22.423	6.13			ExpAA=1.75 First60=1.75 PredHel=0 Topology=o	0				Y-NoSP	0	9.3	9.3	2.5	.		AmHem-486083	0	0	9.02	0	0	21.26	16.77	23.43	14.75	11.55	2.79	17.79	23.43	0	0	0.62	0	0	1.91	1.33	1.4	0.89
AmHem-443382	199	0	2	AmHem-443382	600		M	*	CYT		22.269	8.54			ExpAA=0.39 First60=0.34 PredHel=0 Topology=o	0				N	2	10.1	8	7.5	.		AmHem-443382	0	0	0	64.12	68.09	0	0	0	0	0	0	0	68.09	0	0	0	3.33	6.71	0	0	0	0
AmHem-12461	176	0	1	AmHem-12461	531		V	*	CYT		19.437	6.76			ExpAA=0.04 First60=0.01 PredHel=0 Topology=o	0				N	0	16.5	9.1	5.1	.		AmHem-12461	71	25	99	145	137	24	0	0	0	0	0	0	145	14.35	3.61	8.3	8.88	15.92	2.63	0	0	0
AmHem-538401	146	0	0				K		CYT		15.764	5.66			ExpAA=0.03 First60=0.03 PredHel=0 Topology=o	0				Y-NoSP	4	14.4	8.2	8.9	.		AmHem-538401	4	8	0	0	10	6	0	0	0	0	0	0	10	1.07	1.52	0	0	1.53	0.87	0	0	0
AmHem-70968	348	0	0				M		CYT		40.042	6.68			ExpAA=0.00 First60=0.00 PredHel=0 Topology=o	0				Y-NoSP	1	13.2	7.2	4	.		AmHem-70968	107	169	0	38	0	8	0	0	0	0	0	0	169	9.23	10.43	0	0.99	0	0.37	0	0	0
AmHem-576720	328	0	0				K		CYT		37.72	8.73			ExpAA=0.10 First60=0.10 PredHel=0 Topology=o	0				Y-NoSP	0	12.2	6.7	4	.	1 | 244 CRGRDKR|NS 0.673 *ProP* |	AmHem-576720	20.74	1.89	0	0	0	8	0	0	0	0	0	0	20.74	1.92	0.13	0	0	0	0.4	0	0	0
AmHem-460976	213	0	0	AmHem-460976	642		S	*	CYT		23.953	5.53			ExpAA=0.00 First60=0.00 PredHel=0 Topology=o	0				Y-NoSP	1	17.4	6.6	1.9	.		AmHem-460976	131.89	36.77	0	0	0	0	8	0	0	0	0	0	131.89	20.68	4.12	0	0	0	0	0.6	0	0
AmHem-576721	363	0	0				K		CYT		41.756	8.91			ExpAA=0.10 First60=0.10 PredHel=0 Topology=o	0				Y-NoSP	0	12.4	6.3	3.6	.	1 | 244 CRGRDKR|NS 0.673 *ProP* |	AmHem-576721	150.26	193.11	20	62	0	0	0	0	0	0	0	0	193.11	12.34	11.35	0.68	1.54	0	0	0	0	0
AmHem-460975	239	1.25523	0	AmHem-460975	720		F	*	CYT		26.696	6.72			ExpAA=0.06 First60=0.06 PredHel=0 Topology=o	0				N	0	14.6	6.3	2.1	.		AmHem-460975	106.34	0	0	0	0	0	0	0	0	0	0	0	106.34	14.41	0	0	0	0	0	0	0	0
AmHem-460974	256	0	0	AmHem-460974	771		F	*	CYT		29.162	6.42			ExpAA=0.21 First60=0.16 PredHel=0 Topology=o	0				N	0	14.5	6.3	3.5	.		AmHem-460974	268.77	127.23	0	0	0	0	0	0	0	0	0	0	268.77	33.43	11.32	0	0	0	0	0	0	0
AmHem-477238	453	0	2	AmHem-477238	1362		M	*	CYT		52.02	6			ExpAA=0.05 First60=0.00 PredHel=0 Topology=o	0				N	0	10.6	5.7	5.1	.		AmHem-477238	1950	2992	3089	3091	2199	2070	1836	3378	3014	3197	2883	1365	3378	124.57	136.87	81.74	59.79	80.71	71.66	55.9	77.6	69.87
AmHem-404046	513	0	1	AmHem-404046	1542		S	*	CYT		59.375	5.74			ExpAA=4.61 First60=0.00 PredHel=0 Topology=o	0				Y-NoSP	0	11.1	5.7	4.7	.		AmHem-404046	68	4	34	21	6	10	20	6	4	2	4	0	68	3.78	0.16	0.78	0.35	0.19	0.3	0.53	0.12	0.08
AmHem-485554	256	0	0	AmHem-485554	768		C		ANC		28.19	11.62	21.509	11.73	ExpAA=0.02 First60=0.01 PredHel=0 Topology=o	0				N	0	8.6	10.2	7.4	.		AmHem-485554	16.78	90	51.6	116.5	109.68	103.4	0	69.45	35.59	46.77	41.14	482.34	482.34	2.1	8.05	2.67	4.41	7.88	7.01	0	3.12	1.62
AmHem-615156	151	0	0				M		CYT		16.212	9.71			ExpAA=0.01 First60=0.00 PredHel=0 Topology=o	0				N	1	9.9	12.6	7.9	.		AmHem-615156	15	0	1	0	14	0	0	2	0	0	0	0	15	3.77	0	0.1	0	2.02	0	0	0.18	0
AmHem-444059	182	0	0	AmHem-444059	549		M	*	CYT		20.086	6.81			ExpAA=0.08 First60=0.02 PredHel=0 Topology=o	0				N	0	11.5	10.4	4.4	.		AmHem-444059	14	29	15	13.39	62	53.56	49.2	22.95	55.75	24	10	22	62	2.7	4	1.2	0.78	6.88	5.61	4.53	1.6	3.91
AmHem-444061	183	0	0	AmHem-444061	552		M	*	CYT		20.237	8.94			ExpAA=0.08 First60=0.01 PredHel=0 Topology=o	0				N	1	12.6	10.9	5.5	.		AmHem-444061	0	0	0	15.61	0	27.44	27.8	13.05	20.25	19	0	0	27.8	0	0	0	0.91	0	2.85	2.54	0.9	1.41
AmHem-715507	268	0	0				H		CYT		28.888	9.45			ExpAA=0.04 First60=0.00 PredHel=0 Topology=o	0				N	7	10.4	9	11.9	.		AmHem-715507	3	0	0	0	0	0	0	10	15	2	1	0	15	0.35	0	0	0	0	0	0	0.43	0.64
AmHem-461914	225	0	0	AmHem-461914	678		K	*	SIG	17-18	24.942	4.63	22.861	4.48	ExpAA=1.35 First60=0.00 PredHel=0 Topology=o	0				Y-NoSP	0	13.8	9.8	5.3	.		AmHem-461914	0	0	6.89	51.13	25.45	81.19	0	0	0	0	0	49.13	81.19	0	0	0.42	2.26	2.14	6.43	0	0	0
AmHem-440989	328	0	3	AmHem-440989	987		E	*	CYT		37.58	5.81			ExpAA=0.06 First60=0.00 PredHel=0 Topology=o	0				Y-NoSP	0	13.7	7	5.5	.		AmHem-440989	80	30	14	5	14	7	10	1	0	2	14	38	80	7.39	1.98	0.54	0.14	0.74	0.35	0.44	0.03	0
AmHem-444888	492	0	0	AmHem-444888	1479		M	*	SIG	27-28	56.484	5.94	53.513	5.8	ExpAA=0.68 First60=0.66 PredHel=0 Topology=o	0				N	0	10.8	4.9	3.7	.		AmHem-444888	0	0	17.24	0	0	0	0	49.52	46.3	0	0	0	49.52	0	0	0.42	0	0	0	0	1.04	0.98
AmHem-444890	485	0	0	AmHem-444890	1455		M		SIG	27-28	55.511	5.8	52.54	5.66	ExpAA=0.67 First60=0.66 PredHel=0 Topology=o	0				N	1	10.3	5.4	3.9	.		AmHem-444890	10	0	0	22	0	19.47	0	62.61	0	14.51	16.96	70	70	0.59	0	0	0.4	0	0.63	0	1.34	0
AmHem-444889	515	0	0	AmHem-444889	1545		F		CYT		59.165	6.32			ExpAA=0.45 First60=0.45 PredHel=0 Topology=o	0				Y-NoSP	0	10.5	5	3.9	.		AmHem-444889	0	0	48.76	0	16	15.53	41	136.87	191.69	209.49	31.04	0	209.49	0	0	1.12	0	0.51	0.47	1.08	2.73	3.86
AmHem-399507	510	0	2	AmHem-399507	1533		V	*	CYT		58.467	7.43			ExpAA=0.00 First60=0.00 PredHel=0 Topology=o	0				N	0	10.4	6.5	4.9	.	1 | 325 ATPRLSR|ST 0.584 *ProP* |	AmHem-399507	42	80	38	4	149	40	48	5	8	1	10	0	149	2.35	3.21	0.88	0.07	4.79	1.21	1.28	0.1	0.16
AmHem-416456	301	0	0	AmHem-416456	906		M	*	CYT		33.719	8.9			ExpAA=150.47 First60=26.86 PredHel=7 Topology=o29-51i58-80o85-102i107-129o134-156i159-181o201-223i	7	49.5	19.6	30.9	N	0	13.6	9.6	2.7	.	1 | 267 QRQRKYR|YL 0.674 *ProP* |	AmHem-416456	0	0	4.26	17	3.1	0	0	38.6	31.55	20.21	0	0	38.6	0	0	0.18	0.53	0.18	0	0	1.42	1.17
AmHem-416457	326	0	0	AmHem-416457	981		M	*	CYT		36.551	8.45			ExpAA=150.36 First60=26.86 PredHel=7 Topology=o29-51i58-80o85-102i107-129o134-156i159-181o201-223i	7	45.7	18.1	36.2	Y-NoSP	5	14.7	8.9	3.4	.	1 | 266 QRQRKYR|YL 0.674 *ProP* |	AmHem-416457	34	0	108.74	0	59.9	81	165	274.4	143.45	188.79	199	74	274.4	3.16	0	4.19	0	3.2	4.09	7.32	9.19	4.85
AmHem-350466	182	0	0	AmHem-350466	549		M	*	ANC		20.1	9.49	8.817	4.79	ExpAA=45.41 First60=0.00 PredHel=2 Topology=i77-99o114-136i	2	24.2	8.2	67.6	Y-NoSP	2	10.4	8.2	8.2	.		AmHem-350466	0	0	2	0	0	0	16	1	4	10	0	0	16	0	0	0.16	0	0	0	1.47	0.07	0.28
AmHem-389099	118	0	0	AmHem-389099	357		M	*	ANC		13.663	9.92	6.949	5.31	ExpAA=20.53 First60=20.53 PredHel=1 Topology=i31-53o	1	18.6	55.1	26.3	Y-NoSP	1	13.6	2.5	1.7	.		AmHem-389099	282	77	336	209	287	204	280	139	350	366	352	181	366	104.25	20.29	51.58	23.42	61	40.92	49.45	18.52	47.09
AmHem-428391	159	0	1	AmHem-428391	480		D	*	ANC		17.691	7.74	11.41	8	ExpAA=23.20 First60=23.20 PredHel=1 Topology=o31-53i	1	13.8	19.5	66.7	Y-NoSP	3	21.4	6.3	6.3	.		AmHem-428391	0	0	19	0	2	32	12	65	65	45	44	36	65	0	0	1.84	0	0.27	4.05	1.33	5.46	5.51
AmHem-598404	77	0	0				M		CYT		8.523	5.48			ExpAA=0.04 First60=0.03 PredHel=0 Topology=o	0				Y-NoSP	0	14.3	9.1	2.6	.		AmHem-598404	0	0	0	0	0	0	0	0	0	0	0	0	0	0	0	0	0	0	0	0	0	0
AmHem-316753	74	0	0	AmHem-316753	225		M	*	BL/SIG		8.421	5.68			ExpAA=6.89 First60=6.89 PredHel=0 Topology=o	0				N	1	10.8	6.8	12.2	.		AmHem-316753	1249	1455	936	1332	1261	953	947	594	699	1083	746	362	1455	1243.49	1022.83	389.11	402.83	722.76	516.1	452.65	214.32	254.76
AmHem-126149	73	0	0	AmHem-126149	222		M	*	CYT		8.935	4.41			ExpAA=0.00 First60=0.00 PredHel=0 Topology=i	0				N	1	2.7	5.5	.	.	3 | 56 EEKRKKR|KK 0.575 *ProP* | 59 RKKRKKR|RE 0.719 *ProP* | 73 RRGRRRR|-- 0.684 *ProP* |	AmHem-126149	0	0	0	2	7	0	0	0	0	0	0	0	7	0	0	0	0.63	4.17	0	0	0	0
AmHem-446284	111	0	0	AmHem-446284	336		M	*	CYT		12.428	5.79			ExpAA=0.10 First60=0.02 PredHel=0 Topology=o	0				N	3	9.9	3.6	6.3	.		AmHem-446284	834.86	477.98	1225.11	592.93	577.92	707	865.17	483	950.11	675.16	826.47	244	1225.11	342.92	139.85	209.06	73.83	136.49	157.59	169.82	71.55	142.08
AmHem-305157	180	0	0	AmHem-305157	543		N	*	CYT		20.198	9.19			ExpAA=0.01 First60=0.01 PredHel=0 Topology=o	0				Y-NoSP	0	13.9	5.6	3.9	.	1 | 16 SSTRVRR|CA 0.659 *ProP* |	AmHem-305157	73.62	199.47	26.16	36.65	37.28	99.64	94.14	2.07	9.81	99.69	7.67	66.55	199.47	14.43	27.94	2.13	2.18	4.2	10.59	8.8	0.15	0.7
AmHem-305160	204	0	0	AmHem-305160	615		N	*	CYT		22.774	8.43			ExpAA=0.01 First60=0.01 PredHel=0 Topology=o	0				Y-NoSP	0	12.3	6.4	3.9	.	1 | 16 SSTRVRR|CA 0.659 *ProP* |	AmHem-305160	282.38	840.53	431.84	515.35	386.72	276.36	504.86	1176.93	487.19	490.31	413.33	109.45	1176.93	46.84	99.67	29.69	25.89	36.86	24.85	39.94	70.25	29.35
AmHem-437435	422	0	1	AmHem-437435	1269		M	*	BL	17-18	46.64	8.05	44.8	6.83	ExpAA=0.42 First60=0.00 PredHel=0 Topology=o	0				Y	0	13.5	9	2.8	.		AmHem-437435	1345	2902	2473	3106	4480	2232	1593	3995	2988	6479	2689	1140	6479	93.05	143.74	70.86	65.06	178.07	83.67	52.52	99.38	75.02
AmHem-394391	203	0	1	AmHem-394391	612		L	*	BL	24-25	21.942	7.7	19.142	7.52	ExpAA=0.60 First60=0.59 PredHel=0 Topology=o	0				N	0	11.8	10.3	6.4	.		AmHem-394391	478	440	786	1917	986	32	0	0	0	0	0	0	1917	79.79	52.51	54.39	96.93	94.59	2.9	0	0	0
AmHem-504431	358	0	0	AmHem-504431	1077		M	*	CYT		38.814	8.52			ExpAA=0.09 First60=0.04 PredHel=0 Topology=o	0				Y	1	14.8	8.7	4.5	.		AmHem-504431	0	28.84	8.49	0	68.64	4.13	0	12.22	0	0	0	0	68.64	0	1.72	0.29	0	3.29	0.19	0	0.37	0
Amac-hemSigP-459685	481	0	2	Amac-hemSigP-459685	1448		M		BL	25-26	52.898	8.51	50.342	8.45	ExpAA=0.02 First60=0.01 PredHel=0 Topology=o	0				Y	0	11	7.3	4.6	.		Amac-hemSigP-459685	0	0	0	0	0	0	0	0	14.67	0	0	0	14.67	0	0	0	0	0	0	0	0	0.32
AmHem-220025	98	0	0	AmHem-220025	297		V	*	CYT		11.185	6.99			ExpAA=0.47 First60=0.47 PredHel=0 Topology=o	0				Y-NoSP	0	19.4	5.1	4.1	.		AmHem-220025	8	0	52	8	13	10	27	41	52	39	37	3	52	4.14	0	11.19	1.26	3.87	2.81	6.68	7.66	9.81
AmHem-510085	319	0	0	AmHem-510085	957		Q		CYT		35.163	9.06			ExpAA=0.14 First60=0.02 PredHel=0 Topology=o	0				N	1	14.1	7.8	4.1	.		AmHem-510085	101	0	0	0	0	0	0	0	0	0	0	0	101	9.68	0	0	0	0	0	0	0	0
AmHem-291038	198	0	2	AmHem-291038	597		G	*	CYT		22.056	8.33			ExpAA=8.11 First60=3.37 PredHel=0 Topology=o	0				N	0	13.1	7.6	4.5	.		AmHem-291038	43	2	11	0	34	0	0	0	0	0	0	0	43	7.42	0.25	0.79	0	3.37	0	0	0	0
AmHem-415642	372	0	1	AmHem-415642	1119		D	*	CYT		39.617	7.14			ExpAA=0.01 First60=0.00 PredHel=0 Topology=o	0				N	1	14.8	7.8	5.9	.		AmHem-415642	4	0	129	12	10	47	44	71	220	116	72	32	220	0.32	0	4.27	0.29	0.46	2.03	1.67	2.04	6.38
AmHem-292480	303	0	0	AmHem-292480	912		R	*	CYT		32.98	5.94			ExpAA=0.44 First60=0.00 PredHel=0 Topology=o	0				N	0	13.2	8.9	3.6	.		AmHem-292480	39.72	458.43	0	4.25	0	0	0	1.6	0	0	0	175	458.43	4.03	33.29	0	0.13	0	0	0	0.06	0
AmHem-347045	286	0	1	AmHem-347045	861		M	*	SIG	20-21	31.032	5.31	28.958	4.98	ExpAA=0.04 First60=0.01 PredHel=0 Topology=o	0				N	0	9.4	8.4	4.5	.		AmHem-347045	390	195	697	468	909	536	1013	1192	1553	1635	1336	494	1635	42.4	15.17	31.4	15.41	56.78	31.58	52.5	46.61	61.29
AmHem-383608	404	0.247525	0	AmHem-383608	1215		Q	*	CYT		44.738	8.92			ExpAA=0.05 First60=0.00 PredHel=0 Topology=o	0				Y-NoSP	1	11.4	6.4	5	.		AmHem-383608	240.64	206	244.86	331.96	884.88	18.13	0	2	0	0	0	0	884.88	17.49	10.72	7.37	7.3	36.95	0.71	0	0.05	0
AmHem-479785	437	0	2	AmHem-479785	1314		G	*	CYT		48.372	7.23			ExpAA=0.13 First60=0.00 PredHel=0 Topology=o	0				N	4	12.4	7.1	7.3	.		AmHem-479785	0	0	149.97	0	15.97	26.83	24.24	152.78	77.82	56.88	44.08	31.99	152.78	0	0	4.13	0	0.61	0.97	0.77	3.65	1.88
AmHem-327238	474	0	2	AmHem-327238	1425		Y	*	CYT		52.962	6.31			ExpAA=0.21 First60=0.20 PredHel=0 Topology=o	0				Y-NoSP	1	12	9.5	5.3	0.6		AmHem-327238	56	35	18	41	138	8	2	22	1	11	0	0	138	3.4	1.52	0.45	0.75	4.82	0.26	0.06	0.48	0.02
Amac-hemSigP-386801	470	0	4	Amac-hemSigP-386801	1957		M		SIG	19-20	51.789	5.92	49.785	5.93	ExpAA=3.53 First60=3.23 PredHel=0 Topology=o	0				Y-NoSP	1	12.8	5.7	5.5	.		Amac-hemSigP-386801	614	190	10415.3	1605	9003	2888.11	4745.75	9664	7824.02	7513.95	5924	3374.01	10415.3	26.33	5.84	184.96	20.84	221.81	67.11	96.97	148.99	121.73
AmHem-504427	409	0	0	AmHem-504427	1230		M	*	CYT		44.157	8.43			ExpAA=0.08 First60=0.04 PredHel=0 Topology=o	0				Y-NoSP	3	15.6	9.5	4.9	.		AmHem-504427	1210	4318.16	593.51	1429	4566.36	227.87	80	77.78	83	4517	42	87	4566.36	86.72	221.58	17.62	31.01	188.04	8.85	2.73	2	2.16
AmHem-459688	513	0	2	AmHem-459688	1542		A	*	CYT		57.081	8.72			ExpAA=0.02 First60=0.00 PredHel=0 Topology=o	0				N	0	11.1	7.2	4.1	.		AmHem-459688	0	0	0	0	0	0	0	0	0	0	0	0	0	0	0	0	0	0	0	0	0	0
AmHem-459689	526	2.85171	2	AmHem-459689	1581	Y	M	*	BL	25-26	56.274	8.49	53.713	8.42	ExpAA=0.01 First60=0.01 PredHel=0 Topology=o	0				N	0	10.6	6.8	4.4	.		AmHem-459689	0	0	0	0	0	0	0	0	0	0	0	0	0	0	0	0	0	0	0	0	0	0
Amac-hemSigP-459686	509	0	2	Amac-hemSigP-459686	1532		M		BL	25-26	56.224	8.49	53.669	8.43	ExpAA=0.01 First60=0.01 PredHel=0 Topology=o	0				N	0	11	7.3	4.5	.		Amac-hemSigP-459686	753	380	781	370	2449	535	520	778	537.33	2099	403	318	2449	42.2	15.25	18.13	6.28	78.85	16.25	13.89	15.68	10.93
AmHem-479782	585	0	2	AmHem-479782	1758		G	*	CYT		64.249	6.9			ExpAA=0.12 First60=0.00 PredHel=0 Topology=o	0				N	4	13.8	7.5	6	.		AmHem-479782	1927	3289	4752.03	6091	2485.03	3117.17	3990.76	8680.22	6517.18	5500.12	6156.92	3064.01	8680.22	92.84	113.5	94.82	88.85	68.79	81.38	91.62	150.36	113.93
AmHem-444008	365	0	1	AmHem-444008	1098		M	*	CYT		39.296	7.54			ExpAA=0.02 First60=0.00 PredHel=0 Topology=o	0				Y-NoSP	1	12.1	8.2	5.2	.	1 | 127 ANVRPCR|SL 0.535 *ProP* |	AmHem-444008	180	0	1383	98	242	270	514	1173.11	1564.4	1765	1026	437	1765	14.69	0	46.76	2.42	11.35	11.94	20	34.43	46.34
AmHem-508896	385	0	0	AmHem-508896	1158		M	*	CYT		42.388	8.33			ExpAA=0.20 First60=0.00 PredHel=0 Topology=o	0				N	0	11.4	7.5	3.6	.		AmHem-508896	183.09	86.62	123.29	20.65	76.82	121.85	198.79	376.3	175.11	295.44	160.01	0	376.3	14.06	4.76	3.92	0.48	3.39	5.07	7.27	10.39	4.88
AmHem-291555	433	0.461894	0	AmHem-291555	1302		N	*	CYT		47.675	8.58			ExpAA=0.19 First60=0.01 PredHel=0 Topology=o	0				N	0	10.9	6.2	3.9	0.7		AmHem-291555	243	43	730	53	452	276	465	654	556	1010	419	299	1010	16.33	2.07	20.32	1.08	17.45	10.05	14.89	15.8	13.56
AmHem-508938	394	0	0	AmHem-508938	1185		M	*	CYT		43.74	8.72			ExpAA=1.57 First60=0.01 PredHel=0 Topology=o	0				Y-NoSP	0	10.7	7.4	4.8	.		AmHem-508938	686.22	1678.64	685.04	1620.95	2028.5	738.02	1028.15	1562.18	1000.75	5149.44	806.34	611.43	5149.44	51.31	89.87	21.22	36.7	87.15	29.91	36.64	42.01	27.16
AmHem-370484	266	0	1	AmHem-370484	801		M	*	SIG	24-25	29.018	6.52	26.516	5.75	ExpAA=4.02 First60=1.77 PredHel=0 Topology=o	0				Y	0	13.5	7.9	4.5	.	1 | 119 DLRRVKR|AI 0.771 *ProP* |	AmHem-370484	0	0	0	0	9.87	0	0	24.86	30.66	0	0	58.02	58.02	0	0	0	0	0.67	0	0	1.06	1.32
AmHem-370483	285	0	2	AmHem-370483	858		M	*	SIG	24-25	30.786	9.33	28.283	9.05	ExpAA=8.63 First60=1.88 PredHel=0 Topology=o	0				Y	0	13	9.8	6	.	1 | 70 DLRRVKR|AI 0.771 *ProP* |	AmHem-370483	30.62	0	36.14	96.75	58.43	28.1	12.25	76.7	33.77	40.43	43.05	23.78	96.75	3.34	0	1.64	3.2	3.67	1.66	0.64	3.01	1.34
AmHem-370489	334	0	2	AmHem-370489	1005		M	*	SIG	24-25	35.865	6.31	33.362	5.86	ExpAA=7.42 First60=1.78 PredHel=0 Topology=o	0				Y	0	12.9	10.5	5.1	.	1 | 119 DLRRVKR|AI 0.771 *ProP* |	AmHem-370489	28.31	85.92	285.54	445.17	249.42	91.87	150.62	405.49	206.87	374.79	208.89	125.86	445.17	2.56	5.56	10.7	12.19	12.96	4.5	6.5	13.19	6.79
AmHem-343887	169	0	0	AmHem-343887	507		W		SIG	17-18	18.86	5.81	16.785	5.63	ExpAA=1.43 First60=1.08 PredHel=0 Topology=o	0				Y-NoSP	0	10.7	9.5	2.4	.		AmHem-343887	0	0	3.84	0	10.06	1.89	0	0	0	0	0	0	10.06	0	0	0.34	0	1.25	0.22	0	0	0
AmHem-508899	183	0	0	AmHem-508899	552		W	*	SIG	18-19	19.998	5.3	17.887	5.3	ExpAA=3.24 First60=2.30 PredHel=0 Topology=o	0				N	0	12	8.2	3.3	.		AmHem-508899	383.78	44.38	47.72	28.75	82.29	117.25	72.52	61.51	15.82	43.93	75.08	140	383.78	73.56	6.08	3.79	1.67	9.06	12.18	6.63	4.24	1.1
AmHem-343883	234	0	0	AmHem-343883	705		M	*	SIG	16-17	25.864	5.69	24.128	5.69	ExpAA=7.29 First60=6.76 PredHel=0 Topology=o	0				Y-NoSP	0	15	9	4.7	.		AmHem-343883	43.31	19.07	105.27	18.18	58.81	64.57	109.36	95.52	122.63	93.14	82.77	26.11	122.63	6.02	1.9	6.07	0.77	4.7	4.87	7.25	4.78	6.2
AmHem-503821	232	0	2	AmHem-503821	699		M	*	SIG	15-16	25.775	6.43	24.298	6.47	ExpAA=0.27 First60=0.26 PredHel=0 Topology=o	0				N	0	13.8	5.6	5.6	.		AmHem-503821	122.38	0	23.47	0	0	0	25.26	0	11.18	4.5	24.68	0	122.38	17.21	0	1.37	0	0	0	1.69	0	0.57
AmHem-493725	226	0	1	AmHem-493725	681		W	*	SIG	20-21	26.556	9.28	24.005	8.94	ExpAA=0.07 First60=0.00 PredHel=0 Topology=o	0				Y-NoSP	2	13.3	4.9	4.9	.	1 | 43 YQNVVKR|ML 0.527 *ProP* |	AmHem-493725	161.48	191.41	26.46	20.67	958.68	35.83	0	36.73	2.93	418.46	21.26	0	958.68	23.47	19.9	1.59	0.91	80.08	2.82	0	1.92	0.15
AmHem-370487	350	0	2	AmHem-370487	1053		M	*	SIG	24-25	38.186	9.69	35.684	9.54	ExpAA=1.70 First60=1.70 PredHel=0 Topology=o	0				Y-NoSP	0	13.1	8.9	6.6	.	1 | 70 DLRRVKR|AI 0.771 *ProP* |	AmHem-370487	0	0	0.46	0	0	0	0.02	0	0	0.95	1.87	24.94	24.94	0	0	0.02	0	0	0	0	0	0
AmHem-308960	628	0	5	AmHem-308960	1887		N	*	SIG	34-35	67.567	8.45	63.432	7.67	ExpAA=19.85 First60=19.79 PredHel=1 Topology=i13-32o	1	3	94.9	2.1	Y-NoSP	2	10.5	9.7	6.2	0.5	1 | 575 RIRRVYR|SP 0.500 *ProP* |	AmHem-308960	90.98	61.82	58	27	100	4.07	0	0	0	85.41	0	0	100	4.06	1.98	1.07	0.36	2.56	0.1	0	0	0
AmHem-282692	330	0	1	AmHem-282692	993		L	*	SIG	23-24	36.522	5.78	33.906	5.7	ExpAA=1.30 First60=1.30 PredHel=0 Topology=o	0				Y-NoSP	0	10	7.9	4.5	.		AmHem-282692	180.29	459.49	31.45	0	732.88	126.2	0	0	16.13	0	0	32	732.88	16.54	30.17	1.2	0	38.64	6.28	0	0	0.54
AmHem-370482	399	0	2	AmHem-370482	1200		M	*	SIG	24-25	43.259	8.39	40.763	7.7	ExpAA=1.69 First60=1.69 PredHel=0 Topology=o	0				Y-NoSP	0	13	9.5	5.8	.		AmHem-370482	0	0	4.87	0	0	0	0.43	0	0	13.47	12.19	78.95	78.95	0	0	0.15	0	0	0	0.02	0	0
AmHem-370496	410	0	2	AmHem-370496	1233		M	*	SIG	24-25	44.647	8.21	42.143	7.29	ExpAA=1.69 First60=1.69 PredHel=0 Topology=o	0				Y-NoSP	0	13.4	9.3	5.1	.	1 | 119 DLRRVKR|AI 0.771 *ProP* |	AmHem-370496	0	9.51	0	0	0	3.91	54.26	44.78	27.95	19.89	0	0	54.26	0	0.49	0	0	0	0.15	1.85	1.15	0.72
AmHem-342235	344	0	1	AmHem-342235	1035		M	*	SIG	20-21	37.65	6.92	35.786	6.74	ExpAA=6.62 First60=6.57 PredHel=0 Topology=o	0				Y-NoSP	0	9.9	10.5	6.1	.		AmHem-342235	394	59	170	98	747	77	41	56	21	744	10	16	747	34.44	3.69	6.16	2.59	37.52	3.65	1.71	1.76	0.67
AmHem-488499	262	0	0	AmHem-488499	789		R	*	CYT		27.569	8.6			ExpAA=0.13 First60=0.01 PredHel=0 Topology=o	0				Y	0	12.6	8	5	.		AmHem-488499	6	10	19	0	4	8	0	7	2	22	4	0	22	0.73	0.86	0.95	0	0.28	0.52	0	0.3	0.09
AmHem-401500	360	2.22222	2	AmHem-401500	1083	Y	M	*	CYT		38.892	8.61			ExpAA=1.61 First60=1.61 PredHel=0 Topology=o	0				Y	0	11.4	9.4	4.4	.		AmHem-401500	175.06	151	358.67	180.01	355.76	206	225.43	199	213.52	331	347	194	358.67	14.52	8.96	12.32	4.52	16.95	9.26	8.91	5.93	6.43
AmHem-456014	435	0	1	AmHem-456014	1308		M	*	CYT		47.889	5.91			ExpAA=0.01 First60=0.00 PredHel=0 Topology=o	0				Y	0	11.7	6.9	6.4	.		AmHem-456014	269	126	64.1	26	549.91	183	99	49	11	22.78	20	62	549.91	17.98	6.03	1.77	0.53	21.12	6.63	3.15	1.18	0.27
AmHem-500207	500	2.2	0	AmHem-500207	1503	Y	M	*	CYT		54.678	8.51			ExpAA=0.38 First60=0.04 PredHel=0 Topology=o	0				Y	1	13	6	4.6	.	2 | 61 RSNRFRR|RR 0.605 *ProP* | 63 NRFRRRR|SS 0.805 *ProP* |	AmHem-500207	0	0	9.03	0	5.89	43.65	0	14.04	5.6	8.24	11.09	0	43.65	0	0	0.21	0	0.19	1.35	0	0.29	0.12
AmHem-356992	549	0	2	AmHem-356992	1650		M	*	BL	19-20	62.278	8.65	60.263	8.37	ExpAA=0.15 First60=0.00 PredHel=0 Topology=o	0				Y	1	12.2	4.9	3.8	.		AmHem-356992	78	32	515	34	160	223	213	1113	692	973	710	337	1113	4.03	1.18	11.01	0.53	4.75	6.24	5.24	20.67	12.97
AmHem-284800	173	0	0	AmHem-284800	522		G	*	SIG	24-25	18.837	5.36	16.431	5.2	ExpAA=17.21 First60=0.02 PredHel=1 Topology=i136-158o	1	12.7	8.7	78.6	Y-NoSP	1	14.5	9.2	5.2	.		AmHem-284800	3691	2883	10289	7683	10245	8483	10656	20350	11452	18590	11287	5133	20350	764.03	426.4	883.25	481.77	1218.82	952.09	1052.39	1516.52	861.4
AmHem-405466	476	0	0	AmHem-405466	1428		L		CYT		50.773	5.56			ExpAA=25.23 First60=0.00 PredHel=1 Topology=i65-87o	1	4.6	81.7	13.7	N	5	14.5	9.2	5.9	0.6		AmHem-405466	198.48	521.53	842.08	770.23	472.91	130.98	107.09	297.03	286.08	502.26	415.73	230.19	842.08	12.03	22.63	21.13	14.13	16.46	4.3	3.09	6.47	6.29
AmHem-223522	560	0	1	AmHem-223522	1683		M	*	BL	39-40	62.015	6.45	57.753	6.68	ExpAA=44.10 First60=21.49 PredHel=2 Topology=i17-39o518-540i	2	7.9	85.5	6.6	N	0	13.6	6.4	4.6	.		AmHem-223522	92	26	1378	144	360	487	777	1426	1617	1726	1129	473	1726	4.65	0.94	28.84	2.2	10.45	13.33	18.71	25.91	29.65
AmHem-576203	89	0	0				N		CYT		10.386	9.17			ExpAA=0.01 First60=0.01 PredHel=0 Topology=o	0				N	1	10.1	5.6	6.7	.		AmHem-576203	0	0	0	0	7	3	0	0	0	0	0	0	7	0	0	0	0	2.54	1.03	0	0	0
AmHem-409810	233	3.86266	0	AmHem-409810	702	Y	V	*	CYT		25.036	4.65			ExpAA=0.14 First60=0.13 PredHel=0 Topology=o	0				N	4	20.6	1.7	5.2	.		AmHem-409810	0	0	0	0	0	0	0	0	0	0	0	0	0	0	0	0	0	0	0	0	0	0
AmHem-409811	235	3.82979	0	AmHem-409811	708	Y	N	*	CYT		25.283	5.36			ExpAA=0.28 First60=0.24 PredHel=0 Topology=o	0				N	4	20	1.7	5.5	.		AmHem-409811	77	0	0	0	0	0	0	0	0	0	0	0	77	10.65	0	0	0	0	0	0	0	0
AmHem-312703	94	0	0	AmHem-312703	285		M	*	CYT		10.428	8.93			ExpAA=0.03 First60=0.01 PredHel=0 Topology=o	0				N	0	8.5	8.5	4.3	.		AmHem-312703	0	0	0	0	0	0	0	2.87	8.95	0	0	0	8.95	0	0	0	0	0	0	0	0.58	1.84
AmHem-503908	497	0	1	AmHem-503908	1494		V	*	CYT		56.35	8.32			ExpAA=0.21 First60=0.00 PredHel=0 Topology=o	0				Y-NoSP	0	12.3	6	4	.		AmHem-503908	0	0	0	0	0	0	47	0	16	0	0	308.66	308.66	0	0	0	0	0	0	1.29	0	0.33
Amac-hemSigP-442165	560	0	3	Amac-hemSigP-442165	1685		M		CYT		63.317	5.83			ExpAA=6.31 First60=4.61 PredHel=0 Topology=o	0				N	0	12.7	5	3.8	.		Amac-hemSigP-442165	0	0	0	0	1	0	0	0	0	299.84	6.06	0	299.84	0	0	0	0	0.03	0	0	0	0
AmHem-419582	210	0	0	AmHem-419582	633		A	*	CYT		22.75	7.99			ExpAA=0.70 First60=0.02 PredHel=0 Topology=o	0				Y-NoSP	5	15.7	9	5.7	.		AmHem-419582	0	0	6	1.75	0	5	0	158.91	2	20.46	30.06	0	158.91	0	0	0.4	0.08	0	0.43	0	9.13	0.12
AmHem-514503	109	0	2	AmHem-514503	327		M		CYT		11.989	4.59			ExpAA=0.01 First60=0.00 PredHel=0 Topology=o	0				N	3	11	10.1	7.3	.		AmHem-514503	8	0	0	0	0	0	0	0	0	0	0	0	8	3.45	0	0	0	0	0	0	0	0
AmHem-272910	102	0	0	AmHem-272910	306		L		CYT		11.34	9.51			ExpAA=0.01 First60=0.00 PredHel=0 Topology=o	0				Y-NoSP	3	14.7	6.9	7.8	.		AmHem-272910	0	4	24	3	0	2	12	27	10	1	0	0	27	0	1.39	4.87	0.44	0	0.53	2.8	4.76	1.78
AmHem-582510	133	0	1				M		CYT		15.26	4.65			ExpAA=0.00 First60=0.00 PredHel=0 Topology=o	0				N	1	9.8	3	7.5	.		AmHem-582510	0	0	5	13	8	17	3	0	0	0	1	0	17	0	0	0.64	1.21	1.42	2.84	0.44	0	0
AmHem-547700	151	0	1				I		CYT		17.12	5.29			ExpAA=0.01 First60=0.00 PredHel=0 Topology=o	0				Y-NoSP	0	12.6	6.6	5.3	.		AmHem-547700	12	7	0	0	10	4	0	0	0	0	0	0	12	3.04	1.27	0	0	1.46	0.55	0	0	0
AmHem-418707	380	0	1	AmHem-418707	1143		M	*	CYT		43.247	7.7			ExpAA=0.08 First60=0.06 PredHel=0 Topology=o	0				Y-NoSP	0	12.6	6.1	3.2	.		AmHem-418707	142.08	10.63	16.2	0	0	0	0	0	0	0	0	0	142.08	11.07	0.59	0.52	0	0	0	0	0	0
AmHem-440695	250	0	0	AmHem-440695	753		M	*	CYT		26.976	7.71			ExpAA=0.00 First60=0.00 PredHel=0 Topology=o	0				Y-NoSP	0	9.2	10	4.8	.	1 | 167 INVAKKR|FA 0.575 *ProP* |	AmHem-440695	454.06	1156.11	239.76	853.34	830.64	92.18	173.16	34.87	80.26	62.81	61.39	151.83	1156.11	58.16	105.93	12.73	33.1	61.14	6.4	10.58	1.61	3.73
AmHem-52266	163	0	0	AmHem-52266	492		S	*	CYT		18.033	9.77			ExpAA=1.44 First60=0.07 PredHel=0 Topology=o	0				N	0	10.4	11	5.5	.		AmHem-52266	14	0	0	0	0	0	0	0	0	0	0	0	14	3.15	0	0	0	0	0	0	0	0
AmHem-597794	219	0	2				E		CYT		24.011	6.34			ExpAA=0.01 First60=0.01 PredHel=0 Topology=o	0				Y-NoSP	0	9.6	11	5.9	.		AmHem-597794	23	0	0	0	0	0	0	0	0	0	0	0	23	3.5	0	0	0	0	0	0	0	0
AmHem-466622	262	0	1	AmHem-466622	786		K		CYT		29.277	5.92			ExpAA=0.11 First60=0.10 PredHel=0 Topology=o	0				N	2	11.8	5.3	4.6	.		AmHem-466622	0	0	12.59	0	0	0	7.48	17.59	0	10.82	2.68	0	17.59	0	0	0.63	0	0	0	0.43	0.77	0
AmHem-466624	279	0	1	AmHem-466624	837		F		BL	16-17	31.597	7.74	29.58	6	ExpAA=0.00 First60=0.00 PredHel=0 Topology=o	0				N	2	12.5	3.6	5.4	.	1 | 13 ARRRWRR|SS 0.823 *ProP* |	AmHem-466624	36.16	0	81.48	1.38	2.01	12.6	11.22	53.85	36.83	36.19	40.47	0	81.48	4.07	0	3.8	0.05	0.13	0.77	0.6	2.18	1.5
AmHem-657333	188	0	1				I		CYT		21.373	9.3			ExpAA=0.00 First60=0.00 PredHel=0 Topology=o	0				Y-NoSP	0	10.6	9.6	3.2	.		AmHem-657333	18	66	4	0	4	23	0	0	0	0	0	0	66	3.33	8.72	0.31	0	0.42	2.3	0	0	0
AmHem-339386	305	0	1	AmHem-339386	918		M	*	BL	18-19	33.546	4.98	31.905	4.91	ExpAA=3.94 First60=2.60 PredHel=0 Topology=o	0				Y-NoSP	0	11.5	10.2	4.9	.	1 | 302 QARRKKR|SM 0.800 *ProP* |	AmHem-339386	0	0	18.65	6	0	0	31.58	13.87	9.34	52.71	0	0	52.71	0	0	0.78	0.18	0	0	1.52	0.5	0.34
AmHem-463380	184	0	1	AmHem-463380	552		T		CYT		19.18	6.01			ExpAA=0.07 First60=0.00 PredHel=0 Topology=o	0				N	1	14.1	9.2	4.9	.		AmHem-463380	0	0	0	31.84	0	0	87.77	0	0	32.14	0	0	87.77	0	0	0	1.85	0	0	8.03	0	0
AmHem-473327	196	0	1	AmHem-473327	591		E	*	CYT		23.238	9.76			ExpAA=0.52 First60=0.45 PredHel=0 Topology=o	0				N	0	8.7	5.1	3.1	.		AmHem-473327	19.22	32	0	2	5	0	0	2	0	0	0	0	32	3.36	4	0	0.11	0.5	0	0	0.13	0
AmHem-440693	232	0	0	AmHem-440693	699		L	*	BL/SIG		24.35	6.46			ExpAA=1.74 First60=0.09 PredHel=0 Topology=o	0				Y-NoSP	1	15.9	11.2	3.4	.		AmHem-440693	177.94	372.89	23.39	231.02	152.69	62.82	79.65	0	8.89	9.01	10.72	17.16	372.89	25.02	37.5	1.36	9.84	12.34	4.79	5.34	0	0.45
AmHem-339387	317	0	1	AmHem-339387	954		M	*	BL	18-19	35.067	5.4	33.426	5.28	ExpAA=3.25 First60=2.55 PredHel=0 Topology=o	0				Y-NoSP	0	10.7	10.4	5	.	1 | 314 QARRKKR|SM 0.800 *ProP* |	AmHem-339387	3	0	0	0	6	10	0	32.13	13.66	39.31	8	25	39.31	0.29	0	0	0	0.33	0.52	0	1.11	0.48
AmHem-487103	193	1.5544	0	AmHem-487103	582		M	*	CYT		21.307	6.9			ExpAA=0.16 First60=0.16 PredHel=0 Topology=o	0				N	4	17.6	4.1	7.3	.		AmHem-487103	78	0	10.46	30	0	4.28	0	11.91	0	0	0	23.61	78	13.92	0	0.77	1.62	0	0.41	0	0.76	0
AmHem-380299	209	0	1	AmHem-380299	630		V	*	CYT		22.805	5.16			ExpAA=0.01 First60=0.00 PredHel=0 Topology=o	0				N	2	12.4	7.2	5.7	.		AmHem-380299	0	0	8.24	0	0	0	0	17.61	0	27.47	0	0	27.47	0	0	0.55	0	0	0	0	1.02	0
AmHem-380297	225	0	1	AmHem-380297	678		F	*	CYT		24.501	5.31			ExpAA=0.00 First60=0.00 PredHel=0 Topology=o	0				N	2	13.3	7.1	5.8	.		AmHem-380297	5.59	0	29.09	8.11	26.04	39.48	10.42	14.61	69.83	32.59	17.65	55.39	69.83	0.82	0	1.76	0.36	2.19	3.13	0.73	0.77	3.71
AmHem-35935	303	0	0	AmHem-35935	909		T		CYT		34.285	9.23			ExpAA=8.46 First60=0.95 PredHel=0 Topology=o	0				Y-NoSP	1	13.2	7.3	4.3	.		AmHem-35935	0	0	0	0	0	0	0	4	0	0	34	0	34	0	0	0	0	0	0	0	0.15	0
AmHem-339384	339	0	1	AmHem-339384	1020		M	*	BL	18-19	37.508	5.3	35.871	5.2	ExpAA=3.24 First60=2.50 PredHel=0 Topology=o	0				Y-NoSP	0	10.9	10.3	5	.	1 | 336 QARRKKR|SM 0.800 *ProP* |	AmHem-339384	0	0	42.35	0	0	0	43.42	0	0	30.98	0	0	43.42	0	0	1.56	0	0	0	1.84	0	0
AmHem-409679	225	0	0	AmHem-409679	678		M	*	CYT		26.365	5.53			ExpAA=0.00 First60=0.00 PredHel=0 Topology=o	0				Y-NoSP	0	6.7	7.6	6.2	.		AmHem-409679	0	0	10.16	0	0	0	0	0	0	0	0	0	10.16	0	0	0.62	0	0	0	0	0	0
AmHem-421969	207	0	0	AmHem-421969	624		L	*	CYT		23.318	7.74			ExpAA=0.00 First60=0.00 PredHel=0 Topology=o	0				Y-NoSP	0	13	4.3	1.9	.	1 | 60 HSFYFKR|DV 0.593 *ProP* |	AmHem-421969	1014	1472	537	418	3776	302	169	65	176	3140	158	32	3776	165.01	171.27	36.23	20.6	353.12	26.64	13.12	3.81	10.4
AmHem-474706	267	0	1	AmHem-474706	804		I	*	CYT		29.617	6.58			ExpAA=0.00 First60=0.00 PredHel=0 Topology=o	0				Y-NoSP	0	14.2	4.9	4.1	.		AmHem-474706	69.9	163.19	7.83	0	92.25	7.03	0	48.96	42.99	19.38	12.36	59.74	163.19	8.26	13.79	0.38	0	6.26	0.45	0	2.08	1.84
AmHem-57170	425	0	0				I		CYT		49.675	9.41			ExpAA=0.07 First60=0.00 PredHel=0 Topology=o	0				N	1	14.6	3.5	2.6	.		AmHem-57170	200	17	0	0	0	0	0	6	0	0	0	0	200	13.73	0.84	0	0	0	0	0	0.15	0
AmHem-487101	210	0	0	AmHem-487101	633		M	*	CYT		23.567	7			ExpAA=0.01 First60=0.00 PredHel=0 Topology=o	0				N	4	16.7	4.8	6.7	.		AmHem-487101	38	62	229.54	0	168	86.72	209	236.09	257	243	162	74.39	257	6.07	7.08	15.2	0	15.42	7.51	15.92	13.57	14.91
AmHem-291561	279	0	0	AmHem-291561	840		A	*	CYT		31.038	9.48			ExpAA=5.35 First60=5.34 PredHel=0 Topology=o	0				Y-NoSP	4	10.4	6.8	5.4	.	1 | 13 RGNRARR|VA 0.639 *ProP* |	AmHem-291561	88.76	0	688.97	0	1565.2	731.24	516.99	1664.01	287.47	3903.83	351.59	393.72	3903.83	9.94	0	31.98	0	100.74	44.39	27.61	67.05	11.69
AmHem-510781	299	0	0	AmHem-510781	900		M	*	CYT		35.188	8.73			ExpAA=1.93 First60=0.15 PredHel=0 Topology=o	0				Y-NoSP	0	10.7	6.7	5.7	.	1 | 34 PWIRSDR|DL 0.507 *ProP* |	AmHem-510781	0	2	152	8	12	44	26	3769	81	2825	2856	12	3769	0	0.15	6.49	0.25	0.71	2.46	1.28	139.75	3.03
AmHem-493723	247	0	1	AmHem-493723	744		M	*	CYT		28.29	5.92			ExpAA=0.34 First60=0.00 PredHel=0 Topology=o	0				N	0	10.1	5.7	2.8	.		AmHem-493723	0	0	0	22.91	261.63	0	0	1.34	0	18.01	7.19	0	261.63	0	0	0	0.9	19.55	0	0	0.06	0
AmHem-292481	262	0.763359	0	AmHem-292481	789		V	*	CYT		28.336	5.74			ExpAA=0.09 First60=0.00 PredHel=0 Topology=o	0				N	0	13.4	9.2	3.4	.		AmHem-292481	147.61	0	0	0	37.56	0	0	10.28	0	0	0	0	147.61	17.85	0	0	0	2.61	0	0	0.45	0
AmHem-380293	240	0	2	AmHem-380293	723		M	*	CYT		26.533	5.35			ExpAA=0.00 First60=0.00 PredHel=0 Topology=o	0				N	1	12.5	6.7	5.4	.		AmHem-380293	0	0	90.11	0	39.24	12.75	0	38.61	68.76	135.3	72.99	175.61	175.61	0	0	5.03	0	3.04	0.93	0	1.87	3.36
AmHem-503822	226	0	2	AmHem-503822	681		M	*	BL/SIG		25.095	6.43			ExpAA=0.07 First60=0.05 PredHel=0 Topology=o	0				N	0	13.7	5.8	5.8	.		AmHem-503822	129.62	676	1178.53	1776	392	688	538.74	948	809.82	683.5	1236.32	393	1776	18.84	70.27	71.01	78.19	32.74	54.21	37.34	49.58	42.75
AmHem-452849	367	0	1	AmHem-452849	1104		H	*	CYT		39.856	6.42			ExpAA=0.28 First60=0.00 PredHel=0 Topology=o	0				Y-NoSP	3	13.6	8.4	5.4	.		AmHem-452849	184	553	49	83	100	40	0	12	0	0	0	0	553	14.92	32.11	1.65	2.04	4.66	1.76	0	0.35	0
AmHem-463375	235	0	1	AmHem-463375	708		M	*	CYT		24.573	8.38			ExpAA=3.99 First60=3.86 PredHel=0 Topology=o	0				Y-NoSP	3	14.5	10.6	4.3	.		AmHem-463375	3620	12262	5395	12498.2	15910	5630	4631.23	3837	5197	17735.9	5315	2147	17735.9	500.87	1213.49	309.38	523.72	1264.99	422.25	305.56	191.02	261.13
AmHem-405110	274	0	2	AmHem-405110	825		M	*	CYT		29.734	5.98			ExpAA=3.91 First60=0.01 PredHel=0 Topology=o	0				Y-NoSP	0	8.8	6.9	5.5	1.1		AmHem-405110	538	1241	61	347	3912	140	148	31	37	3075	45	178	3912	61.59	101.66	2.89	12.03	257.35	8.69	8.08	1.28	1.54
AmHem-401509	271	0	2	AmHem-401509	816		M	*	BL/SIG		30.333	9.41			ExpAA=2.02 First60=1.79 PredHel=0 Topology=o	0				Y-NoSP	1	11.4	8.9	5.5	.		AmHem-401509	8.94	0	10.33	16.99	14.24	0	34.57	0	23.48	0	0	0	34.57	1.04	0	0.5	0.6	0.95	0	1.91	0	0.99
AmHem-698256	441	0	0				M		CYT		49.25	6.67			ExpAA=0.19 First60=0.00 PredHel=0 Topology=o	0				N	2	12.5	7.3	4.1	.	1 | 428 EPRRTAR|PA 0.586 *ProP* |	AmHem-698256	0	0	14	59	118	69	0	0	0	0	0	0	118	0	0	0.38	1.18	4.46	2.46	0	0	0
AmHem-390680	364	0	0	AmHem-390680	1095		M	*	CYT		41.131	6.89			ExpAA=0.53 First60=0.00 PredHel=0 Topology=o	0				N	0	11.8	6.9	4.7	.	1 | 340 SRNRKKK|GC 0.715 *ProP* |	AmHem-390680	0	3	13	8	209	77	0	1	0	2	0	0	209	0	0.18	0.44	0.2	9.83	3.42	0	0.03	0
AmHem-473329	229	0	1	AmHem-473329	690		R	*	CYT		26.638	9.49			ExpAA=0.13 First60=0.09 PredHel=0 Topology=o	0				N	0	10	7.9	3.1	.		AmHem-473329	167.78	0	0	0	0	0	0	0	0	0	0	0	167.78	23.98	0	0	0	0	0	0	0	0
AmHem-380298	251	0	2	AmHem-380298	756		M	*	CYT		27.531	5.23			ExpAA=0.28 First60=0.28 PredHel=0 Topology=o	0				N	1	12	6.8	5.6	.		AmHem-380298	91.41	19	703.56	59.89	260.72	186.77	262.58	493.17	804.41	796.64	589.36	0	804.41	11.65	1.73	37.16	2.31	19.1	12.9	15.96	22.61	37.23
AmHem-466617	432	0	1	AmHem-466617	1299		F	*	CYT		48.401	8.38			ExpAA=0.14 First60=0.00 PredHel=0 Topology=o	0				N	2	13	5.6	5.3	.	1 | 13 ARRRWRR|SS 0.823 *ProP* |	AmHem-466617	0	0	0	0	0	0	0	54.44	44.75	22.45	0	0	54.44	0	0	0	0	0	0	0	1.32	1.09
AmHem-466628	418	0	1	AmHem-466628	1257		F	*	CYT		46.539	7.18			ExpAA=0.10 First60=0.00 PredHel=0 Topology=o	0				Y-NoSP	3	13.9	5.3	5.3	.	1 | 13 ARRRWRR|SS 0.823 *ProP* |	AmHem-466628	14.85	23	66.89	35.72	116.3	64.16	83.12	182.97	63.28	73.31	69.98	4.63	182.97	1.04	1.15	1.94	0.76	4.67	2.43	2.77	4.6	1.61
AmHem-474698	300	4	1	AmHem-474698	903	Y	M	*	CYT		31.565	6.52			ExpAA=1.06 First60=0.01 PredHel=0 Topology=o	0				Y-NoSP	0	12.7	5	3	.		AmHem-474698	0	0	34.32	0	20.22	41.74	13.66	42.49	16.01	32.89	10.77	28.91	42.49	0	0	1.46	0	1.19	2.32	0.67	1.57	0.6
AmHem-444007	285	0	1	AmHem-444007	858		M	*	CYT		31.44	9.18			ExpAA=0.00 First60=0.00 PredHel=0 Topology=o	0				N	0	10.9	6.7	6.7	.	1 | 127 ANVRPCR|SL 0.535 *ProP* |	AmHem-444007	0	8	0	0	0	0	0	8.89	15.6	0	0	0	15.6	0	0.62	0	0	0	0	0	0.35	0.62
AmHem-308957	569	0	4	AmHem-308957	1710		M	*	CYT		60.807	8.74			ExpAA=0.05 First60=0.04 PredHel=0 Topology=o	0				Y-NoSP	2	10	11.2	5.6	0.5	1 | 516 RIRRVYR|SP 0.500 *ProP* |	AmHem-308957	0	0	0	0	0	18.03	0	4	0	74.59	0	0	74.59	0	0	0	0	0	0.49	0	0.07	0
AmHem-291567	376	1.8617	0	AmHem-291567	1131	Y	L	*	CYT		41.207	9.72			ExpAA=8.05 First60=0.00 PredHel=0 Topology=o	0				N	1	10.6	7.2	5.6	.	1 | 41 DRRRGKR|SS 0.844 *ProP* |	AmHem-291567	2063.24	2580	552.03	642	2757.8	798.7	578.01	936.99	332.53	3021.17	155.41	446.28	3021.17	162.75	145.69	18.04	15.33	124.99	34.14	21.73	26.58	9.52
AmHem-474697	269	0	1	AmHem-474697	810		M	*	CYT		29.635	6.94			ExpAA=0.00 First60=0.00 PredHel=0 Topology=o	0				Y-NoSP	0	13.8	5.2	3	.		AmHem-474697	212.1	317.81	521.85	333	363.53	390.23	346.34	704.55	500	707.73	445.88	154.34	707.73	24.83	26.62	25.32	11.81	24.46	24.76	19.33	29.67	21.25
AmHem-308955	548	0	4	AmHem-308955	1647		M	*	CYT		58.303	8			ExpAA=0.05 First60=0.04 PredHel=0 Topology=o	0				Y-NoSP	2	9.7	11.7	5.8	0.5	1 | 495 RIRRVYR|SP 0.500 *ProP* |	AmHem-308955	0	0	0	0	0	0	0	0	0	0	0	0	0	0	0	0	0	0	0	0	0	0
AmHem-456015	291	0	1	AmHem-456015	876		M	*	CYT		31.846	6.36			ExpAA=0.01 First60=0.00 PredHel=0 Topology=o	0				N	0	14.4	7.2	6.9	.		AmHem-456015	0	0	1.9	0	3.09	0	0	0	0	15.22	0	0	15.22	0	0	0.08	0	0.19	0	0	0	0
AmHem-440698	308	0	0	AmHem-440698	927		M	*	CYT		31.941	5.8			ExpAA=0.43 First60=0.00 PredHel=0 Topology=o	0				Y-NoSP	1	13.3	11.7	3.9	.		AmHem-440698	0	0	107.85	85.64	259.67	0	90.19	49.13	137.85	59.17	33.9	156.01	259.67	0	0	4.45	2.58	14.85	0	4.28	1.76	4.98
AmHem-459205	278	0	1	AmHem-459205	837		M	*	CYT		29.794	8.38			ExpAA=0.37 First60=0.03 PredHel=0 Topology=o	0				Y-NoSP	0	8.3	10.1	6.5	.	1 | 160 MRVRCDR|AA 0.526 *ProP* |	AmHem-459205	358	2042	63	81	4387	62	0	9	0	7486	0	0	7486	40.27	164.36	2.94	2.76	283.57	3.78	0	0.36	0
AmHem-409678	287	0	0	AmHem-409678	864		M	*	CYT		32.284	5.68			ExpAA=0.02 First60=0.00 PredHel=0 Topology=o	0				N	0	9.1	9.4	5.9	.		AmHem-409678	116	40	3.84	0	2174	31	0	7	0	2272	0	0	2272	12.56	3.1	0.17	0	135.23	1.82	0	0.27	0
AmHem-370494	336	0	2	AmHem-370494	1011		D	*	CYT		35.897	5.19			ExpAA=5.35 First60=0.01 PredHel=0 Topology=o	0				Y-NoSP	1	13.7	11.3	5.4	.	1 | 121 DLRRVKR|AI 0.771 *ProP* |	AmHem-370494	0	0	0	0	0	16	19.82	20.51	2.79	133.02	26.79	0	133.02	0	0	0	0	0	0.78	0.85	0.66	0.09
AmHem-370492	412	0	2	AmHem-370492	1239		D	*	CYT		44.687	6.02			ExpAA=0.00 First60=0.00 PredHel=0 Topology=o	0				Y-NoSP	1	14.1	10	5.3	.	1 | 121 DLRRVKR|AI 0.771 *ProP* |	AmHem-370492	0	0	0	0	0	0.86	8.97	2.49	0.61	9.24	0	0	9.24	0	0	0	0	0	0.03	0.3	0.06	0.02
AmHem-370495	401	0	2	AmHem-370495	1206		D	*	CYT		43.311	6.15			ExpAA=0.00 First60=0.00 PredHel=0 Topology=o	0				Y-NoSP	1	13.7	10.2	6	.	1 | 121 DLRRVKR|AI 0.771 *ProP* |	AmHem-370495	0	0	0	0	0	0	0.07	0	0	6.01	1.84	0	6.01	0	0	0	0	0	0	0	0	0
AmHem-446579	328	0	2	AmHem-446579	987		F	*	CYT		35.643	6.93			ExpAA=0.11 First60=0.01 PredHel=0 Topology=o	0				Y-NoSP	2	13.7	8.8	6.7	.		AmHem-446579	18.93	0	0	0	43.21	0	0	0	0	0	0	63.34	63.34	1.75	0	0	0	2.29	0	0	0	0
AmHem-466621	447	0	1	AmHem-466621	1344		F	*	CYT		49.79	7.66			ExpAA=0.08 First60=0.00 PredHel=0 Topology=o	0				Y-NoSP	3	14.1	5.1	5.1	.	1 | 13 ARRRWRR|SS 0.823 *ProP* |	AmHem-466621	25.98	0	175.04	147.9	29.68	90.24	171.18	146.15	76.13	170.22	34.87	137.37	175.04	1.68	0	4.7	2.9	1.11	3.17	5.29	3.41	1.79
AmHem-292477	368	0	0	AmHem-292477	1107		P	*	CYT		40.336	5.58			ExpAA=0.08 First60=0.04 PredHel=0 Topology=o	0				N	0	13.6	8.4	4.6	.		AmHem-292477	19.66	226.57	116	186.75	93.44	108	194	108.12	193	188	88	0	226.57	1.59	13.11	3.89	4.57	4.34	4.73	7.48	3.14	5.66
AmHem-396050	365	0	0	AmHem-396050	1098		M	*	CYT		39.791	6.19			ExpAA=0.01 First60=0.00 PredHel=0 Topology=o	0				N	2	10.4	9	3.8	.		AmHem-396050	147	682	446	912	1130	22	0	1	0	845	0	0	1130	12	39.85	15.08	22.54	52.99	0.97	0	0.03	0
AmHem-346284	318	0	0	AmHem-346284	957		M	*	CYT		34.785	6.83			ExpAA=0.51 First60=0.00 PredHel=0 Topology=o	0				N	0	13.5	6.6	5	.		AmHem-346284	0	0	0	19.41	0	0	0	112.64	56.28	0	20.26	58	112.64	0	0	0	0.56	0	0	0	3.88	1.96
AmHem-500204	400	0	0	AmHem-500204	1203		R	*	CYT		45.162	8.42			ExpAA=3.03 First60=2.82 PredHel=0 Topology=o	0				Y-NoSP	1	11.3	5.5	6	.		AmHem-500204	44.88	0	444.29	65.35	108.27	519.47	65.61	527.85	305.31	775.19	209.83	83.32	775.19	3.3	0	13.53	1.45	4.57	20.69	2.3	13.95	8.14
AmHem-508897	315	0	0	AmHem-508897	948		M	*	CYT		35.055	8.36			ExpAA=0.54 First60=0.00 PredHel=0 Topology=o	0				Y-NoSP	0	11.7	7	3.8	.		AmHem-508897	0	0	0	0	0	0	0	0	0	0	15.78	0	15.78	0	0	0	0	0	0	0	0	0
AmHem-370491	306	0	2	AmHem-370491	921		G	*	CYT		32.923	5.81			ExpAA=0.11 First60=0.00 PredHel=0 Topology=o	0				Y-NoSP	1	12.4	10.8	5.9	.	1 | 72 DLRRVKR|AI 0.771 *ProP* |	AmHem-370491	283.07	459.57	296	880.08	626.29	302.26	339.55	436.18	213.36	378.19	281.37	61.45	880.08	28.39	32.98	12.3	26.73	36.09	16.43	16.23	15.73	7.77
AmHem-510512	385	0	3	AmHem-510512	1155		M		CYT		43.017	7.15			ExpAA=2.29 First60=0.00 PredHel=0 Topology=o	0				N	0	11.4	6.5	7.5	.		AmHem-510512	0	0	0	0	45.94	2.29	0	0	0	0	0	0	45.94	0	0	0	0	2.03	0.1	0	0	0
AmHem-476852	370	0	1	AmHem-476852	1113		R	*	CYT		40.063	7.28			ExpAA=0.05 First60=0.00 PredHel=0 Topology=o	0				Y-NoSP	0	10.8	10.3	7	.		AmHem-476852	100	128	54	130	110	18	131	9	30	20	2	0	131	8.04	7.36	1.8	3.16	5.08	0.78	5.02	0.26	0.87
AmHem-346285	349	0	0	AmHem-346285	1050		L	*	CYT		37.688	9.12			ExpAA=5.00 First60=4.69 PredHel=0 Topology=o	0				Y-NoSP	0	14	6.6	4.3	.		AmHem-346285	0	0	0	0	0	48.73	0	0	14.64	0	0	0	48.73	0	0	0	0	0	2.27	0	0	0.46
AmHem-399962	356	0	3	AmHem-399962	1071		M	*	CYT		37.196	7.86			ExpAA=0.23 First60=0.00 PredHel=0 Topology=o	0				Y-NoSP	1	9.3	12.1	5.1	.		AmHem-399962	24	24	77	0	6	10	20	39	24	57	27	66	77	2.02	1.44	2.68	0	0.29	0.46	0.8	1.18	0.73
AmHem-443787	337	0	0	AmHem-443787	1014		D	*	CYT		38.978	9.67			ExpAA=0.17 First60=0.00 PredHel=0 Topology=o	0				Y-NoSP	0	11.6	5.9	5.3	.	1 | 289 TNPRPKR|LK 0.632 *ProP* |	AmHem-443787	219	196	4	12	2	11	4	9	0	0	0	0	219	19.61	12.56	0.15	0.33	0.1	0.53	0.17	0.29	0
AmHem-376890	372	0	1	AmHem-376890	1119		M	*	CYT		41.105	5.82			ExpAA=0.16 First60=0.01 PredHel=0 Topology=o	0				Y-NoSP	0	9.4	6.2	4.8	.		AmHem-376890	49.56	113.92	2.52	0	34.48	32.84	0	4.68	0	0	0	0	113.92	3.96	6.51	0.08	0	1.58	1.42	0	0.13	0
AmHem-376886	371	0	1	AmHem-376886	1116		M	*	CYT		40.809	5.77			ExpAA=0.16 First60=0.01 PredHel=0 Topology=o	0				Y-NoSP	0	9.4	6.5	4.3	.		AmHem-376886	432.44	1222.08	645.48	2401	910.52	239.16	20	42.32	18	129	30	8	2401	34.64	70.08	21.42	58.24	41.91	10.38	0.76	1.22	0.52
AmHem-53805	426	0	1				V		CYT		47.904	6.12			ExpAA=0.46 First60=0.01 PredHel=0 Topology=o	0				Y-NoSP	0	10.3	6.1	4.2	.		AmHem-53805	0	6	4	0	156	0	0	9	0	53	0	0	156	0	0.29	0.11	0	6.13	0	0	0.22	0
AmHem-405048	425	0	0	AmHem-405048	1278		S	*	CYT		48.736	7.23			ExpAA=0.00 First60=0.00 PredHel=0 Topology=o	0				N	0	13.4	5.6	4.2	.		AmHem-405048	0	0	0	0	43.04	9.04	0	0	0	0	0	0	43.04	0	0	0	0	1.7	0.34	0	0	0
AmHem-405461	380	0	0	AmHem-405461	1143		E	*	CYT		41.553	5.11			ExpAA=0.27 First60=0.00 PredHel=0 Topology=o	0				Y-NoSP	2	15.3	8.7	4.5	.		AmHem-405461	2058.52	2909.47	1279.92	1777.77	2548.09	487.02	323.91	274.97	272.92	621.74	313.27	389.81	2909.47	160.42	162.32	41.32	41.95	114.09	20.57	12.03	7.71	7.72
AmHem-284850	388	0	2	AmHem-284850	1167		A	*	CYT		43.095	5.72			ExpAA=0.00 First60=0.00 PredHel=0 Topology=o	0				Y-NoSP	0	10.6	9.8	4.1	.		AmHem-284850	8.8	14.72	2487.5	0	5167.52	1247.27	1300.25	2745.86	2550.26	2433.18	1708.3	0	5167.52	0.67	0.8	78.41	0	225.94	51.44	47.16	75.14	70.43
AmHem-434743	432	0	1	AmHem-434743	1299		M	*	CYT		48.073	6.65			ExpAA=0.19 First60=0.15 PredHel=0 Topology=o	0				N	0	9.3	8.8	4.4	.	1 | 202 GSLRGKR|VC 0.553 *ProP* |	AmHem-434743	369.23	1149.35	0	14.38	221.96	0	0	109.37	16.01	5.48	5.94	0	1149.35	24.88	55.45	0	0.29	8.59	0	0	2.65	0.39
AmHem-510513	414	0	3	AmHem-510513	1245		M	*	CYT		46.031	5.35			ExpAA=2.33 First60=0.00 PredHel=0 Topology=o	0				Y-NoSP	0	11.4	7.7	6	.		AmHem-510513	114	106	135	1452	2394.06	31.71	0	0	0	0	0	0	2394.06	8.06	5.36	3.95	31.08	97.24	1.21	0	0	0
AmHem-282688	415	0	1	AmHem-282688	1248		R	*	CYT		45.831	6.69			ExpAA=0.01 First60=0.00 PredHel=0 Topology=o	0				Y-NoSP	0	9.2	8.9	5.1	.		AmHem-282688	112.71	172.51	90.55	952	634.12	176.8	151	129	25.87	253	23	0	952	7.95	8.71	2.64	20.32	25.69	6.75	5.07	3.27	0.66
AmHem-370068	396	0	2	AmHem-370068	1191		M	*	CYT		44.786	8.84			ExpAA=0.28 First60=0.00 PredHel=0 Topology=o	0				N	0	10.6	6.1	6.8	.		AmHem-370068	150	64	750	46	224	302	267	678	671	433	420	261	750	11.15	3.41	23.1	1.04	9.57	12.17	9.46	18.13	18.11
AmHem-346286	411	0	0	AmHem-346286	1236		M	*	CYT		44.35	8.12			ExpAA=0.19 First60=0.00 PredHel=0 Topology=o	0				Y-NoSP	0	13.9	7.3	4.9	.		AmHem-346286	37	24	332	15.59	85	70.27	137	409.36	380.08	681	253.74	0	681	2.64	1.22	9.8	0.34	3.48	2.71	4.65	10.49	9.83
AmHem-380315	448	0	2	AmHem-380315	1347		M	*	CYT		49.22	6.51			ExpAA=0.00 First60=0.00 PredHel=0 Topology=o	0				N	1	14.1	6.9	4.5	.		AmHem-380315	46	24	323	37	105	106	189	399	555	582	349	57	582	2.98	1.11	8.65	0.72	3.9	3.72	5.83	9.28	13.03
AmHem-439776	462	0	0	AmHem-439776	1389		M	*	CYT		51.662	5.34			ExpAA=0.01 First60=0.00 PredHel=0 Topology=o	0				N	0	13.9	6.3	2.6	.		AmHem-439776	72	20	85	44	306	4	0	22	2	4	0	0	306	4.5	0.9	2.2	0.83	10.99	0.14	0	0.49	0.05
AmHem-467929	627	4.30622	2	AmHem-467929	1884	Y	M	*	CYT		66.406	8.47			ExpAA=2.36 First60=0.02 PredHel=0 Topology=o	0				Y-NoSP	0	10.7	8.8	4	.	1 | 565 SESFQKR|IS 0.525 *ProP* |	AmHem-467929	11.43	0	14.79	0	11.95	10.13	0	81.32	8.99	0	9.22	0	81.32	0.51	0	0.27	0	0.31	0.25	0	1.31	0.15
AmHem-493730	443	0	2	AmHem-493730	1332		R	*	CYT		51.072	6.31			ExpAA=0.07 First60=0.00 PredHel=0 Topology=o	0				Y-NoSP	4	12.6	5.2	4.1	.	1 | 260 YQNVVKR|ML 0.527 *ProP* |	AmHem-493730	145.52	45.59	54.54	47.42	1186.69	58.17	31	215.93	51.07	5331.53	21.55	86	5331.53	9.53	2.14	1.48	0.94	44.66	2.06	0.97	5.09	1.21
AmHem-371016	444	0	2	AmHem-371016	1335		I	*	CYT		50.86	4.99			ExpAA=0.01 First60=0.00 PredHel=0 Topology=o	0				N	0	9.9	5.2	4.7	.		AmHem-371016	276	100	0	0	0	0	0	0	0	0	0	0	276	18.03	4.68	0	0	0	0	0	0	0
AmHem-405050	444	0.45045	0	AmHem-405050	1335		S	*	CYT		50.33	6.38			ExpAA=0.00 First60=0.00 PredHel=0 Topology=o	0				Y-NoSP	0	12.8	6.5	3.8	.		AmHem-405050	1043	1344	310	274	3862.96	1383.96	251	134	90	2193	101	279	3862.96	68.15	62.88	8.39	5.42	145.01	49	7.82	3.15	2.13
AmHem-420873	427	0	3	AmHem-420873	1284		G	*	CYT		47.872	5.98			ExpAA=0.34 First60=0.00 PredHel=0 Topology=o	0				N	0	9.6	6.8	5.9	.		AmHem-420873	522	424	197	94	3174	443	80	94	70	5248	98	185	5248	35.64	20.72	5.57	1.94	124.49	16.39	2.6	2.31	1.73
AmHem-479493	426	0	4	AmHem-479493	1281		M	*	CYT		47.393	9.19			ExpAA=3.93 First60=0.00 PredHel=0 Topology=o	0				Y-NoSP	0	12	8.7	5.2	.		AmHem-479493	614	144	2583	592	2065	1382	1970	3802	3744	6010	3392	871	6010	42.03	7.06	73.23	12.27	81.21	51.26	64.26	93.58	93
AmHem-312702	457	0	1	AmHem-312702	1374		A	*	CYT		50.749	8.51			ExpAA=0.07 First60=0.01 PredHel=0 Topology=o	0				N	0	9.8	7.4	5	0.7		AmHem-312702	75.64	19.17	341.55	83.48	133.93	0	387.05	0	23.08	103.8	0	130.03	387.05	4.78	0.87	8.95	1.6	4.87	0	11.67	0	0.53
AmHem-434739	491	0	1	AmHem-434739	1476		M	*	BL	21-22	54.395	8.22	51.861	6.8	ExpAA=0.02 First60=0.00 PredHel=0 Topology=o	0				N	0	10.2	10	4.9	.	1 | 261 GSLRGKR|VC 0.553 *ProP* |	AmHem-434739	457.67	367.7	1623.79	1647.93	892.79	1948.26	991.22	1887.66	1204.61	1821.04	1247.03	734	1948.26	26.73	15.38	39.28	29.14	29.96	61.66	27.59	39.64	25.53
AmHem-452819	508	0	0	AmHem-452819	1527		M	*	CYT		56.413	6.51			ExpAA=0.01 First60=0.00 PredHel=0 Topology=o	0				Y-NoSP	1	12.4	7.3	6.3	.		AmHem-452819	106	124	259	46	97	94	183	401	326	281	237	49	401	5.96	4.99	6.03	0.78	3.13	2.86	4.9	8.11	6.65
AmHem-458637	450	0	1	AmHem-458637	1353		M	*	CYT		51.04	5.66			ExpAA=0.00 First60=0.00 PredHel=0 Topology=o	0				N	0	12	5.3	6.2	.		AmHem-458637	798	2366	296	122	11364	420	529	202	49	37159	16	83	37159	51.36	109.04	7.89	2.38	420.22	14.65	16.23	4.67	1.14
AmHem-451232	444	0	5	AmHem-451232	1335		M	*	CYT		49.873	6.36			ExpAA=0.00 First60=0.00 PredHel=0 Topology=o	0				Y-NoSP	0	12.6	7.7	7.9	.		AmHem-451232	82	4	148	28	433	189	199	203	178	108	131	258	433	5.36	0.19	4.01	0.55	16.25	6.69	6.2	4.77	4.22
AmHem-500206	496	2.21774	0	AmHem-500206	1491	Y	M	*	CYT		54.329	7.81			ExpAA=0.33 First60=0.04 PredHel=0 Topology=o	0				Y-NoSP	3	13.3	5.6	4.6	.	2 | 61 RSNRFRR|RR 0.605 *ProP* | 63 NRFRRRR|SS 0.805 *ProP* |	AmHem-500206	171.12	74	536.67	110.65	773.83	784.88	273.39	505.11	299.08	728.57	214.08	270.68	784.88	9.88	3.06	12.84	1.93	25.68	24.56	7.52	10.49	6.27
AmHem-446583	499	0	3	AmHem-446583	1500		I	*	CYT		55.454	6.23			ExpAA=0.01 First60=0.00 PredHel=0 Topology=o	0				Y-NoSP	1	12	7.6	6.2	.		AmHem-446583	21.07	14	1666	247	355.79	337	369	1037	1027	893	1154	276.66	1666	1.21	0.58	39.58	4.29	11.73	10.48	10.09	21.39	21.38
AmHem-495878	492	0	2	AmHem-495878	1479		M	*	CYT		54.867	8.82			ExpAA=0.00 First60=0.00 PredHel=0 Topology=o	0				Y-NoSP	4	10.8	6.7	6.1	0.6		AmHem-495878	96	20	1410	76	242	622	336	2327	945	1066	530	382	2327	5.59	0.83	34.03	1.34	8.1	19.64	9.33	48.76	19.98
AmHem-312707	527	0	1	AmHem-312707	1584		M	*	CYT		58.336	8.92			ExpAA=0.60 First60=0.53 PredHel=0 Topology=o	0				N	0	10.1	7.4	4.7	0.6	1 | 23 QLSRDRR|LW 0.740 *ProP* |	AmHem-312707	68.36	6.83	615.45	20.52	123.07	319	129.95	2158.13	1392.97	2482.2	672	444.97	2482.2	3.69	0.26	13.77	0.34	3.82	9.34	3.34	41.91	27.3
AmHem-467932	573	3.66492	2	AmHem-467932	1722	Y	M	*	CYT		61.317	8.38			ExpAA=0.15 First60=0.00 PredHel=0 Topology=o	0				Y-NoSP	0	10.1	9.2	4.2	.	1 | 511 SESFQKR|IS 0.525 *ProP* |	AmHem-467932	66.57	0	0	0	0	0	0	0	0	13.79	0	0	66.57	3.28	0	0	0	0	0	0	0	0
AmHem-491308	732	0	1	AmHem-491308	2199		M	*	CYT		82.983	8.48			ExpAA=1.65 First60=0.00 PredHel=0 Topology=o	0				N	0	11.7	6	4.8	.	1 | 679 RTGRQRR|QS 0.730 *ProP* |	AmHem-491308	26.82	9.92	180.72	6.77	44.29	39.78	61.04	168.85	172.6	107.33	111.72	36.41	180.72	1.01	0.27	2.83	0.08	0.96	0.82	1.1	2.3	2.37
AmHem-509723	558	0	3	AmHem-509723	1677		L	*	CYT		63.995	5.79			ExpAA=0.07 First60=0.01 PredHel=0 Topology=o	0				Y-NoSP	1	10.4	7.5	5.4	0.5		AmHem-509723	18.13	23.76	63.21	16	6.93	7.05	30.79	34.34	31.82	33.79	19.33	0	63.21	0.92	0.86	1.33	0.25	0.2	0.19	0.74	0.63	0.59
AmHem-467933	555	0	2	AmHem-467933	1668		M	*	CYT		61.921	8.38			ExpAA=0.15 First60=0.00 PredHel=0 Topology=o	0				Y-NoSP	0	10.5	9.9	4.3	.	1 | 493 SESFQKR|IS 0.525 *ProP* |	AmHem-467933	2749	2070	8965.21	4571	5506.05	5353.87	5053	10200.7	11180	13060.2	8708.78	2877	13060.2	140.28	75.65	189.47	70.62	161.43	148.04	122.88	187.16	207.01
AmHem-343262	576	0	2	AmHem-343262	1731		M	*	CYT		63.827	8.73			ExpAA=0.18 First60=0.00 PredHel=0 Topology=o	0				Y-NoSP	2	14.8	6.8	5.2	.		AmHem-343262	97	36	1797	398	666	388	404	2522	1374	1891	1094	459	2522	4.75	1.26	36.47	5.9	18.75	10.3	9.43	44.43	24.43
AmHem-399099	655	0	2	AmHem-399099	1968		M	*	CYT		73.973	7.82			ExpAA=0.31 First60=0.00 PredHel=0 Topology=o	0				Y-NoSP	3	11.9	6.1	5.3	.		AmHem-399099	4	0	80	14	28	30	36	182	145	143	87	15	182	0.17	0	1.41	0.18	0.69	0.69	0.73	2.79	2.24
AmHem-473235	610	0	2	AmHem-473235	1833		T	*	CYT		68.626	5.46			ExpAA=0.07 First60=0.00 PredHel=0 Topology=o	0				Y-NoSP	0	14.6	6.1	4.9	.		AmHem-473235	0	8	48.36	13	84	33.57	0.21	0	92.82	0	76.98	156	156	0	0.26	0.92	0.18	2.22	0.84	0	0	1.55
AmHem-499295	641	0	5	AmHem-499295	1926		V	*	BL	17-18	71.467	6.56	69.717	6.47	ExpAA=0.16 First60=0.13 PredHel=0 Topology=o	0				N	0	10.6	9	6.1	.		AmHem-499295	153.88	365.74	0	146.72	559.78	379.91	94.66	17.29	11.51	17.54	14.53	0	559.78	6.71	11.43	0	1.94	14.03	8.98	1.97	0.27	0.18
AmHem-480217	690	3.04348	3	AmHem-480217	2073	Y	M	*	CYT		75.263	7.49			ExpAA=0.51 First60=0.00 PredHel=0 Topology=o	0				N	0	11	5.5	3.9	.		AmHem-480217	263.07	254.18	347.4	29.69	107.12	91.13	220.24	132.64	328.54	235.44	192.8	36.63	347.4	10.6	7.34	5.8	0.36	2.48	1.99	4.23	1.92	4.8
AmHem-480218	674	0.890208	3	AmHem-480218	2025		M	*	CYT		75.443	7.81			ExpAA=0.89 First60=0.00 PredHel=0 Topology=o	0				N	0	11.1	5.8	4	.		AmHem-480218	322.93	156.82	247.6	156.31	104.88	119.87	210.76	234.36	318.46	192.56	237.2	115.37	322.93	13.35	4.64	4.24	1.96	2.49	2.68	4.15	3.48	4.78
AmHem-428625	618	0	0	AmHem-428625	1857		M	*	CYT		68.591	7.23			ExpAA=0.02 First60=0.00 PredHel=0 Topology=o	0				N	1	10.4	7.8	5.7	0.5	2 | 512 NLGRDDR|IV 0.504 *ProP* | 575 AACRPKR|AM 0.546 *ProP* |	AmHem-428625	210	346	340	348	199	157	232	598	380	543	389	195	598	9.53	11.25	6.39	4.78	5.19	3.86	5.02	9.76	6.26
AmHem-473233	640	0	2	AmHem-473233	1923		V	*	BL	14-15	72.165	5.19	70.722	5.23	ExpAA=0.05 First60=0.00 PredHel=0 Topology=o	0				N	0	13.3	6.4	4.8	.		AmHem-473233	25	0	118.64	0	0	39.43	132.79	279	265.18	386	154.02	0	386	1.09	0	2.15	0	0	0.93	2.77	4.38	4.2
AmHem-378094	746	0	3	AmHem-378094	2241		F	*	CYT		82.159	7.13			ExpAA=0.03 First60=0.00 PredHel=0 Topology=o	0				N	1	17	5.8	5.5	.	2 | 44 CCSRRRR|ES 0.672 *ProP* | 92 QISRLSR|SA 0.680 *ProP* |	AmHem-378094	28	8	277	19	114	92	67	282	151	652	184	37	652	1.04	0.21	4.25	0.21	2.43	1.85	1.18	3.76	2.03
AmHem-328126	752	0	2	AmHem-328126	2259		D	*	CYT		84.369	5.65			ExpAA=0.00 First60=0.00 PredHel=0 Topology=o	0				Y-NoSP	0	11.4	6.4	6.6	.		AmHem-328126	40	0	122	30	33	46	96	919	371	513	236	125	919	1.47	0	1.86	0.33	0.7	0.92	1.68	12.14	4.95
AmHem-499294	756	0	6	AmHem-499294	2271		L	*	CYT		83.323	6.09			ExpAA=0.58 First60=0.00 PredHel=0 Topology=o	0				N	0	10.8	9.9	6.1	0.4		AmHem-499294	214.55	53.29	744.95	872.78	465.79	536.96	730.61	1298.03	792.14	1119.87	685.54	406.07	1298.03	7.84	1.4	11.27	9.66	9.78	10.63	12.72	17.05	10.5
AmHem-479331	844	0	3	AmHem-479331	2535		M	*	CYT		91.782	4.97			ExpAA=0.03 First60=0.00 PredHel=0 Topology=o	0				N	3	13.5	7.2	4.4	.	2 | 624 ATVRQKR|KF 0.548 *ProP* | 627 RQKRKFR|DA 0.564 *ProP* |	AmHem-479331	396	68	1868	317	632	782	495	2029	1849	1806	1527	719	2029	12.87	1.58	25.14	3.12	11.8	13.77	7.67	23.71	21.8
AmHem-232564	841	0	4	AmHem-232564	2526		M	*	CYT		94.084	6.01			ExpAA=1.29 First60=1.27 PredHel=0 Topology=o	0				Y-NoSP	1	10.8	8.7	5.6	0.4		AmHem-232564	12	12	102	12	10	51	32	177	217	131	101	32	217	0.39	0.28	1.38	0.12	0.19	0.9	0.5	2.08	2.57
AmHem-509719	891	0.561167	4	AmHem-509719	2676		M	*	CYT		99.317	6.19			ExpAA=0.07 First60=0.01 PredHel=0 Topology=o	0				Y-NoSP	1	10.9	8.8	5.6	0.3		AmHem-509719	36.87	20.24	41.79	0	48.07	37.95	9.21	111.66	45.18	81.21	53.67	140	140	1.13	0.44	0.53	0	0.85	0.63	0.13	1.23	0.5
AmHem-499290	953	0	6	AmHem-499290	2862		M	*	CYT		104.887	7.14			ExpAA=2.24 First60=0.89 PredHel=0 Topology=o	0				N	0	11.4	9.4	6	0.3		AmHem-499290	168.57	180.96	951.05	1119.49	494.43	655.13	319.73	1346.68	1185.36	1027.58	938.94	252.93	1346.68	4.82	3.71	11.26	9.69	8.12	10.15	4.35	13.84	12.29
AmHem-462870	1008	0	3	AmHem-462870	3027		M	*	CYT		110.874	6.91			ExpAA=0.87 First60=0.00 PredHel=0 Topology=o	0				N	0	11.1	7.7	5.7	.		AmHem-462870	367	67	335	256	2860	46	43	104	93	6209	0	104	6209	9.89	1.29	3.74	2.09	44.28	0.67	0.55	1.01	0.91
AmHem-308411	1100	0	1	AmHem-308411	3300		M		CYT		119.946	5.74			ExpAA=0.01 First60=0.00 PredHel=0 Topology=o	0				Y-NoSP	0	11.1	8.3	5.5	.	1 | 635 FESRYKR|EF 0.746 *ProP* |	AmHem-308411	51	0	261	68	27	94	101	2588	754	1147	477	139	2588	1.26	0	2.66	0.51	0.38	1.25	1.18	22.9	6.73
AmHem-362894	2125	0	8	AmHem-362894	6378		H	*	CYT		233.818	6.47			ExpAA=0.91 First60=0.00 PredHel=0 Topology=o	0				N	1	10.7	8.8	5.6	0.1	1 | 1003 HPDNNKR|SA 0.508 *ProP* |	AmHem-362894	103	50	1897.02	280	616	908	984	5633	5966	6090.03	4400	2521	6090.03	1.28	0.45	9.78	1.06	4.41	6.13	5.84	25.22	26.96
AmHem-364609	71	0	0	AmHem-364609	216		K	*	CYT		7.732	6.72			ExpAA=0.00 First60=0.00 PredHel=0 Topology=o	0				N	3	11.3	7	8.5	.		AmHem-364609	0	0	0	0	0	0	0	0	0	0	0	0	0	0	0	0	0	0	0	0	0	0
AmHem-433430	104	0	1	AmHem-433430	315		F	*	SIG	27-28	11.294	4.7	8.291	4.24	ExpAA=2.81 First60=2.81 PredHel=0 Topology=o	0				N	0	12.5	6.7	7.7	.		AmHem-433430	0	12	0	13	1	0	25	0	0	2	0	0	25	0	3.95	0	1.82	0.27	0	5.52	0	0
AmHem-478723	77	0	1	AmHem-478723	234		M	*	SIG	21-22	8.546	6.03	6.262	7.78	ExpAA=2.84 First60=2.84 PredHel=0 Topology=o	0				N	0	7.8	7.8	7.8	.		AmHem-478723	26.56	7	0	0	0	0	0	0	0	0	0	0	26.56	23.7	4.42	0	0	0	0	0	0	0
AmHem-470101	151	0	0	AmHem-470101	456		R	*	BL/ANC		17.442	7.26			ExpAA=21.63 First60=21.60 PredHel=1 Topology=i37-59o	1	14.6	60.9	24.5	N	2	9.9	4	4	.		AmHem-470101	9	0	7	0	2	0	4	9	0	15	0	0	15	2.26	0	0.73	0	0.29	0	0.48	0.81	0
Amac-hemSigP-392061	166	0	0	Amac-hemSigP-392061	568		M		SIG	23-24	17.592	6.79	15.242	6.24	ExpAA=3.13 First60=3.12 PredHel=0 Topology=o	0				Y-NoSP	5	21.7	5.4	4.2	.		Amac-hemSigP-392061	16.06	13	143.02	132.01	138.71	8.95	0	2.24	2.96	68.79	0	0	143.02	2.96	1.71	10.93	7.37	14.7	0.89	0	0.15	0.2
AmHem-316159	136	0	0	AmHem-316159	411		M	*	CYT		15.13	6.63			ExpAA=0.06 First60=0.01 PredHel=0 Topology=o	0				N	2	14	8.1	7.4	.		AmHem-316159	35	44	100	120	107	149	151	228	167	191	91	239	239	10.29	9.23	12.2	10.69	18.09	23.76	21.2	24.15	17.86
AmHem-460819	456	0	3	AmHem-460819	1371		S	*	CYT		51.727	6.17			ExpAA=0.02 First60=0.00 PredHel=0 Topology=o	0				N	1	14.9	4.2	6.6	.	1 | 313 LPPRVKK|DA 0.607 *ProP* |	AmHem-460819	32	30	23.15	3	3.65	13.64	2.44	117	43	48.75	41.56	36	117	2.03	1.36	0.61	0.06	0.13	0.47	0.07	2.67	0.99
Amac-hemSigP-652773	91	0	0	Amac-hemSigP-652773	274		M		CYT		9.413	6.52			ExpAA=46.62 First60=29.35 PredHel=2 Topology=i21-43o58-80i	2	48.4	16.5	35.2	Y	4	19.8	11	3.3	.		Amac-hemSigP-652773	0	8	0	0	0	0	0	0	0	4	0	0	8	0	3.47	0	0	0	0	0	0	0
Amac-hemSigP-119248	124	0	0	Amac-hemSigP-119248	530		M		ANC		14.34	9.98	11.087	9.92	ExpAA=44.11 First60=20.81 PredHel=2 Topology=i21-43o76-98i	2	35.5	26.6	37.9	Y-NoSP	0	12.9	4.8	2.4	.		Amac-hemSigP-119248	8	57	8	4	0	7	0	0	0	0	3	0	57	1.62	8.25	0.67	0.25	0	0.77	0	0	0
Amac-hemSigP-324092	181	0	0	Amac-hemSigP-324092	1152		M		ANC		18.647	11.26	7.784	11.27	ExpAA=23.27 First60=0.21 PredHel=1 Topology=o84-106i	1	12.2	46.4	41.4	Y-NoSP	15	22.7	6.6	4.4	.		Amac-hemSigP-324092	0	0	0	0	9.05	0	12.86	115.19	61.31	31.58	50.75	107.19	115.19	0	0	0	0	0.4	0	0.47	3.2	1.72
AmHem-19918	80	0	0	AmHem-19918	240		N		CYT		9.26	10.95			ExpAA=0.15 First60=0.00 PredHel=0 Topology=o	0				N	1	12.5	8.8	3.8	.		AmHem-19918	9.14	18.04	0	2	0	0	0	0	0	0	0	0	18.04	7.63	10.66	0	0.51	0	0	0	0	0
AmHem-334105	70	0	0	AmHem-334105	210		L		CYT		7.459	10.52			ExpAA=22.34 First60=22.34 PredHel=1 Topology=i9-31o	1	31.4	55.7	12.9	Y-NoSP	0	15.7	11.4	2.9	.		AmHem-334105	0	0	0	0	0	0	7	0	0	0	0	0	7	0	0	0	0	0	0	4.15	0	0
AmHem-219380	88	0	0	AmHem-219380	267		R	*	CYT		10.212	10.46			ExpAA=0.00 First60=0.00 PredHel=0 Topology=o	0				N	0	12.5	3.4	3.4	.		AmHem-219380	3.29	12.25	3.19	8.08	0	3	3.06	13.65	0	1.07	3	81	81	2.13	5.63	0.86	1.59	0	1.05	0.95	3.19	0
AmHem-682090	76	0	0				V		CYT		8.036	5.32			ExpAA=0.00 First60=0.00 PredHel=0 Topology=o	0				Y-NoSP	0	13.2	11.8	2.6	.		AmHem-682090	0	0	0	0	0	0	3	0	0	0	0	0	3	0	0	0	0	0	0	1.38	0	0
Amac-hemSigP-331007	114	0	0	Amac-hemSigP-331007	343		M		SIG	22-23	11.795	9.24	9.473	9.59	ExpAA=44.85 First60=30.21 PredHel=1 Topology=i5-27o	1	19.3	76.3	4.4	Y-NoSP	0	11.4	10.5	3.5	.		Amac-hemSigP-331007	0	0	0	7	10	0	0	0	1	0	0	13	13	0	0	0	0.84	2.28	0	0	0	0.14
AmHem-508334	149	0	0	AmHem-508334	450		A	*	CYT		16.933	5.41			ExpAA=0.00 First60=0.00 PredHel=0 Topology=o	0				Y-NoSP	0	9.4	6.7	4	.		AmHem-508334	0	0	0	0	0	0	1	0	2	0	0	22	22	0	0	0	0	0	0	0.12	0	0.19
Amac-hemSigP-648878	75	0	0	Amac-hemSigP-648878	227		M		SIG	16-17	7.997	5.05	6.48	5.05	ExpAA=0.01 First60=0.01 PredHel=0 Topology=o	0				N	0	12	8	2.7	.		Amac-hemSigP-648878	0	0	0	0	0	0	0	0	0	0	0	4	4	0	0	0	0	0	0	0	0	0
Amac-hemSigP-622809	112	0	0	Amac-hemSigP-622809	336		M		SIG	23-24	11.804	9.52	9.253	8.98	ExpAA=1.62 First60=1.61 PredHel=0 Topology=i	0				Y-NoSP	0	15.2	7.1	0.9	.		Amac-hemSigP-622809	0	7	0	0	0	0	0	0	0	0	11	0	11	0	2.05	0	0	0	0	0	0	0
AmHem-629771	119	0	0				G		CYT		12.062	7.02			ExpAA=21.08 First60=16.32 PredHel=0 Topology=o	0				N	1	9.2	14.3	5.9	.		AmHem-629771	0	0	0	0	2	0	0	0	0	0	0	0	2	0	0	0	0	0.43	0	0	0	0
AmHem-423817	365	0	1	AmHem-423817	1095		M		CYT		40.727	9.48			ExpAA=0.17 First60=0.00 PredHel=0 Topology=o	0				Y-NoSP	1	11.5	7.7	4.1	.	1 | 341 TSARNKR|KE 0.608 *ProP* |	AmHem-423817	0	0.5	0	0	0	0	7.28	0	11.93	4	0	39	39	0	0.03	0	0	0	0	0.28	0	0.35
AmHem-423818	364	0	1	AmHem-423818	1095		M	*	CYT		40.542	9.53			ExpAA=0.24 First60=0.00 PredHel=0 Topology=o	0				Y-NoSP	1	11.8	7.7	4.4	.		AmHem-423818	0	0.5	0	0	0	0	7.28	3	0	4	0	39	39	0	0.03	0	0	0	0	0.28	0.09	0
AmHem-423816	410	0	1	AmHem-423816	1233		M	*	CYT		45.521	8.12			ExpAA=0.07 First60=0.00 PredHel=0 Topology=o	0				N	1	11.5	8	4.1	.		AmHem-423816	0	0	0	0	0	0	31.44	0	7.07	0	8	0	31.44	0	0	0	0	0	0	1.07	0	0.18
AmHem-545291	111	0	1				M		CYT		12.631	8.99			ExpAA=0.00 First60=0.00 PredHel=0 Topology=o	0				Y-NoSP	2	10.8	8.1	5.4	.		AmHem-545291	3	0	0	0	0	0	2	0	0	0	0	0	3	1.25	0	0	0	0	0	0.4	0	0
AmHem-580664	74	0	0				H		CYT		8.157	6.18			ExpAA=0.00 First60=0.00 PredHel=0 Topology=o	0				Y-NoSP	0	6.8	8.1	8.1	.		AmHem-580664	0	0	0	0	0	0	0	0	0	0	0	0	0	0	0	0	0	0	0	0	0	0
AmHem-654815	81	0	0				V		CYT		8.398	4.56			ExpAA=0.10 First60=0.07 PredHel=0 Topology=o	0				Y-NoSP	0	9.9	12.3	7.4	.		AmHem-654815	0	0	0	0	0	0	0	0	0	0	0	0	0	0	0	0	0	0	0	0	0	0
AmHem-654814	77	0	0				G		CYT		8.036	4.04			ExpAA=0.01 First60=0.01 PredHel=0 Topology=o	0				Y-NoSP	0	9.1	13	5.2	.		AmHem-654814	0	0	0	0	0	0	0	0	0	0	0	0	0	0	0	0	0	0	0	0	0	0
AmHem-285879	506	0	2	AmHem-285879	1521		M	*	SIG	21-22	57.137	6.38	54.645	5.63	ExpAA=0.04 First60=0.00 PredHel=0 Topology=o	0				N	1	10.7	6.1	5.7	.		AmHem-285879	685	347	1232	444	1091	1612	983	1636	1670	1865	1148	625	1865	38.7	14.04	28.82	7.59	35.41	49.34	26.46	33.23	34.23
AmHem-285658	602	0.332226	2	AmHem-285658	1809		M	*	CYT		64.743	8.95			ExpAA=14.66 First60=14.11 PredHel=0 Topology=o	0				Y-NoSP	1	11	8.1	4.8	.	1 | 255 IISRAKR|PV 0.838 *ProP* |	AmHem-285658	0	0	0	22.95	0	0	10.53	0	0	0	0	0	22.95	0	0	0	0.32	0	0	0.23	0	0
AmHem-537785	91	0	0				A		ANC		10.275	4.43	5.238	3.92	ExpAA=23.97 First60=23.87 PredHel=1 Topology=o23-45i	1	24.2	25.3	50.5	Y	0	16.5	1.1	6.6	.		AmHem-537785	2	0	0	0	0	2	0	0	0	0	0	0	2	1.23	0	0	0	0	0.67	0	0	0
AmHem-228407	82	0	0	AmHem-228407	246		L		CYT		9.072	6.43			ExpAA=17.94 First60=17.94 PredHel=0 Topology=o	0				Y-NoSP	1	14.6	7.3	1.2	.		AmHem-228407	2	0	4	3	2	3	3	2	7	3	6	0	7	1.57	0	1.31	0.71	0.9	1.28	1.13	0.57	2.01
Amac-hemSigP-510530	88	0	0	Amac-hemSigP-510530	308		M		CYT		9.995	10.18			ExpAA=0.64 First60=0.64 PredHel=0 Topology=o	0				Y-NoSP	0	14.8	3.4	2.3	.		Amac-hemSigP-510530	0	0	0	0	0	0	16.52	0	0	0	0	8.88	16.52	0	0	0	0	0	0	3.81	0	0
AmHem-102526	79	0	0	AmHem-102526	237		R		CYT		8.743	9.69			ExpAA=0.14 First60=0.09 PredHel=0 Topology=i	0				N	0	22.8	6.3	1.3	.		AmHem-102526	0	0	1	0	0	1	0	0	0	0	3	0	3	0	0	0.36	0	0	0.47	0	0	0
AmHem-138448	78	0	0	AmHem-138448	237		S	*	CYT		8.585	11.31			ExpAA=0.00 First60=0.00 PredHel=0 Topology=i	0				Y-NoSP	1	25.6	7.7	2.6	.	1 | 69 GDHRERR|LV 0.781 *ProP* |	AmHem-138448	0	0	19	7	4	7	2	29	45	41	50	13	50	0	0	6.84	1.83	1.99	3.28	0.83	9.06	14.2
AmHem-232608	82	0	1	AmHem-232608	249		I	*	CYT		9.307	7.01			ExpAA=0.16 First60=0.16 PredHel=0 Topology=o	0				N	9	22	2.4	3.7	.		AmHem-232608	0	0	0	0	1	2	0	0	0	5	1	0	5	0	0	0	0	0.44	0.83	0	0	0
AmHem-288389	122	0	0	AmHem-288389	369		G	*	BL/SIG		12.89	11.2			ExpAA=0.00 First60=0.00 PredHel=0 Topology=i	0				Y-NoSP	5	14.8	9	13.9	.		AmHem-288389	161	594	17	0	0	0	0	0	0	0	0	4	594	56.3	148.09	2.47	0	0	0	0	0	0
AmHem-339449	69	0	0	AmHem-339449	210		L	*	CYT		8.126	9.72			ExpAA=1.96 First60=1.96 PredHel=0 Topology=o	0				N	0	13	1.4	11.6	.		AmHem-339449	0	0	0	0	0	0	1	0	0	0	0	0	1	0	0	0	0	0	0	0.59	0	0
Amac-hemSigP-524585	69	0	0	Amac-hemSigP-524585	209		M		BL	37-38	7.919	4.43	3.904	4.66	ExpAA=3.52 First60=3.22 PredHel=0 Topology=o	0				Y-NoSP	0	8.7	2.9	4.3	.		Amac-hemSigP-524585	6	0	0	0	0	0	0	0	0	0	0	0	6	7.52	0	0	0	0	0	0	0	0
AmHem-624906	246	0	1				R		CYT		26.992	8.69			ExpAA=0.06 First60=0.05 PredHel=0 Topology=o	0				Y-NoSP	13	19.9	4.5	7.3	.	1 | 72 IACRKRR|SL 0.749 *ProP* |	AmHem-624906	23	35	0	0	0	0	0	0	0	0	0	0	35	3.01	3.27	0	0	0	0	0	0	0
AmHem-513245	83	0	0	AmHem-513245	249		N		CYT		9.859	5.39			ExpAA=0.00 First60=0.00 PredHel=0 Topology=i	0				N	0	10.8	.	1.2	.	1 | 5 --NRLKR|LE 0.590 *ProP* |	AmHem-513245	0	0	4	0	0	0	0	0	6	0	0	0	6	0	0	1.27	0	0	0	0	0	1.67
AmHem-421730	70	0	0	AmHem-421730	213		A	*	CYT		8.201	9.62			ExpAA=0.00 First60=0.00 PredHel=0 Topology=i	0				N	2	5.7	4.3	12.9	.		AmHem-421730	121	198	0	0	0	0	0	0	0	0	0	0	198	142.38	164.07	0	0	0	0	0	0	0
AmHem-381157	106	0	0	AmHem-381157	318		I		CYT		11.835	8.96			ExpAA=0.03 First60=0.02 PredHel=0 Topology=o	0				Y	4	27.4	0.9	3.8	.		AmHem-381157	0	0	12	0	0	16	0	2	4	0	0	0	16	0	0	2.26	0	0	3.94	0	0.33	0.66
AmHem-388121	111	0	1	AmHem-388121	333		V		CYT		12.694	8.83			ExpAA=0.01 First60=0.01 PredHel=0 Topology=o	0				Y-NoSP	1	13.5	3.6	4.5	.		AmHem-388121	0	0	0	0	0	0	0	8.44	0	1	0	0	8.44	0	0	0	0	0	0	0	1.27	0
AmHem-320742	157	0	1	AmHem-320742	474		K	*	CYT		18.621	10.1			ExpAA=0.03 First60=0.00 PredHel=0 Topology=o	0				Y-NoSP	2	17.8	.	5.7	.		AmHem-320742	0	8.32	0	0	6	0	0	1.74	3.73	6.14	7.09	0	8.32	0	1.41	0	0	0.82	0	0	0.15	0.32
AmHem-176905	241	0	1	AmHem-176905	726		H	*	CYT		28.108	9.99			ExpAA=0.69 First60=0.05 PredHel=0 Topology=o	0				Y-NoSP	0	19.5	1.2	4.6	.		AmHem-176905	19	14.68	13	6	0	31	3	13.26	11.27	18.86	6.91	0	31	2.55	1.41	0.72	0.24	0	2.25	0.19	0.64	0.55
AmHem-434060	334	0	3	AmHem-434060	1002		I		CYT		35.414	6.58			ExpAA=0.54 First60=0.41 PredHel=0 Topology=o	0				Y-NoSP	1	6.6	9.6	8.7	.		AmHem-434060	0.69	0	30.55	0.17	0	0	0	12.19	49.65	0	0	0	49.65	0.06	0	1.15	0	0	0	0	0.4	1.64
AmHem-434059	341	0	3	AmHem-434059	1023		M		CYT		36.149	7.61			ExpAA=8.77 First60=7.55 PredHel=0 Topology=o	0				Y-NoSP	1	6.5	9.4	8.2	.		AmHem-434059	122.31	10	568.45	113.83	229	260	186	547.81	438.35	743	542	460	743	10.84	0.63	20.87	3.05	11.66	12.49	7.86	17.46	14.1
Amac-hemSigP-285657	628	0	2	Amac-hemSigP-285657	2652		M		CYT		67.362	8.94			ExpAA=14.88 First60=14.15 PredHel=0 Topology=o	0				Y-NoSP	1	10.8	8.4	4.8	.	1 | 281 IISRAKR|PV 0.838 *ProP* |	Amac-hemSigP-285657	99.28	12.42	819.41	21.32	390.44	197.19	647.03	2061.67	1177.31	1697.93	657.94	464.39	2061.67	3.08	0.28	10.51	0.2	6.95	3.31	9.55	22.96	13.23
Amac-hemSigP-450097	80	0	0	Amac-hemSigP-450097	245		M		SIG	18-19	9.223	9.85	7.273	9.96	ExpAA=0.17 First60=0.17 PredHel=0 Topology=o	0				N	0	16.3	3.8	2.5	.		Amac-hemSigP-450097	0	0	3	0	0	2	0	5	8	6	0	0	8	0	0	0.99	0	0	0.86	0	1.43	2.32
Amac-hemSigP-462124	83	0	0	Amac-hemSigP-462124	249		M		SIG	21-22	9.471	10.44	7.218	11.79	ExpAA=3.96 First60=3.95 PredHel=0 Topology=o	0				N	0	20.5	3.6	2.4	.		Amac-hemSigP-462124	0	0	4	0	0	0	0	2	0	0	0	6	6	0	0	1.27	0	0	0	0	0.55	0
AmHem-153766	169	0	0	AmHem-153766	510		M	*	CYT		18.777	7.05			ExpAA=0.02 First60=0.00 PredHel=0 Topology=o	0				N	0	7.1	9.5	5.3	.		AmHem-153766	0	0	0	0	0	0	8	51	11	9	0	0	51	0	0	0	0	0	0	0.82	3.93	0.85
AmHem-436345	196	0	1	AmHem-436345	588		Q		CYT		22.622	5.14			ExpAA=0.00 First60=0.00 PredHel=0 Topology=o	0				N	0	11.7	6.1	2.6	.		AmHem-436345	113	54	124	37	102	144	175	167	123	201	123	172	201	19.89	6.79	9.05	1.97	10.32	13.74	14.69	10.58	7.86
Amac-hemSigP-434069	205	0	0	Amac-hemSigP-434069	620		M		CYT		22.589	5.18			ExpAA=19.63 First60=13.99 PredHel=1 Topology=o44-66i	1	10.7	21.5	67.8	Y-NoSP	1	12.2	7.8	5.4	.		Amac-hemSigP-434069	285	71	448	131	399	421	278	334	300	458	309	366	458	46.77	8.33	30.48	6.51	37.63	37.45	21.76	19.73	17.88
Amac-hemSigP-285659	277	0	0	Amac-hemSigP-285659	3979		M		CYT		29.357	9.43			ExpAA=17.10 First60=16.40 PredHel=0 Topology=o	0				Y-NoSP	1	14.1	7.9	4	.		Amac-hemSigP-285659	1075.72	161.58	920.59	231.74	901.56	968.81	1827.44	931.33	488.69	515.07	454.06	1464.61	1827.44	21.79	2.35	7.72	1.42	10.49	10.63	17.63	6.78	3.59
AmHem-282369	68	0	0	AmHem-282369	204		M		CYT		7.679	4.95			ExpAA=0.00 First60=0.00 PredHel=0 Topology=o	0				N	0	5.9	7.4	2.9	.		AmHem-282369	0	0	0	0	0	0	0	3	0	0	0	0	3	0	0	0	0	0	0	0	1.49	0
AmHem-523491	128	0	0	AmHem-523491	384		P		CYT		14.325	4.82			ExpAA=0.00 First60=0.00 PredHel=0 Topology=o	0				Y-NoSP	0	10.2	6.3	6.3	.		AmHem-523491	0	10	0	0	6	0	0	0	0	0	4	0	10	0	2.34	0	0	1.13	0	0	0	0
Amac-hemSigP-97949	132	0	0	Amac-hemSigP-97949	398		M		ANC		14.471	10.82	12.231	10.76	ExpAA=3.24 First60=0.00 PredHel=0 Topology=o	0				Y-NoSP	4	25	6.8	5.3	.		Amac-hemSigP-97949	0	0	4	0	0	0	0	3	9	3	1	32	32	0	0	0.51	0	0	0	0	0.33	1.01
Amac-hemSigP-308061	117	0	0	Amac-hemSigP-308061	860		M		BL/ANC		13.408	9.19			ExpAA=0.62 First60=0.38 PredHel=0 Topology=o	0				Y-NoSP	0	16.2	1.7	7.7	.		Amac-hemSigP-308061	0	0	2	5	36	7	10	17	6	4	11	20	36	0	0	0.09	0.16	2.25	0.41	0.52	0.67	0.24
Amac-hemSigP-488192	88	0	0	Amac-hemSigP-488192	266		M		BL	18-19	9.816	7.69	7.531	8.6	ExpAA=0.01 First60=0.01 PredHel=0 Topology=o	0				N	0	5.7	5.7	4.5	.		Amac-hemSigP-488192	10	0	2	0	0	0	0	9	8	0	1	0	10	6.52	0	0.54	0	0	0	0	2.12	1.9
Amac-hemSigP-47128	137	0	1	Amac-hemSigP-47128	843		M		CYT		15.305	9.3			ExpAA=0.26 First60=0.16 PredHel=0 Topology=o	0				N	3	20.4	2.2	8.8	.		Amac-hemSigP-47128	4.63	13	13.29	21	0	15.57	10.02	34.85	31.45	13.57	18.84	22	34.85	0.52	1.04	0.61	0.71	0	0.94	0.53	1.4	1.27
Amac-hemSigP-139598	82	0	0	Amac-hemSigP-139598	263		M		SIG	21-22	9.214	12.21	6.909	12.21	ExpAA=20.85 First60=20.85 PredHel=1 Topology=o4-23i	1	23.2	4.9	72	Y-NoSP	1	14.6	4.9	1.2	.	2 | 29 ASRRGRR|SV 0.774 *ProP* | 37 VQRRLRR|SS 0.675 *ProP* |	Amac-hemSigP-139598	4.01	0	5.69	4	5.91	8.9	2.45	4.52	1.01	3.27	2.5	14	14	2.68	0	1.59	0.81	2.27	3.24	0.78	1.09	0.25
AmHem-213155	141	0	0	AmHem-213155	423		T		CYT		15.979	7.06			ExpAA=0.00 First60=0.00 PredHel=0 Topology=o	0				N	0	9.9	7.8	4.3	.		AmHem-213155	0	0	21	0	16	0	8	1	0	8	6.3	18.33	21	0	0	2.45	0	2.59	0	1.07	0.1	0
AmHem-122100	165	2.42424	0	AmHem-122100	498		K	*	CYT		18.307	6.58			ExpAA=1.11 First60=0.00 PredHel=0 Topology=o	0				Y-NoSP	0	9.1	7.3	3.6	.		AmHem-122100	0	0	0	0	0	0	0	0	8	0	1.7	18.67	18.67	0	0	0	0	0	0	0	0	0.64
Amac-hemSigP-246077	82	0	0	Amac-hemSigP-246077	341		M		SIG	23-24	9.344	8.24	6.731	7.85	ExpAA=20.19 First60=20.18 PredHel=0 Topology=o	0				N	1	8.5	4.9	7.3	.		Amac-hemSigP-246077	687	479	220	598	728	356	162	75	61	41	44	155	728	274.91	136.56	36.57	72.54	167.5	77.3	30.98	10.82	8.89
AmHem-405774	433	0	1	AmHem-405774	1302		M	*	CYT		47.362	7.09			ExpAA=6.19 First60=0.01 PredHel=0 Topology=o	0				Y-NoSP	0	12.2	8.5	3.9	.		AmHem-405774	0	0	0	0	0	0	0	25.58	21.59	0	0	0	25.58	0	0	0	0	0	0	0	0.62	0.53
AmHem-405773	543	0	1	AmHem-405773	1632		M	*	CYT		59.492	8.78			ExpAA=1.58 First60=0.01 PredHel=0 Topology=o	0				N	0	11.2	8.8	4.4	.	1 | 481 ILYRGKK|DV 0.667 *ProP* |	AmHem-405773	130	59	1715	135	224	472	736	2048.42	2184.41	1652	1508	568	2184.41	6.79	2.21	37.12	2.14	6.73	13.37	18.33	38.5	41.43
AmHem-505004	427	0	0	AmHem-505004	1284		M	*	CYT		47.037	8.16			ExpAA=0.22 First60=0.00 PredHel=0 Topology=o	0				Y-NoSP	0	10.5	9.8	3.3	.		AmHem-505004	14	32	863	69	75	193	403	1053	1312	1204	846	292	1312	0.96	1.56	24.4	1.43	2.94	7.14	13.11	25.85	32.5
AmHem-690851	138	0	0				D		CYT		14.628	4.73			ExpAA=13.60 First60=10.47 PredHel=0 Topology=o	0				Y-NoSP	0	12.3	11.6	4.3	.		AmHem-690851	0	0	0	0	0	0	5	0	0	0	0	27	27	0	0	0	0	0	0	0.69	0	0
AmHem-114564	95	0	0	AmHem-114564	288		S	*	SIG	26-27	11.068	4.75	7.981	4.19	ExpAA=44.06 First60=29.16 PredHel=2 Topology=i12-29o44-66i	2	41.1	15.8	43.2	N	0	14.7	5.3	2.1	.		AmHem-114564	0	0	5	0	0	0	0	3	0	2	0	0	5	0	0	1.15	0	0	0	0	0.6	0
AmHem-17543	81	0	0	AmHem-17543	246		L	*	CYT		8.912	10.58			ExpAA=2.48 First60=2.48 PredHel=0 Topology=i	0				N	2	14.8	6.2	6.2	.	1 | 7 LTDRARR|GC 0.546 *ProP* |	AmHem-17543	0	0	0	0	0	0	0	1	1	0	0	0	1	0	0	0	0	0	0	0	0.28	0.29
AmHem-573232	86	0	0				S		CYT		9.55	10.76			ExpAA=0.38 First60=0.21 PredHel=0 Topology=o	0				Y-NoSP	3	18.6	7	8.1	.	1 | 78 TESRQRR|RL 0.638 *ProP* |	AmHem-573232	0	0	0	0	0	0	0	0	0	0	0	0	0	0	0	0	0	0	0	0	0	0
AmHem-475909	439	0	0	AmHem-475909	1320		S	*	BL/SIG		48.592	8.34			ExpAA=22.93 First60=18.21 PredHel=0 Topology=o	0				Y-NoSP	0	13	5.9	3.9	.		AmHem-475909	355	102	1363	188	1037	766	733	1817	1490	3044	1229	399	3044	23.49	4.83	37.36	3.77	39.43	27.47	23.12	43.23	35.78
AmHem-15127	881	0	1	AmHem-15127	2646		K	*	CYT		102.334	5.47			ExpAA=0.44 First60=0.00 PredHel=0 Topology=o	0				N	0	13.6	4.3	3.2	.		AmHem-15127	377	0	0	0	0	0	0	0	0	0	0	0	377	11.71	0	0	0	0	0	0	0	0
AmHem-308257	446	0	5	AmHem-308257	1338		M		SIG	19-20	49.949	4.88	47.962	4.82	ExpAA=0.70 First60=0.63 PredHel=0 Topology=o	0				Y	5	13.7	8.5	5.2	.		AmHem-308257	8	6	209	109	248	41	0	43	6	16	16	0	248	0.52	0.28	5.64	2.15	9.29	1.45	0	1.01	0.14
AmHem-292260	367	0	0	AmHem-292260	1104		F	*	CYT		41.371	5.4			ExpAA=0.14 First60=0.00 PredHel=0 Topology=o	0				Y-NoSP	0	14.4	6	2.7	.		AmHem-292260	384	250	211	420	479	74	0	0	0	0	0	0	479	31.15	14.52	7.09	10.31	22.32	3.25	0	0	0
AmHem-317842	480	0	3	AmHem-317842	1443		K	*	BL	19-20	54.004	4.8	51.756	4.64	ExpAA=0.42 First60=0.00 PredHel=0 Topology=o	0				Y-NoSP	2	11.7	9.2	5.2	.		AmHem-317842	23.85	0	11.05	0	0	0	2	8.65	0	2	0	0	23.85	1.43	0	0.27	0	0	0	0.06	0.19	0
AmHem-10567	383	0	3	AmHem-10567	1152		S	*	CYT		43.446	5.17			ExpAA=0.01 First60=0.00 PredHel=0 Topology=o	0				N	0	11.5	7	6.5	.		AmHem-10567	6	0	0	0	0	0	0	23.88	0	0	0	0	23.88	0.46	0	0	0	0	0	0	0.66	0
AmHem-297215	569	0	2	AmHem-297215	1710		A	*	BL/ANC		63.392	6.58			ExpAA=23.56 First60=0.00 PredHel=1 Topology=i100-122o	1	3.9	78.6	17.6	Y-NoSP	0	9.8	7.2	5.4	.	1 | 127 AVPRHRR|AD 0.511 *ProP* |	AmHem-297215	37	45	213	288	862	8	0	4	0	1150	2	8	1150	1.84	1.6	4.38	4.33	24.59	0.22	0	0.07	0
AmHem-306138	466	0	1	AmHem-306138	1401		G	*	CYT		52.162	8.97			ExpAA=1.49 First60=0.07 PredHel=0 Topology=o	0				Y-NoSP	0	12.7	9	4.9	0.6	1 | 462 RPYRRPR|AQ 0.504 *ProP* |	AmHem-306138	1497	414	14607	2531	5765	6012	12979	13313	23777	4744	15340	7282	23777	92.66	18.35	374.48	47.43	205.02	201.65	382.85	296.3	534.06
AmHem-302149	409	0	1	AmHem-302149	1230		K	*	CYT		46.499	9.31			ExpAA=1.59 First60=0.00 PredHel=0 Topology=o	0				Y-NoSP	2	12.2	8.1	4.9	.		AmHem-302149	0	0	0	18	6.67	0	0	19	2.84	0	1	58	58	0	0	0	0.39	0.27	0	0	0.49	0.07
AmHem-302147	430	0	1	AmHem-302147	1293		Q	*	CYT		47.986	9.23			ExpAA=4.08 First60=0.01 PredHel=0 Topology=o	0				Y-NoSP	3	12.8	8.8	4.9	.		AmHem-302147	14	0	74	0	8.33	89	0	0	18.16	12	0	0	89	0.95	0	2.08	0	0.32	3.27	0	0	0.45
Amac-hemSigP-508752	75	0	0	Amac-hemSigP-508752	1042		M		CYT		8.517	4.85			ExpAA=1.37 First60=1.37 PredHel=0 Topology=o	0				Y-NoSP	1	16	2.7	1.3	.		Amac-hemSigP-508752	61	0	8	4	20	4	14	1	19	8	20	0	61	5.29	0	0.29	0.11	1	0.19	0.58	0.03	0.6
AmHem-363944	99	0	0	AmHem-363944	300		L	*	CYT		10.844	9.64			ExpAA=0.16 First60=0.02 PredHel=0 Topology=o	0				Y-NoSP	1	15.2	11.1	3	.		AmHem-363944	8	0	2	0	0	0	0	4	5	0	2	0	8	4.06	0	0.42	0	0	0	0	0.73	0.92
AmHem-465361	88	0	0	AmHem-465361	267		P	*	CYT		10.175	9.84			ExpAA=3.68 First60=1.85 PredHel=0 Topology=o	0				N	1	11.4	4.5	4.5	.		AmHem-465361	0	0	3	0	0	6	0	10	0	0	0	0	10	0	0	0.81	0	0	2.11	0	2.34	0
AmHem-504950	84	0	0	AmHem-504950	255		L	*	CYT		9.194	11.83			ExpAA=0.00 First60=0.00 PredHel=0 Topology=o	0				Y-NoSP	3	14.3	8.3	7.1	.	1 | 38 TRRRLKR|CL 0.733 *ProP* |	AmHem-504950	3.02	18	0	0	0	0	0	0	3.17	2.14	0	2.25	18	2.17	9.18	0	0	0	0	0	0	0.83
AmHem-525541	83	0	0	AmHem-525541	252		N	*	CYT		9.114	8.99			ExpAA=0.00 First60=0.00 PredHel=0 Topology=i	0				Y-NoSP	1	25.3	7.2	4.8	.		AmHem-525541	0	0	0	0	0	2	0	0	0	0	0	0	2	0	0	0	0	0	0.8	0	0	0
AmHem-611090	82	0	0				H		CYT		9.332	4.65			ExpAA=0.00 First60=0.00 PredHel=0 Topology=o	0				Y-NoSP	0	9.8	4.9	2.4	.		AmHem-611090	0	0	0	0	0	0	0	0	2	0	0	0	2	0	0	0	0	0	0	0	0	0.57
AmHem-301189	216	2.31481	0	AmHem-301189	648		G		CYT		23.085	8.42			ExpAA=13.21 First60=6.07 PredHel=0 Topology=o	0				Y-NoSP	0	15.7	7.9	3.2	.	1 | 31 TSLRHSR|SA 0.575 *ProP* |	AmHem-301189	47	14	99	48	82	170.7	111	737	97	220	85	12	737	7.28	1.55	6.36	2.25	7.3	14.34	8.2	41.09	5.46
AmHem-384177	951	0	2	AmHem-384177	2856		M	*	CYT		107.283	6.15			ExpAA=21.87 First60=21.85 PredHel=1 Topology=i30-52o	1	2.3	94.5	3.2	N	3	12.7	5.9	5.3	.		AmHem-384177	40	0	105	6	58	60	38	51	54	112	61	44	112	1.15	0	1.25	0.05	0.95	0.93	0.52	0.53	0.56
AmHem-441122	1098	0	1	AmHem-441122	3297		G	*	CYT		123.861	6.11			ExpAA=21.58 First60=0.00 PredHel=1 Topology=i177-199o	1	2	81.9	16.1	N	1	14.9	5.9	4.3	0.3	2 | 145 KPSRSQR|RA 0.656 *ProP* | 234 KNVRLPR|SL 0.555 *ProP* |	AmHem-441122	249	74	175	2	18	247	77	283	91	123	137	44	283	6.14	1.31	1.79	0.01	0.25	3.3	0.9	2.51	0.81
AmHem-378242	159	0	0	AmHem-378242	480		M	*	SIG	33-34	17.344	4.62	13.683	4.89	ExpAA=21.35 First60=21.26 PredHel=1 Topology=o15-34i	1	11.9	9.4	78.6	Y-NoSP	9	19.5	6.9	8.2	.		AmHem-378242	211	169	3	0	5	0	9	73	4	38	7	52	211	49.19	28.14	0.29	0	0.67	0	1	6.13	0.34
AmHem-322906	88	0	0	AmHem-322906	267		G	*	CYT		9.812	8.99			ExpAA=0.00 First60=0.00 PredHel=0 Topology=o	0				Y-NoSP	0	14.8	6.8	2.3	.		AmHem-322906	1.78	0	0	0	32	0	0	0	5.86	0	0	0	32	1.15	0	0	0	11.91	0	0	0	1.38
AmHem-60169	218	0	0				Q		CYT		24.391	10.51			ExpAA=0.00 First60=0.00 PredHel=0 Topology=o	0				N	1	12.4	8.7	7.3	.	1 | 207 RSTRVRR|PV 0.714 *ProP* |	AmHem-60169	6	0	7	4	29	10	6	13	13	2	15	20	29	0.92	0	0.44	0.19	2.55	0.83	0.44	0.72	0.72
Amac-hemSigP-90144	73	0	0	Amac-hemSigP-90144	623		M		SIG	29-30	7.553	4.6	4.422	4.27	ExpAA=2.22 First60=2.21 PredHel=0 Topology=o	0				Y-NoSP	0	11	11	4.1	.		Amac-hemSigP-90144	0	0	15	0	2	0	4	3	4	2	13	21	21	0	0	1.01	0	0.19	0	0.31	0.18	0.24
AmHem-538438	73	0	0				R		SIG	20-21	7.789	8.89	5.743	8.49	ExpAA=15.22 First60=13.99 PredHel=0 Topology=i	0				Y-NoSP	0	15.1	9.6	5.5	.		AmHem-538438	0	0	2	0	0	0	0	0	0	0	0	0	2	0	0	0.9	0	0	0	0	0	0
AmHem-140360	85	0	0	AmHem-140360	258		A	*	CYT		9.524	4.26			ExpAA=0.00 First60=0.00 PredHel=0 Topology=o	0				N	0	18.8	9.4	1.2	.		AmHem-140360	43	67	4	17	12	1	0	0	0	0	0	0	67	30.08	33.24	1.17	3.61	4.83	0.38	0	0	0
AmHem-468446	410	0	1	AmHem-468446	1230		M		SIG	19-20	45.276	5.14	43.156	5.07	ExpAA=0.27 First60=0.23 PredHel=0 Topology=o	0				Y-NoSP	0	14.6	7.6	5.1	.		AmHem-468446	240	188	316	428	526	34	0	0	0	5	0	0	526	17.2	9.65	9.38	9.29	21.66	1.32	0	0	0
AmHem-353452	925	0.972973	1	AmHem-353452	2778	Y	L	*	SIG	20-21	102.896	5.75	100.807	5.74	ExpAA=1.28 First60=0.16 PredHel=0 Topology=o	0				Y-NoSP	0	13.6	5.2	3.9	.		AmHem-353452	0	0	0	0	0	0	0	0	0	17.63	0	0	17.63	0	0	0	0	0	0	0	0	0
AmHem-353453	901	0	2	AmHem-353453	2706		L	*	SIG	20-21	101.506	5.71	99.426	5.71	ExpAA=1.28 First60=0.16 PredHel=0 Topology=o	0				Y-NoSP	0	13.8	5	4.1	.		AmHem-353453	0	0	58.24	0	0	0	0	393.85	398.48	397.03	186.39	0	398.48	0	0	0.73	0	0	0	0	4.29	4.38
Amac-hemSigP-336758	93	0	0	Amac-hemSigP-336758	1475		M		SIG	31-32	9.832	10.73	6.55	11.54	ExpAA=0.33 First60=0.33 PredHel=0 Topology=o	0				Y-NoSP	13	28	6.5	10.8	.		Amac-hemSigP-336758	777.02	1347.22	2445.79	1935.59	1433.81	1496.47	2108.8	798.35	810.61	1136.83	1744.32	1473.74	2445.79	45.42	56.39	59.21	34.25	48.15	47.4	58.74	16.78	17.19
AmHem-81572	388	0	3				L		SIG	14-15	43.445	4.56	41.816	4.52	ExpAA=0.00 First60=0.00 PredHel=0 Topology=o	0				Y	0	11.9	9	5.4	.		AmHem-81572	0	0	0	0	0	0	0	32.12	0	0	0	0	32.12	0	0	0	0	0	0	0	0.88	0
AmHem-506457	337	0	0	AmHem-506457	1011		S		CYT		37.627	6.23			ExpAA=5.61 First60=3.96 PredHel=0 Topology=o	0				N	0	11.9	8.6	4.7	.	1 | 321 AVYRFLR|SL 0.560 *ProP* |	AmHem-506457	10	48	15	20	0	4	0	5	10	0	2	0	48	0.9	3.09	0.56	0.54	0	0.19	0	0.16	0.33
AmHem-477652	477	0	1	AmHem-477652	1434		M	*	SIG	17-18	53.664	6.17	51.955	6.04	ExpAA=2.13 First60=1.93 PredHel=0 Topology=o	0				Y-NoSP	0	9.6	8.8	6.1	.		AmHem-477652	594	1049	935	788	3055	217	0	27	1	5018	0	0	5018	35.82	45.3	23.36	14.39	105.86	7.09	0	0.59	0.02
AmHem-391936	467	0	0	AmHem-391936	1404		M	*	SIG	18-19	52.431	6	50.349	5.73	ExpAA=2.27 First60=0.54 PredHel=0 Topology=o	0				N	0	13.5	6.6	4.5	.		AmHem-391936	408	111	2	0	0	0	0	4	0	0	0	0	408	25.19	4.91	0.05	0	0	0	0	0.09	0
AmHem-412328	468	0	2	AmHem-412328	1407		M	*	SIG	22-23	52.434	5.56	50.112	5.45	ExpAA=15.87 First60=5.27 PredHel=0 Topology=o	0				Y-NoSP	0	13.5	8.3	4.5	.		AmHem-412328	2792	4219	2867	5840	5995	662	2	52	4	0	0	0	5995	171.99	186.11	73.15	108.92	212.18	22.1	0.06	1.15	0.09
Amac-hemSigP-317846	485	0	3	Amac-hemSigP-317846	1993		M		SIG	21-22	54.161	4.62	52.015	4.61	ExpAA=0.57 First60=0.41 PredHel=0 Topology=o	0				Y-NoSP	2	11.5	9.5	4.7	.		Amac-hemSigP-317846	20.15	60	248.95	576	509	173	0	3.35	0	0	0	0	576	0.85	1.81	4.33	7.33	12.3	3.94	0	0.05	0
AmHem-496467	208	0.961538	0	AmHem-496467	627		M	*	CYT		24.083	8.56			ExpAA=0.01 First60=0.00 PredHel=0 Topology=o	0				Y-NoSP	0	15.4	2.4	1.9	.		AmHem-496467	0	0	0	0	0	0	0	4.24	0	0	14.53	15	15	0	0	0	0	0	0	0	0.25	0
AmHem-496464	242	0	0	AmHem-496464	729		W	*	BL	19-20	28.27	7.84	26.154	7.3	ExpAA=0.00 First60=0.00 PredHel=0 Topology=o	0				Y-NoSP	0	15.3	2.9	2.5	.		AmHem-496464	0	0	0	0	0	0	32	29.76	4	0	7.47	0	32	0	0	0	0	0	0	2.04	1.43	0.19
AmHem-353455	967	0	2	AmHem-353455	2904		K	*	CYT		108.881	6.4			ExpAA=1.12 First60=0.01 PredHel=0 Topology=o	0				Y-NoSP	0	13.7	5.6	4.2	.		AmHem-353455	0	0	22.03	0	0	14.02	22	25.15	157.08	51.81	36.61	0	157.08	0	0	0.26	0	0	0.21	0.3	0.25	1.6
AmHem-353456	836	0	2	AmHem-353456	2511		L	*	SIG	20-21	94.273	5.8	92.192	5.8	ExpAA=1.38 First60=0.17 PredHel=0 Topology=o	0				Y-NoSP	0	14.5	4.5	3.8	.		AmHem-353456	4	3	94.73	25	51	32.98	0	0	48.45	37.53	0	60	94.73	0.13	0.07	1.29	0.25	0.96	0.59	0	0	0.58
AmHem-599896	109	0	1				M		CYT		12.857	8.82			ExpAA=0.04 First60=0.00 PredHel=0 Topology=o	0				Y-NoSP	0	11.9	0.9	3.7	.		AmHem-599896	0	0	0	0	0	0	0	3	0	0	0	24	24	0	0	0	0	0	0	0	0.47	0
AmHem-108559	146	0	0	AmHem-108559	441		R	*	CYT		16.785	5.47			ExpAA=0.02 First60=0.00 PredHel=0 Topology=o	0				Y-NoSP	0	7.5	6.2	4.1	.		AmHem-108559	0	0	0	0	70	12	0	14	0	0	0	0	70	0	0	0	0	10.62	1.72	0	1.33	0
Amac-hemSigP-447740	81	0	0	Amac-hemSigP-447740	244		M		BL/SIG		9.066	9.1			ExpAA=42.75 First60=32.88 PredHel=2 Topology=o13-35i48-70o	2	54.3	29.6	16	N	0	13.6	3.7	.	.		Amac-hemSigP-447740	0	0	6	5	0	0	8	34	14	19	6	8	34	0	0	2	1.21	0	0	3.07	9.85	4.1
AmHem-183603	77	0	0	AmHem-183603	234		M	*	ANC		8.65	9.56	5.999	9.65	ExpAA=26.26 First60=20.76 PredHel=1 Topology=i43-65o	1	28.6	15.6	55.8	N	0	24.7	1.3	2.6	.		AmHem-183603	0	0	0	0	0	0	0	8	6	27	4	0	27	0	0	0	0	0	0	0	2.59	1.96
Amac-hemSigP-337591	79	0	0	Amac-hemSigP-337591	389		M		BL/SIG		8.528	10.54			ExpAA=0.46 First60=0.46 PredHel=0 Topology=o	0				Y-NoSP	0	13.9	7.6	6.3	.		Amac-hemSigP-337591	0	0	8	0	0	0	0	0	0	7	0	9	9	0	0	1.07	0	0	0	0	0	0
Amac-hemSigP-368149	71	0	0	Amac-hemSigP-368149	1702		M		BL	23-24	8.664	9.57	5.834	8.82	ExpAA=0.28 First60=0.28 PredHel=0 Topology=i	0				N	0	7	4.2	1.4	.		Amac-hemSigP-368149	11	14	0	0	257	0	0	2	0	381	0	0	381	0.55	0.5	0	0	7.37	0	0	0.04	0
AmHem-561872	100	0	0				L		CYT		11.4	8.84			ExpAA=0.04 First60=0.00 PredHel=0 Topology=o	0				Y-NoSP	1	21	3	4	.		AmHem-561872	4	0	0	3	0	0	0	0	0	0	0	9	9	1.99	0	0	0.45	0	0	0	0	0
AmHem-637955	85	0	0				P		BL/ANC		9.295	9.38			ExpAA=17.18 First60=12.98 PredHel=0 Topology=i	0				Y-NoSP	2	21.2	5.9	5.9	.		AmHem-637955	0	0	0	0	0	0	1	0	0	0	0	17	17	0	0	0	0	0	0	0.34	0	0
AmHem-450209	179	0	0	AmHem-450209	540		M	*	BL/ANC		19.945	9.07			ExpAA=76.96 First60=18.47 PredHel=3 Topology=o42-64i69-86o106-137i	3	39.1	34.6	26.3	N	0	8.4	7.3	3.9	1.7		AmHem-450209	142	203	640	262	607	267	303	778	482	407	308	222	778	28.05	28.65	52.42	15.68	68.9	28.59	28.55	55.32	34.59
Amac-hemSigP-473291	74	0	0	Amac-hemSigP-473291	974		M	*	SIG	22-23	8.838	8.45	6.059	8	ExpAA=34.56 First60=33.22 PredHel=1 Topology=o5-24i	1	25.7	6.8	67.6	Y-NoSP	0	8.1	2.7	6.8	.		Amac-hemSigP-473291	226.01	359.9	7.07	115.53	30.42	89.8	18.28	14.04	1	3.98	25.05	50.01	359.9	21.21	24.18	0.27	3.28	1.64	4.57	0.82	0.47	0.03
AmHem-289020	188	0	1	AmHem-289020	567		L	*	CYT		20.355	5.89			ExpAA=0.01 First60=0.01 PredHel=0 Topology=o	0				Y-NoSP	7	15.4	14.9	3.2	.		AmHem-289020	125.01	397.25	77	16.56	584.43	269.84	5	56.49	9	10.04	0	98	584.43	23.1	52.48	5.9	0.93	62.08	27.04	0.44	3.76	0.6
AmHem-227402	81	0	1	AmHem-227402	246		Q	*	BL	22-23	8.971	3.9	6.704	4.01	ExpAA=39.87 First60=32.51 PredHel=2 Topology=o10-32i45-67o	2	54.3	29.6	16	Y-NoSP	0	16	4.9	4.9	.		AmHem-227402	4	0	25	2	64	1	32	27	22	48	31	52	64	3.14	0	8.17	0.48	28.89	0.43	12.03	7.66	6.3
AmHem-301823	87	0	0	AmHem-301823	261		L		ANC		10.287	9.47	8.35	10.03	ExpAA=33.92 First60=33.26 PredHel=1 Topology=o15-37i	1	25.3	17.2	57.5	Y-NoSP	0	11.5	3.4	4.6	.		AmHem-301823	0	0	0	0	0	0	0	0	1	0	0	6	6	0	0	0	0	0	0	0	0	0.25
AmHem-48364	84	0	0	AmHem-48364	255		P	*	CYT		9.272	8.22			ExpAA=0.98 First60=0.95 PredHel=0 Topology=o	0				Y-NoSP	1	22.6	4.8	3.6	.		AmHem-48364	0	0	2	0	0	0	0	3	1	0	0	0	3	0	0	0.6	0	0	0	0	0.78	0.26
AmHem-378636	590	0	2	AmHem-378636	1773		M	*	CYT		66.264	5.4			ExpAA=0.00 First60=0.00 PredHel=0 Topology=o	0				N	2	10.3	5.8	4.1	.		AmHem-378636	457.71	55.2	2442.93	649.84	1305.72	1458.69	1185.61	6594.31	2983.32	3537.36	2365.16	1974.34	6594.31	21.85	1.89	48.29	9.39	35.81	37.73	26.97	113.17	51.67
AmHem-378643	303	0	1	AmHem-378643	912		I	*	CYT		34.069	6.78			ExpAA=20.74 First60=20.68 PredHel=1 Topology=o15-37i	1	7.3	5	87.8	N	2	9.2	7.6	5.9	.		AmHem-378643	1034.29	760.8	2671.07	1940.16	3361.28	2600.31	2193.39	5752.69	2052.68	2886.64	1992.84	3106.66	5752.69	104.94	55.24	112.29	59.61	195.97	142.99	106.09	209.95	75.61
AmHem-623208	73	0	0				K		BL/SIG		8.26	4.8			ExpAA=0.00 First60=0.00 PredHel=0 Topology=o	0				Y-NoSP	0	8.2	4.1	2.7	.		AmHem-623208	0	0	0	0	0	0	0	0	0	2	0	0	2	0	0	0	0	0	0	0	0	0
AmHem-281981	359	0	1	AmHem-281981	1080		M	*	CYT		40.888	8.49			ExpAA=0.40 First60=0.35 PredHel=0 Topology=o	0				Y-NoSP	0	11.7	7.8	3.1	.	1 | 10 GDDRSKR|KV 0.628 *ProP* |	AmHem-281981	464.69	0	2002.14	579.07	971.7	1349.47	1422.16	1304.86	1986.71	1858.32	1559.12	503.99	2002.14	38.66	0	69	14.59	46.45	60.84	56.39	39.04	59.99
AmHem-281979	355	0	1	AmHem-281979	1068		K	*	CYT		40.698	7.79			ExpAA=0.04 First60=0.01 PredHel=0 Topology=o	0				Y-NoSP	0	10.7	7	3.1	.		AmHem-281979	0	176	533.91	0	470.92	57.9	135.11	77.71	295.86	96.57	259.11	166.72	533.91	0	10.62	18.64	0	22.8	2.64	5.43	2.36	9.05
AmHem-281974	276	0	1	AmHem-281974	831		V	*	CYT		31.553	8.87			ExpAA=0.46 First60=0.04 PredHel=0 Topology=o	0				N	0	12.7	7.6	2.9	.	1 | 18 GDDRSKR|KV 0.628 *ProP* |	AmHem-281974	0	0	11.25	0	0	0	0	27.84	23.67	0	0	25.8	27.84	0	0	0.53	0	0	0	0	1.14	0.98
AmHem-284863	364	0	0	AmHem-284863	1095		M	*	CYT		39.613	8.28			ExpAA=0.00 First60=0.00 PredHel=0 Topology=o	0				N	2	12.1	8.2	5.8	.		AmHem-284863	1711.08	824.32	10636.8	2479.31	8169.74	4945.14	4655.64	25120.8	17627.8	33842.6	17366.5	2912.57	33842.6	140.1	48.32	360.78	61.47	384.34	219.42	181.69	739.7	523.85
AmHem-326118	436	0	2	AmHem-326118	1311		M	*	SIG	22-23	49.914	9.08	47.621	9.01	ExpAA=0.60 First60=0.31 PredHel=0 Topology=o	0				N	0	14.7	6.4	4.6	.		AmHem-326118	1069	1147	346	337	1170	232	0	2	0	0	0	0	1170	71.28	54.76	9.56	6.8	44.83	8.38	0	0.05	0
AmHem-310976	363	0	0	AmHem-310976	1092		M	*	CYT		39.625	8.1			ExpAA=0.01 First60=0.00 PredHel=0 Topology=o	0				Y-NoSP	0	11.8	7.4	4.1	.		AmHem-310976	200	0	0	0	0	0	0	0	0	0	0	0	200	16.43	0	0	0	0	0	0	0	0
AmHem-317493	510	0	0	AmHem-317493	1533		M	*	CYT		57.124	7.22			ExpAA=0.02 First60=0.00 PredHel=0 Topology=o	0				N	0	13.7	6.3	3.9	.		AmHem-317493	196	64	1637	186	560	584	466	2191	1539	2769	1552	434	2769	10.98	2.57	37.97	3.15	18.02	17.72	12.44	44.12	31.27
AmHem-333950	466	0	1	AmHem-333950	1401		M	*	SIG	23-24	53.246	5.92	50.979	6.02	ExpAA=0.14 First60=0.13 PredHel=0 Topology=o	0				N	1	11.2	7.3	7.1	.		AmHem-333950	1278.62	3366.65	886.12	2052.79	1429.51	173.11	0	2	0	4	0	0	3366.65	79.14	149.22	22.72	38.47	50.84	5.81	0	0.04	0
AmHem-333951	487	0	1	AmHem-333951	1464		M	*	SIG	23-24	54.633	5.8	52.362	5.89	ExpAA=0.14 First60=0.13 PredHel=0 Topology=o	0				Y-NoSP	2	11.3	7.8	7.4	.		AmHem-333951	80.38	58.35	78.88	32.21	68.49	4.89	0	0	0	0	0	0	80.38	4.74	2.46	1.93	0.57	2.32	0.16	0	0	0
AmHem-308888	338	0	4	AmHem-308888	1017		M	*	CYT		36.699	8.38			ExpAA=12.51 First60=0.04 PredHel=0 Topology=o	0				N	0	12.4	9.2	4.1	.		AmHem-308888	2501.6	2440.66	13065.8	17906.4	11750.5	9509.13	9351.2	22276.1	15502.9	22969.4	19324	4529.7	22969.4	223.19	155.86	482.93	483.75	602.36	459.78	397.68	714.79	502.05
AmHem-298464	402	0	2	AmHem-298464	1209		M	*	SIG	20-21	46.769	5.73	44.548	5.61	ExpAA=3.16 First60=2.98 PredHel=0 Topology=o	0				Y-NoSP	1	11.7	5.7	6.2	0.7		AmHem-298464	0	0	0	0	0	0	2	9.81	0	0	0	60	60	0	0	0	0	0	0	0.07	0.26	0
AmHem-298465	486	0	2	AmHem-298465	1461		M	*	SIG	20-21	56.391	6.1	54.171	5.99	ExpAA=2.86 First60=2.72 PredHel=0 Topology=o	0				N	0	12.1	5.8	6.8	0.6		AmHem-298465	313	454	348	302	556	164	0	19.19	0	0	0	0	556	18.49	19.2	8.51	5.4	18.87	5.25	0	0.41	0
AmHem-308886	295	0	4	AmHem-308886	888		D	*	CYT		32.431	8.36			ExpAA=7.99 First60=0.00 PredHel=0 Topology=o	0				N	0	11.5	9.5	5.1	.		AmHem-308886	1679.19	3523.45	26.72	0	4336.13	1372.71	1445.15	15.14	0	103.34	18.51	1347.75	4336.13	175.9	264.12	1.16	0	260.99	77.93	72.17	0.57	0
AmHem-138706	203	0	1	AmHem-138706	609		K		CYT		23.127	7.66			ExpAA=0.03 First60=0.00 PredHel=0 Topology=o	0				N	2	8.9	5.4	6.4	.		AmHem-138706	0	0	2.86	0	6	1.85	0	1.87	16.2	20.97	8	17.74	20.97	0	0	0.2	0	0.58	0.17	0	0.11	0.99
AmHem-318452	341	2.05279	1	AmHem-318452	1026	Y	A	*	BL	29-30	37.689	6.94	34.574	6.48	ExpAA=22.89 First60=22.87 PredHel=1 Topology=i13-35o	1	6.5	89.7	3.8	N	0	9.1	6.7	7.6	.		AmHem-318452	0	37	3.38	17	5.87	20.6	68	32.72	23.6	6.66	18.66	62	68	0	2.34	0.12	0.45	0.3	0.99	2.86	1.04	0.76
AmHem-325210	362	0	0	AmHem-325210	1089		E	*	CYT		41.662	7.04			ExpAA=0.63 First60=0.00 PredHel=0 Topology=o	0				N	2	11.6	5.5	6.4	.	1 | 10 ARLRRRR|YQ 0.527 *ProP* |	AmHem-325210	0	0	4	0	12	15	30	23	37	41	23	50	50	0	0	0.14	0	0.57	0.67	1.18	0.68	1.11
AmHem-333946	229	0	2	AmHem-333946	690		M	*	CYT		24.945	6.37			ExpAA=0.02 First60=0.00 PredHel=0 Topology=o	0				Y-NoSP	2	13.5	7.4	6.1	.		AmHem-333946	565	310	566	457	422	497	471	590	460	523	473	227	590	80.77	31.69	33.54	19.79	34.67	38.51	32.11	30.35	23.88
AmHem-200825	192	0	0	AmHem-200825	576		E		CYT		20.898	5.86			ExpAA=0.00 First60=0.00 PredHel=0 Topology=o	0				Y-NoSP	0	9.4	7.8	4.7	.		AmHem-200825	272	326	1203	770	1279	693	730	1170	1160	2113	1208	380	2113	49.22	42.16	90.25	42.2	133	67.98	63.01	76.2	76.25
AmHem-182748	318	0	1	AmHem-182748	954		M		SIG	21-22	36.056	9.85	33.801	9.84	ExpAA=22.82 First60=22.78 PredHel=1 Topology=i5-27o	1	6.9	91.5	1.6	N	0	9.4	7.2	8.8	.		AmHem-182748	0	0	30.62	0	6.13	6.4	0	24.28	29.4	42.34	15.34	0	42.34	0	0	1.22	0	0.34	0.33	0	0.84	1.03
AmHem-324621	409	0	1	AmHem-324621	1230		M	*	CYT		45.56	8.88			ExpAA=0.08 First60=0.00 PredHel=0 Topology=o	0				Y-NoSP	8	11.7	7.1	7.6	.		AmHem-324621	2779	6188	5038	7171	3910	4653	4663	5908	5598	5954	5726	3371	7171	199.17	317.53	149.57	155.62	161.01	180.72	159.28	152.27	145.61
AmHem-151744	430	0	1	AmHem-151744	1293		M	*	BL	42-43	49.029	9.35	44.784	9.33	ExpAA=48.82 First60=28.04 PredHel=2 Topology=o10-41i91-110o	2	11.6	76.7	11.6	Y-NoSP	1	10.2	5.8	5.6	.		AmHem-151744	350	559	215	270	300	115	193	225	96	152	171	205	559	23.71	27.11	6.03	5.54	11.67	4.22	6.23	5.48	2.36
AmHem-163090	159	0	2	AmHem-163090	477		C		CYT		17.341	9.65			ExpAA=0.01 First60=0.00 PredHel=0 Topology=o	0				Y-NoSP	4	17.6	5.7	6.9	.		AmHem-163090	1	13	3	2	0	1.07	3	15.26	10.95	10	4	0	15.26	0.24	2.18	0.29	0.14	0	0.14	0.34	1.29	0.94
AmHem-306114	438	0	2	AmHem-306114	1317		M	*	BL	24-25	49.005	10.12	46.452	10.09	ExpAA=17.74 First60=17.71 PredHel=1 Topology=i12-31o	1	4.3	92.9	2.7	N	1	12.3	4.6	5.5	.	1 | 45 LAHVHKR|SV 0.679 *ProP* |	AmHem-306114	42	24	283	38	131	297	461	607	409	545	174	149	607	2.79	1.14	7.78	0.76	4.99	10.68	14.58	14.48	9.85
AmHem-284009	503	0.795229	1	AmHem-284009	1512		M	*	SIG	17-18	54.083	5.77	52.284	5.66	ExpAA=0.35 First60=0.19 PredHel=0 Topology=o	0				N	37	15.7	8.2	5.6	.		AmHem-284009	5161	1579	113865	33225	43229	56155	77369	209532	184919	178707	243834	32396	243834	293.47	64.3	2681.63	572.02	1412.3	1730.28	2096.53	4284.02	3815.57
AmHem-287921	371	0	0	AmHem-287921	1116		K	*	CYT		42.785	6.15			ExpAA=0.01 First60=0.00 PredHel=0 Topology=o	0				N	2	10.8	6.7	6.2	.		AmHem-287921	12	0	17	0	0	6	32	11	2	0	12	130	130	0.96	0	0.56	0	0	0.26	1.22	0.32	0.06
AmHem-246934	248	0	0	AmHem-246934	747		R	*	CYT		28.234	6.33			ExpAA=0.07 First60=0.04 PredHel=0 Topology=o	0				N	0	12.5	6	2.8	.		AmHem-246934	14	4	52	1	0	25	95	140	137	135	37	114	140	1.81	0.37	2.79	0.04	0	1.75	5.86	6.52	6.44
AmHem-322392	382	0	0	AmHem-322392	1149		M	*	CYT		43.855	9.33			ExpAA=10.20 First60=10.06 PredHel=0 Topology=o	0				N	2	10.5	5.8	6.5	.		AmHem-322392	187.74	45	1947.81	227.48	512.21	826.25	1229.36	2566.1	2880.69	2511.32	1845.54	559.58	2880.69	14.54	2.5	62.5	5.34	22.8	34.69	45.39	71.49	80.99
AmHem-306812	348	0	0	AmHem-306812	1044		M		SIG	24-25	38.593	7.15	36.153	6.87	ExpAA=7.14 First60=7.13 PredHel=0 Topology=o	0				Y-NoSP	1	12.9	8.3	5.5	.		AmHem-306812	267	511	3176	4973	1261	2471	1033	5134	2351	3044	2551	601	5134	23.1	31.65	113.85	130.3	62.7	115.88	42.61	159.78	73.84
AmHem-105882	246	1.62602	0	AmHem-105882	741		H	*	CYT		27.05	9.02			ExpAA=1.50 First60=0.05 PredHel=0 Topology=o	0				Y-NoSP	3	15	3.7	8.1	.		AmHem-105882	0	8	12	0	0	5	0	17	7	1	8	30	30	0	0.75	0.65	0	0	0.35	0	0.8	0.33
AmHem-333805	284	0	1	AmHem-333805	855		L	*	CYT		32.4	9.48			ExpAA=5.93 First60=4.43 PredHel=0 Topology=o	0				N	0	13	5.3	4.2	.	1 | 138 GPQRTRK|SK 0.544 *ProP* |	AmHem-333805	20	0	8	24	0	0	0	0	16	0	4	0	24	2.19	0	0.36	0.8	0	0	0	0	0.64
AmHem-334834	348	0	1	AmHem-334834	1047		V	*	CYT		40.544	9.61			ExpAA=0.40 First60=0.00 PredHel=0 Topology=o	0				Y-NoSP	0	11.2	6.3	4.3	.		AmHem-334834	0	0	0	0	8.56	0	0	0	6	0	0	0	8.56	0	0	0	0	0.42	0	0	0	0.19
AmHem-334832	333	0	1	AmHem-334832	1002		M	*	SIG	27-28	38.699	9.68	35.515	9.3	ExpAA=18.96 First60=18.27 PredHel=1 Topology=i7-24o	1	5.1	92.8	2.1	Y-NoSP	0	9.6	6.3	4.2	.		AmHem-334832	46	14	77	13	28.44	20	69	248	236	134	105	50	248	4.18	0.91	2.9	0.36	1.48	0.98	2.99	8.1	7.78
AmHem-286689	278	0	1	AmHem-286689	834		P		BL/SIG		30.98	8.97			ExpAA=0.22 First60=0.00 PredHel=0 Topology=o	0				Y-NoSP	0	11.5	5	2.9	.		AmHem-286689	924.89	513	2951.01	1936.93	2352.98	2382.57	1882.66	2424.57	2352.52	2385.34	3356.41	678.25	3356.41	104.5	41.47	138.16	66.27	152.76	145.9	101.41	98.54	96.5
AmHem-286688	285	0	1	AmHem-286688	858		M	*	CYT		31.317	8.94			ExpAA=0.51 First60=0.00 PredHel=0 Topology=o	0				N	0	14	6.7	3.2	.		AmHem-286688	615.11	213	6942.99	3884.07	1879.02	2597.43	2056.34	7699.43	7261.48	7561.66	10224.6	1509.75	10224.6	67.15	16.64	314.07	128.41	117.87	153.69	107.02	302.36	287.8
AmHem-295838	359	0	1	AmHem-295838	1080		L	*	CYT		39.779	6.42			ExpAA=0.35 First60=0.16 PredHel=0 Topology=o	0				Y-NoSP	1	13.9	5.3	4.5	.		AmHem-295838	0	0	0	0.59	0	0	0	0	0	0	0	201.08	201.08	0	0	0	0.01	0	0	0	0	0
AmHem-295835	450	0	3	AmHem-295835	1353		M	*	CYT		49.622	5.63			ExpAA=0.08 First60=0.00 PredHel=0 Topology=o	0				Y-NoSP	4	14.4	5.6	7.1	.		AmHem-295835	165.82	0	1158.19	120.33	661.38	1367.54	718.47	2285.09	2059.26	2106.34	2482.49	670.22	2482.49	10.67	0	30.87	2.34	24.46	47.69	22.04	52.88	48.1
AmHem-317438	530	0	1	AmHem-317438	1593		R	*	CYT		56.775	9.38			ExpAA=246.69 First60=0.00 PredHel=11 Topology=i69-86o110-132i139-156o171-193i200-222o227-249i283-305o331-350i363-385o395-417i470-492o	11	43.2	22.3	34.5	Y-NoSP	4	14.2	9.2	6	.	2 | 68 VSERSRR|FI 0.592 *ProP* | 357 SSHFRKR|SV 0.600 *ProP* |	AmHem-317438	0	0	561.58	73.3	0	92.38	4.13	373.9	268.11	210.87	88.05	223.24	561.58	0	0	12.48	1.19	0	2.69	0.11	7.22	5.22
AmHem-317435	505	0	1	AmHem-317435	1515		M		CYT		53.898	7.07			ExpAA=242.46 First60=11.74 PredHel=11 Topology=i46-63o87-109i116-133o148-170i177-199o204-226i260-282o308-327i340-362o372-394i447-469o	11	45.3	23	31.7	Y-NoSP	7	15	8.9	5.3	.	2 | 45 VSERSRR|FI 0.592 *ProP* | 334 SSHFRKR|SV 0.600 *ProP* |	AmHem-317435	32.8	18	434.83	85.7	247.56	86.06	368.45	1060.16	729.8	387.21	721.26	200.65	1060.16	1.86	0.73	10.22	1.47	8.07	2.65	9.96	21.63	15.03
AmHem-317436	541	0	2	AmHem-317436	1626		R	*	CYT		58.323	8.94			ExpAA=249.42 First60=0.00 PredHel=11 Topology=i69-86o110-132i139-156o171-193i200-222o227-249i283-305o331-350i363-385o395-417i470-492o	11	42.3	23.8	33.8	Y-NoSP	4	14	8.7	5.5	.	2 | 68 VSERSRR|FI 0.592 *ProP* | 357 SSHFRKR|SV 0.600 *ProP* |	AmHem-317436	16.9	0	118.44	0	0	0	92.65	281.47	5.76	331.67	416.74	0.06	416.74	0.89	0	2.57	0	0	0	2.32	5.31	0.11
AmHem-291590	291	0	0	AmHem-291590	876		M	*	CYT		31.646	7.07			ExpAA=128.72 First60=27.70 PredHel=5 Topology=o25-47i54-76o155-177i190-212o239-261i	5	37.8	45	17.2	N	1	11	11	5.2	.		AmHem-291590	18	16	122	171	715	0	19	24	15	1368	8	112	1368	1.92	1.22	5.38	5.51	43.74	0	0.96	0.92	0.58
AmHem-280841	570	0	4	AmHem-280841	1713		M	*	SIG	21-22	64.926	5.47	62.818	5.4	ExpAA=20.39 First60=20.35 PredHel=1 Topology=i7-26o	1	3.3	95.4	1.2	N	0	9.6	6.8	6	.		AmHem-280841	219	621	103	64	1768	279	52	50	6	2188	34	41	2188	10.85	22.04	2.11	0.96	50.35	7.49	1.23	0.89	0.11
AmHem-294837	377	0	2	AmHem-294837	1134		V	*	CYT		40.099	6.86			ExpAA=0.33 First60=0.01 PredHel=0 Topology=o	0				Y-NoSP	12	14.6	8	7.7	.		AmHem-294837	0	0	46	8	0	13	33	264	72	161	63	28	264	0	0	1.5	0.19	0	0.55	1.24	7.47	2.06
AmHem-317437	555	0	2	AmHem-317437	1668		R	*	CYT		60.128	8.81			ExpAA=222.59 First60=0.00 PredHel=9 Topology=i69-86o110-132i139-158o200-222i297-319o345-364i377-399o409-431i484-506o	9	33.7	27.2	39.1	Y-NoSP	4	14.2	8.3	5.9	.	2 | 68 VSERSRR|FI 0.592 *ProP* | 371 SSHFRKR|SV 0.600 *ProP* |	AmHem-317437	0	0	0	0	0	0	0	0	42.98	0	0	0	42.98	0	0	0	0	0	0	0	0	0.8
AmHem-326431	560	0	4	AmHem-326431	1683		M	*	CYT		61.259	5.61			ExpAA=0.10 First60=0.00 PredHel=0 Topology=o	0				N	3	11.4	10	5.7	.		AmHem-326431	736	2824	1819	4845	1442	917	697	1405	2022	2720	2141	625	4845	37.19	102.2	38.07	74.13	41.86	25.11	16.78	25.53	37.07
AmHem-292910	371	0	1	AmHem-292910	1116		M	*	SIG	30-31	41.177	9.74	37.752	9.61	ExpAA=16.60 First60=16.55 PredHel=0 Topology=o	0				Y-NoSP	5	15.4	7.5	5.9	.	1 | 191 RRRRPER|FT 0.528 *ProP* |	AmHem-292910	2	8	50	30	44	120	111	2137	49	491	130	86	2137	0.16	0.46	1.66	0.73	2.03	5.21	4.24	61.56	1.42
AmHem-2501	381	0	0	AmHem-2501	1146		A	*	CYT		40.826	6.14			ExpAA=159.44 First60=19.65 PredHel=7 Topology=i41-63o73-92i131-153o173-195i216-249o269-291i304-326o	7	42.5	27.6	29.9	Y-NoSP	4	14.4	10.8	5.2	.		AmHem-2501	8	0	13	5	45	11	0	16	2	10	15	0	45	0.62	0	0.42	0.12	2.01	0.46	0	0.45	0.06
AmHem-335150	413	0	0	AmHem-335150	1242		M	*	CYT		43.455	8.6			ExpAA=218.04 First60=33.92 PredHel=10 Topology=o10-32i39-61o100-122i129-151o196-218i242-264o284-306i313-335o350-372i379-401o	10	53.3	34.1	12.6	N	0	15.5	11.1	2.9	.	1 | 412 GARRPKK|D- 0.535 *ProP* |	AmHem-335150	221.49	68	452.54	6.88	1019.17	523.56	284.28	1006.16	548.97	2230.57	359.94	194.1	2230.57	15.7	3.45	13.29	0.15	41.51	20.11	9.6	25.65	14.12
AmHem-324422	528	0	0	AmHem-324422	1587		M	*	CYT		57.613	6.59			ExpAA=259.66 First60=20.07 PredHel=12 Topology=i35-57o105-127i134-156o161-183i196-218o228-250i315-337o363-385i390-412o422-444i465-487o492-511i	12	49.4	19.7	30.9	N	6	15.9	8	3.6	.	1 | 309 LDNRLKR|ES 0.716 *ProP* |	AmHem-324422	340	187	588	104	390	425	612	1519	751	757	376	489	1519	18.33	7.22	13.13	1.7	12.08	12.41	15.72	29.44	14.69
AmHem-224593	107	0	0	AmHem-224593	321		K		CYT		12.373	9.35			ExpAA=0.00 First60=0.00 PredHel=0 Topology=i	0				N	0	7.5	6.5	2.8	.		AmHem-224593	77	7	189.85	44	154.56	125.08	124.3	171.53	150.98	207.31	127.78	166	207.31	34.35	2.22	35.2	5.95	39.65	30.29	26.51	27.61	24.53
AmHem-162757	116	0	0	AmHem-162757	348		I		CYT		12.818	8.72			ExpAA=0.13 First60=0.01 PredHel=0 Topology=i	0				N	1	17.2	4.3	7.8	.		AmHem-162757	4	0	15	0	2	16	6	32	42	18	7	0	42	1.54	0	2.41	0	0.44	3.35	1.11	4.46	5.9
AmHem-225895	273	0	0	AmHem-225895	819		I		SIG	30-31	28.848	7.01	25.61	6.31	ExpAA=137.85 First60=39.23 PredHel=6 Topology=i12-34o44-66i87-109o146-165i178-200o229-251i	6	47.3	27.8	24.9	Y-NoSP	0	9.5	13.2	4.4	.		AmHem-225895	77.33	2.02	145.61	24.76	116.87	54.26	50.84	109	65.39	13.02	25.48	26	145.61	8.93	0.17	6.97	0.87	7.76	3.4	2.8	4.53	2.74
AmHem-291693	239	0	0	AmHem-291693	720		A	*	CYT		27.873	9.71			ExpAA=0.80 First60=0.06 PredHel=0 Topology=o	0				N	0	11.3	2.9	4.2	.		AmHem-291693	14	0	17	10	35	5.77	0	8	6	10.05	0	0	35	1.9	0	0.95	0.41	2.72	0.42	0	0.39	0.3
AmHem-337895	366	0	1	AmHem-337895	1101		M	*	CYT		40.803	5.71			ExpAA=0.02 First60=0.00 PredHel=0 Topology=o	0				Y-NoSP	6	13.9	5.2	4.9	.		AmHem-337895	84.66	0	1293.96	72.99	424.04	452.57	539.38	947.93	1544.47	1814.11	1882.12	883.27	1882.12	6.89	0	43.61	1.8	19.82	19.95	20.92	27.74	45.61
AmHem-131280	68	0	0	AmHem-131280	204		I		SIG	17-18	7.516	10.78	5.475	11.28	ExpAA=0.00 First60=0.00 PredHel=0 Topology=o	0				Y-NoSP	0	19.1	7.4	4.4	.		AmHem-131280	3	5	3	6	2	1	6	7	0	2	0	20	20	4.09	4.78	1.71	2.49	1.57	0.74	3.94	3.47	0
AmHem-299667	115	0	0	AmHem-299667	348		T	*	CYT		12.811	8.8			ExpAA=0.17 First60=0.17 PredHel=0 Topology=o	0				Y-NoSP	0	18.3	4.3	0.9	.		AmHem-299667	2	0	10	1	53	7	11	28	6	5	8	20	53	0.77	0	1.6	0.12	11.77	1.47	2.03	3.9	0.84
AmHem-282429	419	0	0	AmHem-282429	1260		M	*	CYT		45.296	9.45			ExpAA=226.63 First60=20.50 PredHel=10 Topology=i21-40o64-86i93-110o114-136i149-167o177-199i239-261o271-293i306-327o337-359i	10	49.4	13.8	36.8	N	0	12.4	10.5	5	.		AmHem-282429	0	0	19.46	0	0	28.12	0	122.39	26.76	0	10.53	23	122.39	0	0	0.56	0	0	1.06	0	3.07	0.68
AmHem-282431	443	0	0	AmHem-282431	1332		M	*	CYT		47.712	9.62			ExpAA=256.40 First60=20.61 PredHel=12 Topology=i21-40o64-86i93-110o114-136i149-167o177-199i239-261o271-293i306-327o337-359i364-386o396-418i	12	56.7	15.3	28	N	1	11.7	10.4	4.5	.		AmHem-282431	9.67	0	16.54	0	33	74.13	106.32	2172.61	232.5	263.42	0	0	2172.61	0.63	0	0.45	0	1.24	2.63	3.32	51.17	5.53
AmHem-337174	139	0	0	AmHem-337174	420		M	*	SIG	21-22	15.298	5.13	13.173	4.93	ExpAA=1.47 First60=1.47 PredHel=0 Topology=o	0				N	1	17.3	6.5	2.2	.		AmHem-337174	1623	3321	7428	11862	6751	9244	4531	8129	5831	8129	10845	2002	11862	461.5	673.93	876.51	1022.04	1103.45	1425.65	615.08	832.7	602.93
AmHem-334271	151	0	0	AmHem-334271	456		L	*	CYT		16.656	9.36			ExpAA=0.01 First60=0.00 PredHel=0 Topology=o	0				Y-NoSP	0	11.3	7.9	2.6	.		AmHem-334271	0	0	0	0	0	0.68	0	1.44	5.78	0	0	0	5.78	0	0	0	0	0	0.09	0	0.13	0.53
AmHem-334272	146	0	0	AmHem-334272	441		L	*	CYT		16.408	9.19			ExpAA=0.01 First60=0.00 PredHel=0 Topology=o	0				Y-NoSP	0	10.3	6.8	2.1	.		AmHem-334272	0	11	2	0	6	10.79	4	0	0	2	3	11	11	0	2.07	0.22	0	0.91	1.54	0.5	0	0
Amac-hemSigP-209775	68	0	0	Amac-hemSigP-209775	773		M		BL	30-31	7.546	6.69	4.162	6.81	ExpAA=6.28 First60=6.21 PredHel=0 Topology=o	0				Y	0	19.1	4.4	1.5	.		Amac-hemSigP-209775	0	0	18	2	27	21	10	29	11	37	14	63	63	0	0	0.92	0.08	1.92	1.41	0.59	1.29	0.5
Amac-hemSigP-363309	67	0	0	Amac-hemSigP-363309	1367		M		SIG	19-20	7.199	6.21	5.234	6.27	ExpAA=18.70 First60=15.23 PredHel=1 Topology=o45-64i	1	28.4	67.2	4.5	Y	4	17.9	4.5	11.9	.		Amac-hemSigP-363309	255	22	1675	310	437	621	948	3690	1871	1989	2515	827	3690	16.22	1	44.14	5.97	15.97	21.41	28.74	84.42	43.2
Amac-hemSigP-454312	129	0	0	Amac-hemSigP-454312	392		M		BL	21-22	14.106	9.02	11.92	7.95	ExpAA=0.17 First60=0.07 PredHel=0 Topology=o	0				Y	1	16.3	6.2	9.3	.		Amac-hemSigP-454312	0	0	0	5.94	0	0	0	1.91	0	5.08	1.52	0	5.94	0	0	0	0.57	0	0	0	0.22	0
Amac-hemSigP-547416	105	0	0	Amac-hemSigP-547416	513		M		CYT		11.702	11			ExpAA=25.50 First60=21.52 PredHel=1 Topology=i28-50o	1	21	52.4	26.7	Y	2	16.2	4.8	5.7	.		Amac-hemSigP-547416	0	0	0	7	8	2	4	0	0	6	0	0	8	0	0	0	0.45	0.98	0.23	0.4	0	0
AmHem-455413	102	0	0	AmHem-455413	309		K	*	CYT		11.585	9.16			ExpAA=11.00 First60=10.89 PredHel=0 Topology=o	0				Y	0	14.7	6.9	4.9	.		AmHem-455413	7	18	40	0	33	32	45	33	54	53	39	25	54	3.35	6.14	7.97	0	9.09	8.32	10.31	5.71	9.43
AmHem-642508	106	0	0				L		CYT		11.916	10.99			ExpAA=0.32 First60=0.00 PredHel=0 Topology=o	0				Y	0	13.2	7.5	6.6	.		AmHem-642508	0	0	6	0	4.91	0	0	0	0	0	0	0	6	0	0	1.11	0	1.26	0	0	0	0
AmHem-491947	98	0	1	AmHem-491947	297		V	*	BL	23-24	9.385	3.8	7.331	3.89	ExpAA=0.01 First60=0.01 PredHel=0 Topology=o	0				Y	27	32.7	7.1	2	.		AmHem-491947	7	0	6	0	0	0	0	2	0	0	1	0	7	3.62	0	1.29	0	0	0	0	0.37	0
Amac-hemSigP-470872	312	0	1	Amac-hemSigP-470872	1094		M		SIG	38-39	33.503	6.07	29.467	5.21	ExpAA=22.15 First60=1.84 PredHel=1 Topology=o289-311i	1	7.1	92.6	0.3	Y	4	15.1	7.1	9.6	.		Amac-hemSigP-470872	140	364	242	830	643	47	2	2	0	0	0	0	830	11.47	21.36	8.22	20.6	30.28	2.09	0.08	0.06	0
AmHem-611473	87	0	0				S		BL/SIG		9.564	6.22			ExpAA=0.31 First60=0.22 PredHel=0 Topology=o	0				Y	0	12.6	3.4	4.6	.		AmHem-611473	0	0	0	0	0	0	0	4	0	0	0	0	4	0	0	0	0	0	0	0	0.98	0
Amac-hemSigP-443852	159	0	0	Amac-hemSigP-443852	482		M		CYT		17.042	6.95			ExpAA=34.12 First60=1.23 PredHel=2 Topology=i59-81o96-113i	2	24.5	9.4	66	Y	6	23.9	6.9	5	.		Amac-hemSigP-443852	2.16	0	5.57	6	0	2.37	0	0	5.03	12.11	8.73	0	12.11	0.5	0	0.54	0.42	0	0.3	0	0	0.42
Amac-hemSigP-489778	68	0	0	Amac-hemSigP-489778	394		M		SIG	35-36	7.607	9.76	3.691	9.1	ExpAA=24.22 First60=22.06 PredHel=2 Topology=i13-32o47-64i	2	52.9	22.1	25	Y	0	16.2	2.9	.	.		Amac-hemSigP-489778	0	0	0	0	0	0	0	13	8	10	1	4	13	0	0	0	0	0	0	0	1.47	0.91
AmHem-217904	115	0	0	AmHem-217904	348		S	*	SIG	25-26	13.364	10.65	10.257	10.31	ExpAA=59.49 First60=37.39 PredHel=3 Topology=i5-23o38-60i88-110o	3	53.9	17.4	28.7	Y	0	18.3	3.5	4.3	.		AmHem-217904	0	8	1	0	0	2	0	7	1	6	1	22	22	0	2.2	0.16	0	0	0.42	0	0.97	0.14
AmHem-440971	86	0	0	AmHem-440971	261		A	*	SIG	22-23	9.71	8.81	7.324	7.83	ExpAA=31.27 First60=23.15 PredHel=2 Topology=i36-58o68-85i	2	45.3	11.6	43	Y	0	15.1	2.3	.	.		AmHem-440971	0	4	0	0	0	0	0	0	2	0	0	0	4	0	1.93	0	0	0	0	0	0	0.5
Amac-hemSigP-462763	102	0	1	Amac-hemSigP-462763	306		M		SIG	25-26	11.374	8.12	8.508	6.88	ExpAA=26.29 First60=7.60 PredHel=1 Topology=i81-100o	1	18.6	2	79.4	Y	0	11.8	6.9	3.9	.		Amac-hemSigP-462763	0	0	5.29	0	0	0	42.32	16.55	29.13	22.57	3.08	0	42.32	0	0	1.07	0	0	0	9.88	2.92	5.18
Amac-hemSigP-457752	80	0	0	Amac-hemSigP-457752	245		M		BL	25-26	8.792	4.64	6.105	4.51	ExpAA=34.72 First60=33.97 PredHel=2 Topology=i7-26o41-63i	2	51.3	18.8	30	Y-NoSP	0	23.8	3.8	1.3	.	1 | 68 TASRSCR|DD 0.660 *ProP* |	Amac-hemSigP-457752	0	0	0	0	0	0	0	0.16	0	0	0	0	0.16	0	0	0	0	0	0	0	0.05	0
Amac-hemSigP-170443	68	0	1	Amac-hemSigP-170443	362		M		SIG	22-23	7.698	7.75	5.173	5.43	ExpAA=41.94 First60=41.54 PredHel=2 Topology=o10-32i39-61o	2	64.7	25	10.3	N	0	7.4	8.8	10.3	.		Amac-hemSigP-170443	0	0	0	1	4	21	0	2	1	0	1	0	21	0	0	0	0.11	0.83	4.11	0	0.26	0.13
Amac-hemSigP-413960	84	0	0	Amac-hemSigP-413960	257		M		SIG	25-26	9.621	9.73	6.889	9.7	ExpAA=35.09 First60=29.11 PredHel=2 Topology=i7-29o44-66i	2	52.4	17.9	29.8	Y-NoSP	2	22.6	3.6	8.3	.		Amac-hemSigP-413960	0	0	0	0	20.38	0	0	0	0	0	0	0	20.38	0	0	0	0	8.28	0	0	0	0
Amac-hemSigP-162217	89	0	0	Amac-hemSigP-162217	273		M		SIG	23-24	9.687	8.8	7.274	5.44	ExpAA=35.80 First60=33.07 PredHel=2 Topology=i7-26o36-58i	2	46.1	11.2	42.7	N	1	15.7	4.5	6.7	.		Amac-hemSigP-162217	0	0	0	0	0	0	0	10	0	0	1	0	10	0	0	0	0	0	0	0	2.23	0
Amac-hemSigP-225214	94	0	0	Amac-hemSigP-225214	282		M		SIG	23-24	10.443	8.81	7.937	9.01	ExpAA=38.28 First60=19.22 PredHel=2 Topology=i7-26o59-81i	2	43.6	35.1	21.3	Y-NoSP	0	16	5.3	6.4	.		Amac-hemSigP-225214	0	0	6	0	0	3	19	2	2	5	0	2	19	0	0	1.44	0	0	0.94	5.23	0.42	0.42
Amac-hemSigP-276910	84	0	0	Amac-hemSigP-276910	260		M		SIG	25-26	9.582	9.66	6.921	9.63	ExpAA=34.59 First60=28.57 PredHel=2 Topology=i7-29o44-66i	2	52.4	17.9	29.8	Y-NoSP	0	22.6	3.6	7.1	.		Amac-hemSigP-276910	12	0	0	0	0	0	6	5	4	4	7	49	49	8.25	0	0	0	0	0	1.97	1.24	1
Amac-hemSigP-297225	135	0	0	Amac-hemSigP-297225	3199		M		BL/SIG		15.071	7.89			ExpAA=53.10 First60=21.81 PredHel=2 Topology=i37-59o69-91i	2	32.6	7.4	60	N	0	5.2	4.4	6.7	.		Amac-hemSigP-297225	85	0	739.03	36.87	167.83	231.97	311.42	555.24	1090.87	580.71	583.83	245.03	1090.87	2.16	0	7.78	0.28	2.45	3.2	3.77	5.08	10.06
Amac-hemSigP-300167	129	0	0	Amac-hemSigP-300167	387		M		BL/SIG		13.738	8.99			ExpAA=58.35 First60=35.59 PredHel=3 Topology=o10-32i39-61o76-98i	3	51.2	19.4	29.5	Y-NoSP	4	16.3	8.5	9.3	.		Amac-hemSigP-300167	0	0	2	0	1	0	0	4	0	0	1	0	4	0	0	0.27	0	0.19	0	0	0.47	0
Amac-hemSigP-309147	140	0	0	Amac-hemSigP-309147	3450		M		SIG	24-25	15.994	8.58	13.241	7.89	ExpAA=65.11 First60=33.41 PredHel=3 Topology=o5-27i48-70o98-120i	3	47.1	23.6	29.3	Y-NoSP	0	17.1	1.4	7.9	.		Amac-hemSigP-309147	0	30.25	63.39	327.04	1551.86	0	0	0	0	77.8	0	0	1551.86	0	0.51	0.62	2.33	20.95	0	0	0	0
Amac-hemSigP-44474	92	0	0	Amac-hemSigP-44474	784		M	*	SIG	22-23	9.859	9.38	7.751	9.84	ExpAA=49.86 First60=32.89 PredHel=2 Topology=i7-29o55-77i	2	47.8	28.3	23.9	Y-NoSP	0	21.7	3.3	6.5	.		Amac-hemSigP-44474	0	0	0	0	0	0	0	4.15	0	17.98	6.91	5.52	17.98	0	0	0	0	0	0	0	0.18	0
Amac-hemSigP-503258	127	0	0	Amac-hemSigP-503258	1300		M		CYT		14.246	8.04			ExpAA=45.16 First60=20.10 PredHel=2 Topology=i7-24o79-101i	2	30.7	43.3	26	N	0	9.4	4.7	7.1	.		Amac-hemSigP-503258	17	10	20	5	2	8	14	38	28	38	19	44	44	1.14	0.48	0.56	0.1	0.08	0.29	0.45	0.92	0.68
Amac-hemSigP-512249	87	0	0	Amac-hemSigP-512249	432		M		BL	44-45	9.647	8.84	4.979	6	ExpAA=36.85 First60=20.85 PredHel=2 Topology=i23-45o60-82i	2	50.6	17.2	32.2	Y-NoSP	0	16.1	9.2	.	.		Amac-hemSigP-512249	6	3	0	6	6	0	0	2	4	13	0	8	13	1.63	0.58	0	0.5	0.94	0	0	0.2	0.4
Amac-hemSigP-70513	97	0	0	Amac-hemSigP-70513	299		M		SIG	26-27	10.307	9.69	7.685	10.2	ExpAA=38.91 First60=29.27 PredHel=2 Topology=i5-27o52-74i	2	45.4	25.8	28.9	N	0	21.6	7.2	6.2	.		Amac-hemSigP-70513	0	6	0	0	0	5	0	0	0	0	0	0	6	0	2.18	0	0	0	1.39	0	0	0
AmHem-309676	71	0	0	AmHem-309676	216		Q	*	SIG	20-21	8.153	9.56	6.029	11	ExpAA=31.50 First60=31.50 PredHel=2 Topology=i7-29o34-53i	2	57.7	7	35.2	Y-NoSP	0	18.3	1.4	1.4	.		AmHem-309676	0	0	0	0	0	0	0	0	0	1	0	0	1	0	0	0	0	0	0	0	0	0
AmHem-336114	71	0	0	AmHem-336114	216		M	*	SIG	29-30	8.095	8.66	4.856	7.98	ExpAA=41.55 First60=32.60 PredHel=2 Topology=i13-32o47-69i	2	57.7	21.1	21.1	N	0	8.5	2.8	7	.		AmHem-336114	9	6	5	2	11	1	6	2	0	6	7	0	11	10.13	4.76	2.35	0.68	7.13	0.61	3.25	0.82	0
AmHem-406335	96	0	0	AmHem-406335	291		Q	*	CYT		11.398	6.96			ExpAA=36.27 First60=21.18 PredHel=2 Topology=o38-60i67-89o	2	45.8	46.9	7.3	Y-NoSP	0	11.5	3.1	1	.		AmHem-406335	0	0	0	0	10	8	2	3	0	0	0	13	13	0	0	0	0	3.1	2.34	0.52	0.58	0
AmHem-489449	95	0	0	AmHem-489449	288		L	*	CYT		11.133	10.07			ExpAA=20.53 First60=0.01 PredHel=1 Topology=i66-88o	1	23.2	7.4	69.5	Y-NoSP	0	17.9	3.2	2.1	.		AmHem-489449	0	0	2	0	0	0	0	0	1	0	0	0	2	0	0	0.46	0	0	0	0	0	0.2
AmHem-577783	117	0	1				H		CYT		13.403	9.3			ExpAA=40.24 First60=21.28 PredHel=2 Topology=o26-45i57-79o	2	35	54.7	10.3	N	3	10.3	8.5	8.5	.		AmHem-577783	0	0	0	0	0	0	5	0	0	3	0	0	5	0	0	0	0	0	0	0.9	0	0
AmHem-597862	67	0	0				W		SIG	21-22	7.613	8.98	5.159	9	ExpAA=40.89 First60=40.82 PredHel=2 Topology=o4-23i36-58o	2	61.2	19.4	19.4	Y-NoSP	0	10.4	6	1.5	.		AmHem-597862	0	0	0	0	5	0	0	0	0	0	0	0	5	0	0	0	0	4.14	0	0	0	0
AmHem-709624	127	0	0				M		CYT		14.336	10.26			ExpAA=21.33 First60=2.51 PredHel=1 Topology=i59-78o	1	15	38.6	46.5	N	0	17.3	7.1	2.4	.		AmHem-709624	0	0	2	0	0	6	4	1	1	3	0	2	6	0	0	0.27	0	0	1.07	0.63	0.12	0.12
Amac-hemSigP-455906	126	0	0	Amac-hemSigP-455906	383		M		SIG	43-44	14.245	9.3	9.707	10.83	ExpAA=37.35 First60=31.69 PredHel=2 Topology=i7-29o49-66i	2	31	15.9	53.2	Y-NoSP	0	25.4	0.8	1.6	.		Amac-hemSigP-455906	18.78	0	21.22	8.85	0	9.09	0	0	0	0	0	0	21.22	6.18	0	2.9	0.88	0	1.62	0	0	0
Amac-hemSigP-662749	79	0	1	Amac-hemSigP-662749	237		M		SIG	21-22	8.434	10.01	6.37	10.41	ExpAA=43.24 First60=35.13 PredHel=2 Topology=o13-35i47-69o	2	55.7	29.1	15.2	N	0	6.3	13.9	3.8	.		Amac-hemSigP-662749	0	0	0	0	0	0	10	0	0	0	0	0	10	0	0	0	0	0	0	4.14	0	0
Amac-hemSigP-680373	88	0	0	Amac-hemSigP-680373	265		M		CYT		9.889	6.14			ExpAA=42.89 First60=40.13 PredHel=2 Topology=o10-32i39-61o	2	50	42	8	N	0	12.5	4.5	6.8	.		Amac-hemSigP-680373	8	0	0	0	0	0	0	0	0	0	0	0	8	5.26	0	0	0	0	0	0	0	0
AmHem-45533	90	0	0	AmHem-45533	270		L		BL/ANC		9.517	8.64			ExpAA=5.03 First60=4.91 PredHel=0 Topology=o	0				Y	0	11.1	6.7	3.3	.		AmHem-45533	0	0	4	0	0	0	0	3	0	4	0	0	4	0	0	1.05	0	0	0	0	0.68	0
AmHem-334563	123	0	0	AmHem-334563	372		L	*	ANC		14.418	8.89	8.575	9.08	ExpAA=44.55 First60=43.11 PredHel=2 Topology=i7-29o34-56i	2	35.8	4.1	60.2	Y	0	11.4	1.6	5.7	.		AmHem-334563	35	15	107	11	55	80	107	80	91	134	100	188	188	12.08	3.69	15.33	1.15	10.91	14.97	17.63	9.95	11.42
AmHem-578091	97	0	0				G		ANC		11.123	6.02	8.081	6.65	ExpAA=46.10 First60=23.98 PredHel=2 Topology=o15-37i65-87o	2	45.4	25.8	28.9	Y-NoSP	0	21.6	2.1	2.1	.		AmHem-578091	0	0	0	0	0	1	0	0	0	0	0	0	1	0	0	0	0	0	0.29	0	0	0
Amac-hemSigP-12271	85	0	0	Amac-hemSigP-12271	275		M		ANC		10.096	9.96	3.423	6.19	ExpAA=21.43 First60=18.73 PredHel=1 Topology=i41-63o	1	25.9	25.9	48.2	Y-NoSP	1	16.5	3.5	7.1	.		Amac-hemSigP-12271	0	0	0	0	2	0	0	3	0	0	0	0	3	0	0	0	0	0.7	0	0	0.66	0
Amac-hemSigP-218085	70	0	0	Amac-hemSigP-218085	266		M		BL/ANC		7.285	9.77			ExpAA=21.74 First60=21.73 PredHel=1 Topology=i34-56o	1	31.4	20	48.6	Y-NoSP	3	21.4	5.7	8.6	.	1 | 25 SHSCSKR|AV 0.591 *ProP* |	Amac-hemSigP-218085	0	0	6	0	2	6	0	6	18	14	14	13	18	0	0	1.63	0	0.75	2.13	0	1.41	4.29
Amac-hemSigP-452549	90	0	0	Amac-hemSigP-452549	275		M		ANC		10.169	10.37	2.897	9.31	ExpAA=17.90 First60=8.17 PredHel=1 Topology=i52-74o	1	24.4	17.8	57.8	N	1	13.3	.	5.6	.		Amac-hemSigP-452549	5	0	4	0	0	0	0	0	0	0	2	9	9	3.03	0	1.01	0	0	0	0	0	0
Amac-hemSigP-484114	76	0	0	Amac-hemSigP-484114	229		M		BL/ANC		8.748	9.34			ExpAA=26.69 First60=23.27 PredHel=1 Topology=i43-65o	1	28.9	14.5	56.6	Y-NoSP	0	15.8	1.3	5.3	.		Amac-hemSigP-484114	0	0	0	0	9	0	0	0	0	0	0	0	9	0	0	0	0	4.91	0	0	0	0
Amac-hemSigP-494103	116	0	0	Amac-hemSigP-494103	1395		M		BL/ANC		13.476	10.93			ExpAA=19.68 First60=1.33 PredHel=1 Topology=i57-79o	1	19	31.9	49.1	Y-NoSP	3	21.6	2.6	6	.		Amac-hemSigP-494103	937	1171	2059.37	1322	2382	2711	1402	2294	1953.72	1249.68	1418.04	1189.26	2711	58.28	52.15	53.05	24.89	85.12	91.37	41.55	51.3	44.09
Amac-hemSigP-91141	75	0	0	Amac-hemSigP-91141	563		M		BL/ANC		8.476	6.47			ExpAA=22.46 First60=21.30 PredHel=1 Topology=i40-62o	1	29.3	17.3	53.3	Y-NoSP	0	18.7	1.3	5.3	.		Amac-hemSigP-91141	0	0	0	0	0	1	4	4	2	4	0	16	16	0	0	0	0	0	0.1	0.36	0.27	0.14
AmHem-123795	82	0	0	AmHem-123795	249		V	*	SIG	31-32	9.571	9.83	6.007	9.19	ExpAA=42.43 First60=32.67 PredHel=2 Topology=i7-29o49-71i	2	53.7	24.4	22	N	0	13.4	2.4	2.4	.		AmHem-123795	0	0	3	0	0	0	0	0	0	8	0	0	8	0	0	0.95	0	0	0	0	0	0
AmHem-218658	70	0	0	AmHem-218658	213		P	*	SIG	17-18	8.03	7.9	6.133	7.68	ExpAA=33.81 First60=30.54 PredHel=2 Topology=o10-32i44-63o	2	58.6	24.3	17.1	N	0	10	1.4	2.9	.		AmHem-218658	0	0	3	0	0	0	0	6	1	10	5	0	10	0	0	1.48	0	0	0	0	2.56	0.43
AmHem-420889	88	0	0	AmHem-420889	267		S	*	ANC		10.139	9.91	5.295	9.69	ExpAA=39.39 First60=36.30 PredHel=2 Topology=i17-39o43-62i	2	46.6	4.5	48.9	Y-NoSP	0	10.2	4.5	3.4	.		AmHem-420889	0	0	2	0	1	0	6	4	6	4	5	0	6	0	0	0.54	0	0.37	0	1.86	0.94	1.42
AmHem-60214	68	0	0				M		ANC		7.904	9.85	1.712	6.05	ExpAA=22.77 First60=19.83 PredHel=1 Topology=i41-63o	1	32.4	7.4	60.3	N	0	16.2	1.5	2.9	.		AmHem-60214	0	0	3	0	0	0	5	0	0	0	0	0	5	0	0	1.63	0	0	0	3.11	0	0
Amac-hemSigP-425036	103	0	0	Amac-hemSigP-425036	314		M		ANC		10.95	8.21	6.626	8.37	ExpAA=47.59 First60=24.12 PredHel=2 Topology=o15-37i73-95o	2	42.7	22.3	35	Y-NoSP	0	18.4	1.9	4.9	.		Amac-hemSigP-425036	13	0	18	13	14	10	45	17	7	19	11	58	58	6.04	0	3.48	1.83	3.74	2.52	10	2.85	1.19
AmHem-153986	89	0	0	AmHem-153986	267		E		ANC		10.693	9.89	7.345	9.56	ExpAA=22.39 First60=9.40 PredHel=1 Topology=i53-75o	1	24.7	15.7	59.6	N	0	20.2	3.4	1.1	.	1 | 46 STARQRR|LS 0.570 *ProP* |	AmHem-153986	6	0	0	0	0	2	0	0	1	0	0	22	22	3.88	0	0	0	0	0.7	0	0	0.24
AmHem-434676	165	0	0	AmHem-434676	498		E	*	BL/ANC		18.894	6.38			ExpAA=79.47 First60=26.77 PredHel=3 Topology=o37-59i107-129o144-163i	3	38.2	31.5	30.3	Y-NoSP	2	20.6	3	5.5	.		AmHem-434676	0	0	0	0	0	3	0	8	5	1	0	0	8	0	0	0	0	0	0.36	0	0.64	0.4
AmHem-216414	123	0	0	AmHem-216414	372		G	*	ANC		14.456	9.45	11.178	9.28	ExpAA=44.37 First60=21.79 PredHel=2 Topology=o33-55i76-98o	2	35.8	47.2	17.1	N	0	13	4.1	8.1	.		AmHem-216414	22	15.09	0	11.03	16	6.22	6.9	20	2	3	2	54	54	7.59	3.71	0	1.15	3.17	1.16	1.14	2.49	0.25
AmHem-50050	101	0	0	AmHem-50050	306		K	*	ANC		11.595	7.22	9.712	6.74	ExpAA=59.18 First60=25.43 PredHel=2 Topology=i50-72o77-99i	2	43.6	5	51.5	N	0	14.9	.	5.9	.		AmHem-50050	0	5	0	1	2	0	0	5	1	0	0	0	5	0	1.74	0	0.15	0.56	0	0	0.88	0.18
Amac-hemSigP-365161	180	0	0	Amac-hemSigP-365161	2892		M		ANC		19.825	9.69	17.549	9.39	ExpAA=59.38 First60=33.48 PredHel=2 Topology=i37-59o124-146i	2	24.4	36.1	39.4	Y-NoSP	0	21.1	2.2	5	.		Amac-hemSigP-365161	0	0	14	24.81	6.58	4.62	24.85	28.15	39.64	7.7	29.1	51.04	51.04	0	0	0.16	0.21	0.11	0.07	0.33	0.29	0.41
Amac-hemSigP-455904	194	0	0	Amac-hemSigP-455904	587		M		ANC		20.867	8.6	4.521	4.11	ExpAA=72.51 First60=30.81 PredHel=2 Topology=i7-29o119-141i	2	22.7	46.4	30.9	Y-NoSP	0	23.7	3.6	1.5	.		Amac-hemSigP-455904	74.22	0	44.75	2.15	98	104.91	4	0	0	0	0	0	104.91	13.09	0	3.27	0.11	9.94	10.03	0.34	0	0
AmHem-406042	107	0	0	AmHem-406042	324		E	*	ANC		12.68	9.96	9.045	9.82	ExpAA=48.20 First60=23.17 PredHel=2 Topology=o33-50i57-79o	2	36.4	57	6.5	Y-NoSP	0	17.8	3.7	4.7	.		AmHem-406042	285	33	152	9	172	210	203	178	83	92	87	258	285	125	10.31	27.7	1.2	43.38	49.99	42.56	28.16	13.26
AmHem-718038	71	0	0				Q		BL/ANC		8.118	9.7			ExpAA=23.13 First60=15.43 PredHel=1 Topology=o46-68i	1	31	64.8	4.2	Y-NoSP	0	21.1	4.2	4.2	.		AmHem-718038	2	0	0	0	0	0	0	0	0	0	0	0	2	2.35	0	0	0	0	0	0	0	0
Amac-hemSigP-224204	170	0	0	Amac-hemSigP-224204	2346		M		BL/ANC		18.567	9.49			ExpAA=0.00 First60=0.00 PredHel=0 Topology=o	0				N	2	18.8	8.2	10.6	.		Amac-hemSigP-224204	0	0	0	0	2.66	0	0	0	40.91	78.09	13.85	139.12	139.12	0	0	0	0	0.05	0	0	0	0.52
Amac-hemSigP-224235	74	0	0	Amac-hemSigP-224235	222		M		SIG	22-23	8.647	9.76	6.055	9.24	ExpAA=22.14 First60=22.13 PredHel=1 Topology=o10-32i	1	29.7	13.5	56.8	N	0	6.8	5.4	1.4	.	1 | 6 -MRRVKR|FE 0.621 *ProP* |	Amac-hemSigP-224235	0	0	0	0	0	0	0	96.54	0	12.12	11.13	0	96.54	0	0	0	0	0	0	0	36.24	0
Amac-hemSigP-235061	107	0	0	Amac-hemSigP-235061	439		M		ANC		12.454	10.3	5.78	8.94	ExpAA=13.43 First60=10.94 PredHel=0 Topology=i	0				Y-NoSP	0	17.8	3.7	5.6	.		Amac-hemSigP-235061	7	46	3	21	0	10	0	6	0	2	0	30	46	1.86	8.73	0.33	1.69	0	1.44	0	0.57	0
Amac-hemSigP-336224	114	0	0	Amac-hemSigP-336224	712		M		ANC		12.626	11.58	10.483	12.01	ExpAA=0.28 First60=0.08 PredHel=0 Topology=o	0				Y-NoSP	2	12.3	7	14	.	1 | 63 KSRRKSR|SG 0.562 *ProP* |	Amac-hemSigP-336224	153.78	133.51	587.74	34.37	65.72	41.55	120.48	248.26	370.37	496.51	319.81	163.74	587.74	21.13	13.12	33.47	1.43	5.19	3.09	7.89	12.27	18.48
Amac-hemSigP-348543	82	0	0	Amac-hemSigP-348543	755		M		ANC		9.72	9.48	4.466	10.04	ExpAA=19.66 First60=19.66 PredHel=1 Topology=o20-42i	1	26.8	24.4	48.8	Y-NoSP	0	14.6	2.4	2.4	.		Amac-hemSigP-348543	2	0	18	0	10	25	12	14	41	23	12	35	41	0.26	0	0.95	0	0.73	1.73	0.73	0.64	1.9
Amac-hemSigP-383249	73	0	0	Amac-hemSigP-383249	485		M		BL/ANC		8.817	9.72			ExpAA=18.85 First60=18.85 PredHel=1 Topology=i21-40o	1	26	45.2	28.8	N	0	12.3	1.4	5.5	.		Amac-hemSigP-383249	10	0	3	8	0	3	19	0	17	0	0	0	19	2.3	0	0.29	0.56	0	0.37	2.08	0	1.42
Amac-hemSigP-416111	72	0	0	Amac-hemSigP-416111	221		M		ANC		8.016	8.91	4.379	9.84	ExpAA=22.34 First60=22.34 PredHel=1 Topology=i21-43o	1	30.6	40.3	29.2	N	3	20.8	4.2	2.8	.		Amac-hemSigP-416111	0	0	0	0	0	5	0	2	0	0	0	0	5	0	0	0	0	0	2.85	0	0.76	0
Amac-hemSigP-455791	118	0	0	Amac-hemSigP-455791	359		M		BL/ANC		12.92	9.01			ExpAA=1.55 First60=1.51 PredHel=0 Topology=i	0				Y-NoSP	1	20.3	7.6	0.8	.		Amac-hemSigP-455791	0	0	0	1	2	0	6	2	0	4	0	0	6	0	0	0	0.11	0.42	0	1.05	0.26	0
Amac-hemSigP-717677	88	0	0	Amac-hemSigP-717677	264		M		ANC		10.188	12.21	4.459	12.4	ExpAA=1.43 First60=1.43 PredHel=0 Topology=i	0				N	1	15.9	5.7	10.2	.	1 | 55 VVARSRR|SF 0.709 *ProP* |	Amac-hemSigP-717677	0	0	1	0	0	0	0	4	2	1	0	0	4	0	0	0.28	0	0	0	0	0.96	0.48
AmHem-122168	120	0	0	AmHem-122168	360		T		BL/ANC		13.686	9.6			ExpAA=2.43 First60=1.56 PredHel=0 Topology=o	0				Y-NoSP	0	15.8	2.5	2.5	.		AmHem-122168	11	0	4	0	7	0	0	0	0	2	0	0	11	4.01	0	0.61	0	1.47	0	0	0	0
AmHem-122927	85	0	0	AmHem-122927	255		M		BL/ANC		9.152	11.47			ExpAA=0.39 First60=0.15 PredHel=0 Topology=o	0				Y-NoSP	2	15.3	11.8	7.1	.		AmHem-122927	5	2	5	2	10	13	10	9	7	1	0	31	31	3.59	1.02	1.5	0.44	4.14	5.08	3.44	2.34	1.84
AmHem-205716	84	0	0	AmHem-205716	255		A	*	BL/ANC		9.503	8.29			ExpAA=22.09 First60=22.07 PredHel=1 Topology=o20-42i	1	26.2	23.8	50	N	1	15.5	6	4.8	.		AmHem-205716	120	17	68	33	315	290	122	45	29	73	96	187	315	86.27	8.67	20.36	7.2	130.3	113.28	42.02	11.7	7.61
AmHem-222978	88	0	0	AmHem-222978	264		T		ANC		10.578	11.7	4.164	11.72	ExpAA=13.87 First60=12.28 PredHel=0 Topology=i	0				N	0	18.2	.	3.4	.	2 | 36 WTTRKKR|KK 0.596 *ProP* | 39 RKKRKKR|PC 0.607 *ProP* |	AmHem-222978	61	32	11	19	12	9	14	25	22	40	26	50	61	40.48	15.07	3.04	3.83	4.58	3.24	4.45	6	5.33
AmHem-270969	108	0	0	AmHem-270969	327		S	*	BL/ANC		11.965	8.63			ExpAA=20.23 First60=17.29 PredHel=0 Topology=o	0				N	0	12	4.6	2.8	.		AmHem-270969	0	0	37	3	10	21	15	35	41	46	3	12	46	0	0	6.63	0.39	2.48	4.92	3.09	5.44	6.44
AmHem-276573	87	0	0	AmHem-276573	264		S	*	BL/ANC		10.072	9.39			ExpAA=20.17 First60=20.17 PredHel=1 Topology=o32-54i	1	25.3	36.8	37.9	N	0	16.1	2.3	2.3	.		AmHem-276573	9	18	59	5	21	7	26	63	34	37	21	20	63	5.97	8.48	16.3	1.01	8.02	2.52	8.26	15.11	8.23
AmHem-28967	117	0	0	AmHem-28967	354		V	*	BL/ANC		13.14	8.83			ExpAA=21.84 First60=16.31 PredHel=0 Topology=o	0				N	0	15.4	5.1	3.4	.		AmHem-28967	0	0	0	0	0	0	0	1	2	4	0	0	4	0	0	0	0	0	0	0	0.14	0.27
AmHem-296092	110	0	0	AmHem-296092	330		I		ANC		11.674	11.29	7.409	12	ExpAA=20.40 First60=20.23 PredHel=1 Topology=o20-39i	1	17.3	18.2	64.5	Y-NoSP	4	8.2	9.1	6.4	.		AmHem-296092	0	0	0	0	0	7	0	0	6	0	6	0	7	0	0	0	0	0	1.61	0	0	0.93
AmHem-3302	88	0	0	AmHem-3302	264		K		ANC		10.066	11.61	7.681	10.6	ExpAA=13.35 First60=13.15 PredHel=0 Topology=o	0				N	1	20.5	4.5	2.3	.		AmHem-3302	0	0	0	0	0	0	0	0	3	0	0	0	3	0	0	0	0	0	0	0	0	0.73
AmHem-38784	75	0	0	AmHem-38784	228		K	*	BL/ANC		8.873	10.13			ExpAA=4.98 First60=1.97 PredHel=0 Topology=i	0				Y-NoSP	0	10.7	2.7	4	.		AmHem-38784	0	0	1	0	0	1	0	0	0	2	0	0	2	0	0	0.4	0	0	0.52	0	0	0
AmHem-404965	80	0	0	AmHem-404965	243		C	*	ANC		9.149	10.03	3.482	10.02	ExpAA=10.21 First60=10.21 PredHel=0 Topology=o	0				N	0	13.8	3.8	2.5	.		AmHem-404965	0	0	0	0	0	3	0	0	0	0	0	0	3	0	0	0	0	0	1.32	0	0	0
AmHem-406692	130	0	1	AmHem-406692	393		Q	*	ANC		14.155	8.04	8.219	8.34	ExpAA=5.93 First60=5.82 PredHel=0 Topology=o	0				Y-NoSP	0	9.2	8.5	5.4	.		AmHem-406692	3	0	58	27	14	40	37	96	122	97	81	62	122	0.95	0	7.6	2.58	2.54	6.85	5.58	10.92	14
AmHem-455034	188	0	0	AmHem-455034	567		Q	*	ANC		20.032	11.33	17.924	11.36	ExpAA=0.07 First60=0.00 PredHel=0 Topology=o	0				Y-NoSP	15	25.5	6.9	7.4	.		AmHem-455034	0	0	0	0	2	0	9	15	15	11	10	0	15	0	0	0	0	0.21	0	0.79	1	1.01
AmHem-635153	95	0	0				P		BL	27-28	10.949	9.41	7.672	8.07	ExpAA=22.08 First60=22.07 PredHel=1 Topology=i7-26o	1	20	72.6	7.4	N	0	13.7	3.2	10.5	.		AmHem-635153	5	0	0	0	0	0	0	0	0	0	0	0	5	2.75	0	0	0	0	0	0	0	0
AmHem-645643	88	0	0				G		BL	29-30	10.025	10.28	6.693	9.19	ExpAA=26.06 First60=24.89 PredHel=1 Topology=o39-58i	1	21.6	44.3	34.1	N	0	19.3	4.5	1.1	.		AmHem-645643	0	0	0	0	0	0	0	0	0	0	0	12	12	0	0	0	0	0	0	0	0	0
AmHem-8880	79	0	0				M		ANC		9.139	9.5	4.118	8.96	ExpAA=28.71 First60=26.41 PredHel=1 Topology=o20-42i	1	27.8	25.3	46.8	N	0	15.2	3.8	3.8	.		AmHem-8880	0	0	0	0	0	0	4	0	0	0	0	0	4	0	0	0	0	0	0	1.6	0	0
Amac-hemSigP-635560	86	0	0	Amac-hemSigP-635560	438		M		BL/ANC		9.448	9.74			ExpAA=18.45 First60=10.06 PredHel=0 Topology=o	0				N	0	9.3	2.3	11.6	.		Amac-hemSigP-635560	0	6	0	0	4	3	0	6	0	4	2	38	38	0	1.14	0	0	0.61	0.43	0	0.58	0
AmHem-94394	77	0	0				N		ANC		8.931	9.5	3.753	10.9	ExpAA=22.84 First60=22.84 PredHel=1 Topology=o10-32i	1	28.6	13	58.4	N	6	11.7	3.9	7.8	.		AmHem-94394	0	0	0	1.08	1.49	0	0	0	0	0	2	0	2	0	0	0	0.29	0.76	0	0	0	0
AmHem-413279	193	0	0	AmHem-413279	579		L		ANC		22.206	10.61	15.039	11.02	ExpAA=22.21 First60=20.81 PredHel=0 Topology=o	0				Y-NoSP	2	14	8.3	4.7	.	1 | 172 ARRRGKR|ER 0.511 *ProP* |	AmHem-413279	253	216	11.46	0	28.7	36	36	25	0	14	14	12	253	45.46	27.74	0.85	0	2.96	3.51	3.09	1.62	0
AmHem-429453	91	0	0	AmHem-429453	273		K		ANC		10.53	5.21	5.276	4.64	ExpAA=11.01 First60=11.01 PredHel=0 Topology=i	0				Y-NoSP	0	7.7	6.6	4.4	.	1 | 82 EDMRRKR|AL 0.741 *ProP* |	AmHem-429453	9	10	0	12	0	0	0	3	0	0	0	0	12	5.55	4.38	0	2.24	0	0	0	0.67	0
AmHem-45481	69	0	0	AmHem-45481	210		W	*	ANC		7.811	9.07	5.622	9.84	ExpAA=22.65 First60=22.62 PredHel=1 Topology=o35-57i	1	31.9	50.7	17.4	Y-NoSP	0	13	4.3	4.3	.		AmHem-45481	0.82	0	2	6	1.03	0	0	0	0	0	0	0	6	1.01	0	1.03	2.25	0.73	0	0	0	0
Amac-hemSigP-625494	85	0	0	Amac-hemSigP-625494	2347		M		ANC		9.524	8.62	7.726	8.15	ExpAA=18.67 First60=18.18 PredHel=1 Topology=i30-49o	1	22.4	42.4	35.3	N	0	15.3	2.4	5.9	.		Amac-hemSigP-625494	18	98	64	22	12	28	16	6	5	70	16	0	98	0.64	2.48	0.94	0.23	0.24	0.54	0.27	0.08	0.06
AmHem-288627	74	0	0	AmHem-288627	222		M		BL	35-36	8.23	9.83	4.058	10.05	ExpAA=17.62 First60=17.61 PredHel=0 Topology=i	0				Y-NoSP	1	8.1	12.2	4.1	.		AmHem-288627	66	21	95	48	102	69	122	82	100	57	72	104	122	68.34	15.34	41.09	15.1	60.81	38.87	60.67	30.78	37.92
AmHem-55011	82	0	0				M		CYT		9.353	7.87			ExpAA=0.08 First60=0.08 PredHel=0 Topology=o	0				N	0	14.6	3.7	3.7	.		AmHem-55011	0	0	2	0	3	0	0	10	2	4	1	0	10	0	0	0.63	0	1.31	0	0	2.75	0.56
AmHem-67929	92	0	0				E		CYT		10.724	9.86			ExpAA=0.01 First60=0.01 PredHel=0 Topology=o	0				Y-NoSP	0	18.5	1.1	3.3	.		AmHem-67929	0	0	0	0	0	0	0	2	4	1	0	12	12	0	0	0	0	0	0	0	0.42	0.86
Amac-hemSigP-109551	68	0	0	Amac-hemSigP-109551	331		M		SIG	29-30	7.731	9.87	4.428	9.78	ExpAA=20.13 First60=20.13 PredHel=1 Topology=o15-37i	1	32.4	22.1	45.6	N	0	16.2	5.9	7.4	.		Amac-hemSigP-109551	0	0	0	0	0	0	0	2	5	0	0	1	5	0	0	0	0	0	0	0	0.3	0.77
Amac-hemSigP-109815	84	0	0	Amac-hemSigP-109815	624		M		CYT		9.599	8.43			ExpAA=18.65 First60=12.90 PredHel=0 Topology=o	0				Y-NoSP	0	9.5	4.8	1.2	.		Amac-hemSigP-109815	0	0	2	0	2	4	0	5	1	4	4	24	24	0	0	0.13	0	0.19	0.35	0	0.29	0.06
Amac-hemSigP-129287	87	0	0	Amac-hemSigP-129287	263		M		BL	17-18	9.411	6.54	7.529	9.01	ExpAA=0.49 First60=0.49 PredHel=0 Topology=o	0				N	1	8	6.9	4.6	.		Amac-hemSigP-129287	0	0	3	0	1	16	0	5	1	1	2	0	16	0	0	0.84	0	0.39	5.82	0	1.21	0.24
Amac-hemSigP-159457	124	0	0	Amac-hemSigP-159457	484		M		CYT		13.66	8.83			ExpAA=21.49 First60=3.51 PredHel=0 Topology=o	0				Y-NoSP	0	12.9	5.6	3.2	.		Amac-hemSigP-159457	0	2	4	0	9	4	0	19	6	2	0	57	57	0	0.33	0.38	0	1.19	0.5	0	1.58	0.5
Amac-hemSigP-188293	104	0	0	Amac-hemSigP-188293	573		M		SIG	27-28	11.874	7.82	8.742	8.68	ExpAA=32.47 First60=32.41 PredHel=1 Topology=o26-48i	1	21.2	25	53.8	N	2	18.3	2.9	8.7	.		Amac-hemSigP-188293	35	0	1065	75	184	218	109	302	229	126	306	129	1065	6.38	0	80.46	4.14	19.27	21.54	9.47	19.81	15.16
Amac-hemSigP-207410	157	0	0	Amac-hemSigP-207410	473		M		BL/SIG		17.432	11.02			ExpAA=1.29 First60=0.00 PredHel=0 Topology=o	0				Y-NoSP	5	22.9	3.2	7.6	.		Amac-hemSigP-207410	10	0	231.75	114.97	118	101.5	103.16	348.26	406.83	431	470.69	756.44	756.44	2.38	0	22.89	8.29	16.15	13.11	11.72	29.86	35.21
Amac-hemSigP-219396	142	0	0	Amac-hemSigP-219396	488		M		CYT		15.941	8.9			ExpAA=17.78 First60=17.74 PredHel=1 Topology=o26-48i	1	15.5	18.3	66.2	Y-NoSP	0	12	5.6	6.3	.		Amac-hemSigP-219396	0	0	4	0	0	6	3	11	21	44	22	8	44	0	0	0.38	0	0	0.74	0.33	0.9	1.74
Amac-hemSigP-258953	104	0	0	Amac-hemSigP-258953	783		M		BL	16-17	11.662	7.61	9.96	7.83	ExpAA=0.89 First60=0.89 PredHel=0 Topology=o	0				Y-NoSP	0	17.3	3.8	4.8	.		Amac-hemSigP-258953	1	9	21	4	2	0	11	37	18	31	6	6	37	0.12	0.79	1.06	0.15	0.14	0	0.64	1.62	0.8
Amac-hemSigP-26113	78	0	0	Amac-hemSigP-26113	347		M		CYT		8.9	6.7			ExpAA=11.98 First60=11.98 PredHel=0 Topology=o	0				Y-NoSP	2	25.6	5.1	5.1	.		Amac-hemSigP-26113	0	0	0	0	0	0	0	10	1	2	1	0	10	0	0	0	0	0	0	0	1.4	0.14
Amac-hemSigP-285307	226	0	0	Amac-hemSigP-285307	7792		M		CYT		24.944	12.07			ExpAA=0.07 First60=0.07 PredHel=0 Topology=o	0				N	0	4.9	11.9	7.5	.	1 | 46 HSGRLLR|DA 0.505 *ProP* |	Amac-hemSigP-285307	7833.45	3912.71	32186.9	13554	20908.8	47458.9	37697.7	39478.2	35537.8	28076.2	29401.4	34960.9	47458.9	79.53	28.47	135.29	41.66	121.95	261.04	182.32	144.06	130.86
Amac-hemSigP-295705	73	0	0	Amac-hemSigP-295705	295		M		CYT		8.666	9.56			ExpAA=1.19 First60=1.19 PredHel=0 Topology=i	0				N	0	12.3	1.4	5.5	.		Amac-hemSigP-295705	0	0	0	0	8	2	0	1	5	1	3	3	8	0	0	0	0	2.41	0.57	0	0.19	0.96
Amac-hemSigP-307048	77	0	1	Amac-hemSigP-307048	233		M		CYT		8.143	4.33			ExpAA=0.47 First60=0.38 PredHel=0 Topology=o	0				Y-NoSP	9	22.1	2.6	9.1	.		Amac-hemSigP-307048	0	0	17.77	0	0.46	0	0	5.85	0	0	6.64	0	17.77	0	0	6.7	0	0.24	0	0	1.91	0
Amac-hemSigP-316762	82	0	0	Amac-hemSigP-316762	566		M		BL	21-22	8.864	8.84	6.493	9.03	ExpAA=0.26 First60=0.19 PredHel=0 Topology=o	0				Y-NoSP	0	15.9	2.4	2.4	.		Amac-hemSigP-316762	0	0	12	0	0	15	10	2	10	10	12	12	15	0	0	0.92	0	0	1.51	0.88	0.13	0.67
Amac-hemSigP-323067	72	0	0	Amac-hemSigP-323067	1078		M		CYT		8.087	6.81			ExpAA=12.60 First60=12.60 PredHel=0 Topology=i	0				N	0	9.7	1.4	4.2	.		Amac-hemSigP-323067	0	0	5	0	9	0	10	11	9	8	6	12	12	0	0	0.17	0	0.43	0	0.4	0.33	0.27
Amac-hemSigP-332319	81	0	0	Amac-hemSigP-332319	2120		M		CYT		9.66	10.56			ExpAA=0.12 First60=0.12 PredHel=0 Topology=o	0				N	0	9.9	1.2	2.5	.		Amac-hemSigP-332319	48	12	111	79	12	55	8	4	8	2	2	0	111	1.89	0.34	1.81	0.94	0.27	1.17	0.15	0.06	0.11
Amac-hemSigP-336384	145	0	0	Amac-hemSigP-336384	1816		M		CYT		15.798	8.54			ExpAA=0.21 First60=0.16 PredHel=0 Topology=o	0				N	11	25.5	5.5	3.4	.		Amac-hemSigP-336384	343.35	320.51	3687.96	932.86	757.8	820.77	1643.94	8862.94	5410.57	5019.59	3410.17	1982.52	8862.94	15.97	10.68	71.03	13.13	20.25	20.68	36.43	148.19	91.3
Amac-hemSigP-356913	147	0	0	Amac-hemSigP-356913	1004		M		CYT		15.646	5.28			ExpAA=0.13 First60=0.00 PredHel=0 Topology=o	0				Y-NoSP	11	27.2	3.4	11.6	.		Amac-hemSigP-356913	0	0	97.1	9.11	1.05	16.84	25.99	182.79	128.95	143.12	128.08	45.62	182.79	0	0	3.64	0.25	0.05	0.83	1.12	5.95	4.24
Amac-hemSigP-383615	74	0	0	Amac-hemSigP-383615	1298		M		CYT		8.209	11.72			ExpAA=1.68 First60=1.68 PredHel=0 Topology=o	0				Y-NoSP	1	17.6	8.1	1.4	.		Amac-hemSigP-383615	0	0	58.51	0	10.04	20.14	0	15.72	152.47	68.22	61.96	0	152.47	0	0	1.63	0	0.39	0.74	0	0.38	3.73
Amac-hemSigP-389555	115	0	0	Amac-hemSigP-389555	345		M		BL/SIG		12.803	9.95			ExpAA=0.13 First60=0.13 PredHel=0 Topology=o	0				Y-NoSP	2	24.3	2.6	7	.		Amac-hemSigP-389555	0	0	0	0	0	0	0	0	0	0	4	42	42	0	0	0	0	0	0	0	0	0
Amac-hemSigP-437515	126	0	0	Amac-hemSigP-437515	383		M		CYT		13.924	12			ExpAA=1.82 First60=0.36 PredHel=0 Topology=o	0				N	4	16.7	7.1	6.3	.	1 | 122 AYPRRRR|SS 0.701 *ProP* |	Amac-hemSigP-437515	21	0	232	75	114	149	120	539.87	448.8	440	344	231	539.87	6.91	0	31.68	7.48	21.56	26.59	18.85	64	53.7
Amac-hemSigP-442398	70	0	0	Amac-hemSigP-442398	215		M		CYT		7.631	8.63			ExpAA=2.57 First60=2.57 PredHel=0 Topology=o	0				N	1	12.9	7.1	7.1	.		Amac-hemSigP-442398	0	0	0	0	0	6	0	3	0	4	1	0	6	0	0	0	0	0	3.73	0	1.24	0
Amac-hemSigP-444116	100	0	0	Amac-hemSigP-444116	305		M		CYT		12.063	10.03			ExpAA=9.21 First60=9.21 PredHel=0 Topology=o	0				Y-NoSP	0	15	1	2	.	1 | 67 KTERRKR|DK 0.748 *ProP* |	Amac-hemSigP-444116	0	0	1	3	1	7	0	0	0	0	0	0	7	0	0	0.2	0.45	0.28	1.87	0	0	0
Amac-hemSigP-444130	105	0	0	Amac-hemSigP-444130	320		M		CYT		11.289	10.18			ExpAA=1.74 First60=1.44 PredHel=0 Topology=o	0				N	0	19	8.6	1	.		Amac-hemSigP-444130	110.66	92.43	36.77	142.87	84.56	75.24	97.68	47.31	26.31	19.9	18.12	5.97	142.87	49.66	29.53	6.86	19.44	21.82	18.32	20.95	7.66	4.3
Amac-hemSigP-478264	74	0	0	Amac-hemSigP-478264	694		M		CYT		8.215	10.96			ExpAA=0.22 First60=0.22 PredHel=0 Topology=o	0				N	2	10.8	2.7	16.2	.		Amac-hemSigP-478264	0	0	27.96	62.16	383.12	149.45	39	2	2	10.75	3.49	3.07	383.12	0	0	1.64	2.67	31.24	11.5	2.64	0.1	0.1
Amac-hemSigP-478265	84	0	0	Amac-hemSigP-478265	304		M		CYT		9.318	11.08			ExpAA=0.06 First60=0.06 PredHel=0 Topology=o	0				N	2	13.1	4.8	14.3	.		Amac-hemSigP-478265	0	0	0	0	11.39	3.29	0	0	0	0	0	0	11.39	0	0	0	0	3.24	0.88	0	0	0
Amac-hemSigP-48202	67	0	0	Amac-hemSigP-48202	397		M		BL/SIG		7.554	10.56			ExpAA=1.24 First60=1.24 PredHel=0 Topology=o	0				Y-NoSP	0	20.9	1.5	3	.	1 | 38 SLSRSKK|TA 0.573 *ProP* |	Amac-hemSigP-48202	0	0	2	0	0	0	0	2	4	2	1	0	4	0	0	0.26	0	0	0	0	0.22	0.45
Amac-hemSigP-490427	165	0	0	Amac-hemSigP-490427	632		M	*	CYT		18.384	9.18			ExpAA=5.26 First60=0.84 PredHel=0 Topology=o	0				Y-NoSP	0	25.5	0.6	3.6	.		Amac-hemSigP-490427	0	0	0	0	0	0	0	0	0	0	0	0	0	0	0	0	0	0	0	0	0	0
Amac-hemSigP-629041	82	0	0	Amac-hemSigP-629041	826		M		CYT		8.912	5.6			ExpAA=0.05 First60=0.03 PredHel=0 Topology=o	0				Y-NoSP	0	15.9	4.9	4.9	.		Amac-hemSigP-629041	0	0	4	6	17	8	0	6	14	5	4	10	17	0	0	0.19	0.21	1.12	0.5	0	0.25	0.58
Amac-hemSigP-67010	68	0	0	Amac-hemSigP-67010	879		M		CYT		7.598	9.58			ExpAA=7.07 First60=7.07 PredHel=0 Topology=o	0				N	4	13.2	1.5	4.4	.		Amac-hemSigP-67010	0	0	0	0	0	5	0	0	17	12	8	0	17	0	0	0	0	0	0.29	0	0	0.65
Amac-hemSigP-724604	81	0	0	Amac-hemSigP-724604	245		M		CYT		9.176	8.91			ExpAA=4.06 First60=4.05 PredHel=0 Topology=o	0				N	1	13.6	4.9	6.2	.		Amac-hemSigP-724604	0	0	2	0	0	0	0	0	0	0	0	0	2	0	0	0.66	0	0	0	0	0	0
Amac-hemSigP-82919	110	0	0	Amac-hemSigP-82919	581		M		CYT		12.409	6.71			ExpAA=22.46 First60=22.35 PredHel=1 Topology=o27-49i	1	20	24.5	55.5	Y-NoSP	0	11.8	6.4	4.5	.		Amac-hemSigP-82919	0	0	2	0	0	0	0	19	8	2	0	0	19	0	0	0.15	0	0	0	0	1.22	0.52
Amac-hemSigP-89415	68	0	0	Amac-hemSigP-89415	370		M		CYT		7.585	9.29			ExpAA=0.00 First60=0.00 PredHel=0 Topology=o	0				N	7	17.6	2.9	10.3	.		Amac-hemSigP-89415	0	0	9	0	0	2	0	8	3	6	1	0	9	0	0	1.3	0	0	0.38	0	1	0.38
Amac-hemSigP-98453	96	0	0	Amac-hemSigP-98453	290		M		BL	22-23	10.546	10.89	8.308	10.94	ExpAA=11.80 First60=11.77 PredHel=0 Topology=o	0				Y-NoSP	0	14.6	7.3	2.1	.		Amac-hemSigP-98453	15	0	22	0	24	30	0	33	16	22	23	53	53	8.14	0	4.97	0	7.49	8.84	0	6.47	3.17
AmHem-109425	193	0	2	AmHem-109425	579		P		CYT		22.302	11.15			ExpAA=0.04 First60=0.00 PredHel=0 Topology=o	0				N	0	12.4	2.6	5.2	.	1 | 20 NSARVKR|VY 0.684 *ProP* |	AmHem-109425	0	0	4	0	6	4	6	12	17	27	11	0	27	0	0	0.3	0	0.62	0.39	0.51	0.78	1.11
AmHem-119874	68	0	0	AmHem-119874	207		M	*	CYT		7.794	9.51			ExpAA=0.48 First60=0.48 PredHel=0 Topology=o	0				N	0	8.8	7.4	2.9	.		AmHem-119874	0	0	4	3	7	3	0	4	0	4	3	0	7	0	0	2.17	1.18	5.22	2.11	0	1.88	0
AmHem-124826	90	0	0	AmHem-124826	273		K	*	BL	19-20	10.438	10.58	8.209	10.55	ExpAA=0.01 First60=0.01 PredHel=0 Topology=o	0				Y-NoSP	6	15.6	2.2	8.9	.		AmHem-124826	0	0	1	0	0	0	7	1	0	1	0	0	7	0	0	0.26	0	0	0	2.06	0.22	0
AmHem-130628	97	0	0	AmHem-130628	294		M	*	CYT		10.98	9.65			ExpAA=0.05 First60=0.04 PredHel=0 Topology=i	0				Y-NoSP	0	8.2	8.2	5.2	.		AmHem-130628	19	25	21	3	5	6	0	11.77	12	15	23	18	25	10.03	9.39	4.61	0.48	1.52	1.72	0	2.24	2.31
AmHem-134847	94	0	1	AmHem-134847	285		V	*	CYT		10.181	9.57			ExpAA=0.00 First60=0.00 PredHel=0 Topology=o	0				Y-NoSP	4	12.8	4.3	12.8	.		AmHem-134847	6	1	6	0	12	24	0	0	0	3	6	24	24	3.38	0.4	1.41	0	3.88	7.33	0	0	0
AmHem-136422	85	0	0	AmHem-136422	258		S	*	CYT		9.991	12.04			ExpAA=0.00 First60=0.00 PredHel=0 Topology=o	0				N	2	14.1	5.9	3.5	.		AmHem-136422	0	0	0	0	0	0	0	0	1.01	0	0	0	1.01	0	0	0	0	0	0	0	0	0.26
AmHem-140101	82	0	0	AmHem-140101	249		N	*	CYT		9.852	9.27			ExpAA=0.71 First60=0.03 PredHel=0 Topology=i	0				N	0	13.4	2.4	4.9	.		AmHem-140101	20	75	207	282	121	245	133	268	65	87	178	291	291	15.22	40.45	65.66	65.16	53	101.35	48.52	73.79	18.07
AmHem-140885	144	0	0	AmHem-140885	432		V		CYT		16.521	9.93			ExpAA=0.00 First60=0.00 PredHel=0 Topology=o	0				N	0	11.8	6.3	9	.	1 | 43 SPARGRR|LF 0.599 *ProP* |	AmHem-140885	49	0	5	0	31	17	10	31	9	12	16	36	49	13.35	0	0.57	0	4.85	2.51	1.3	3.04	0.89
AmHem-144056	68	0	0	AmHem-144056	207		R	*	CYT		7.837	6.06			ExpAA=6.63 First60=6.62 PredHel=0 Topology=i	0				N	1	14.7	2.9	1.5	.		AmHem-144056	0	0	14	0	0	1	0	0	0	0	0	0	14	0	0	7.59	0	0	0.7	0	0	0
AmHem-145961	78	0	0	AmHem-145961	237		A	*	CYT		8.484	10.13			ExpAA=0.01 First60=0.01 PredHel=0 Topology=o	0				Y-NoSP	8	26.9	9	5.1	.	1 | 42 PKGRYLR|SA 0.693 *ProP* |	AmHem-145961	0	4	5	10	0	1	1	0	0	0	0	0	10	0	2.44	1.8	2.62	0	0.47	0.41	0	0
AmHem-165229	115	0	0	AmHem-165229	348		T	*	CYT		12.643	9.51			ExpAA=10.15 First60=9.32 PredHel=0 Topology=i	0				Y-NoSP	4	20	0.9	5.2	.		AmHem-165229	0	0	6	0	0	4	0	3	0	2	1	0	6	0	0	0.96	0	0	0.84	0	0.42	0
AmHem-170561	134	0	0	AmHem-170561	405		H	*	CYT		14.863	12.1			ExpAA=3.94 First60=0.01 PredHel=0 Topology=o	0				N	1	14.9	6.7	9	.		AmHem-170561	0	0	7.25	1.03	5	8.5	5.84	25.74	23.17	6	16.31	3.56	25.74	0	0	0.91	0.09	0.86	1.39	0.84	2.79	2.54
AmHem-178175	69	0	0	AmHem-178175	207		M		CYT		7.712	10.05			ExpAA=0.00 First60=0.00 PredHel=0 Topology=i	0				Y-NoSP	3	21.7	2.9	2.9	.		AmHem-178175	0	0	0	0	2	0	0	7	2	0	3	7	7	0	0	0	0	1.49	0	0	3.29	0.95
AmHem-19190	119	0	0	AmHem-19190	360		E	*	CYT		13.237	9.58			ExpAA=0.00 First60=0.00 PredHel=0 Topology=o	0				N	1	18.5	5.9	3.4	.		AmHem-19190	0	0	10	4	6	2	0	2	2	4	4	0	10	0	0	1.51	0.44	1.26	0.4	0	0.26	0.27
AmHem-200651	73	0	0	AmHem-200651	219		M		BL	35-36	8.265	10.14	4.26	8.74	ExpAA=17.42 First60=17.34 PredHel=0 Topology=i	0				N	0	8.2	8.2	6.8	.		AmHem-200651	0	0	12	0	0	0	0	0	0	0	2	0	12	0	0	5.41	0	0	0	0	0	0
AmHem-220839	88	0	2	AmHem-220839	267		R	*	CYT		9.836	9.16			ExpAA=0.01 First60=0.00 PredHel=0 Topology=i	0				Y-NoSP	6	20.5	3.4	11.4	.		AmHem-220839	20	4	56	15	18	43	49	12	62	3	21	27	62	12.94	1.84	15.08	2.94	6.7	15.11	15.18	2.81	14.64
AmHem-229691	78	0	0	AmHem-229691	237		C	*	CYT		8.771	9.41			ExpAA=0.07 First60=0.06 PredHel=0 Topology=o	0				N	0	9	3.8	6.4	.		AmHem-229691	59	75	15	19	24	6	0	28	9	8	8	2	75	50.9	45.78	5.4	4.98	11.92	2.81	0	8.75	2.84
AmHem-235539	71	0	0	AmHem-235539	213		N		CYT		7.986	8.68			ExpAA=22.32 First60=22.07 PredHel=1 Topology=o38-60i	1	31	53.5	15.5	Y-NoSP	0	16.9	5.6	2.8	.		AmHem-235539	122	45	35	49	46	35	9	12	12	13	13	62	122	143.56	37.29	17.22	17.53	31.17	22.42	5.09	5.13	5.18
AmHem-252965	73	0	0	AmHem-252965	222		C	*	CYT		7.92	6.28			ExpAA=0.03 First60=0.03 PredHel=0 Topology=i	0				Y-NoSP	0	9.6	11	8.2	.		AmHem-252965	30	15	10	16	32	82	76	40	49	21	69	93	93	31.06	10.96	4.33	5.03	19.08	46.19	37.79	15.02	18.58
AmHem-257596	76	0	0	AmHem-257596	231		R	*	BL	23-24	9.232	9.67	6.451	9.52	ExpAA=13.32 First60=13.31 PredHel=0 Topology=o	0				N	0	6.6	2.6	1.3	.		AmHem-257596	12	0	13	0	0	0	2	33	21	13	8	0	33	11.09	0	5.01	0	0	0	0.89	11.05	7.1
AmHem-258131	167	0	0	AmHem-258131	504		M	*	BL	15-16	19.615	9.37	17.942	9.53	ExpAA=0.27 First60=0.27 PredHel=0 Topology=o	0				Y-NoSP	0	10.2	3	7.2	.		AmHem-258131	51	41	148	62	160	81	118	92	73	114	117	159	160	11.09	6.37	13.35	4.08	20	9.55	12.24	7.2	5.77
AmHem-265215	68	0	0	AmHem-265215	207		H	*	CYT		7.836	9.56			ExpAA=14.43 First60=14.43 PredHel=0 Topology=o	0				N	0	17.6	5.9	2.9	.		AmHem-265215	16	19	105	23	127	74	111	101	56	108	118	30	127	20.71	17.29	56.9	9.05	94.71	52.17	69.15	47.5	26.61
AmHem-271985	77	0	0	AmHem-271985	234		T	*	CYT		8.686	10.24			ExpAA=8.61 First60=8.55 PredHel=0 Topology=i	0				N	1	19.5	6.5	1.3	.		AmHem-271985	10	0	0	0	0	0	0	0	0	0	0	0	10	8.93	0	0	0	0	0	0	0	0
Amac-hemSigP-429587	87	0	0	Amac-hemSigP-429587	266		M		CYT		9.844	9.1			ExpAA=22.53 First60=22.51 PredHel=1 Topology=o31-53i	1	25.3	35.6	39.1	Y-NoSP	4	20.7	4.6	3.4	.		Amac-hemSigP-429587	0	0	0	0	0	0	0	0	1	2	0	0	2	0	0	0	0	0	0	0	0	0.24
AmHem-293580	98	0	0	AmHem-293580	297		V	*	CYT		11.194	9.74			ExpAA=0.02 First60=0.02 PredHel=0 Topology=o	0				Y-NoSP	2	26.5	3.1	6.1	.		AmHem-293580	14	0	68	23	28	84	40	61	144	75	70	14	144	7.25	0	14.64	3.61	8.33	23.6	9.9	11.4	27.16
AmHem-296939	82	0	0	AmHem-296939	246		V		CYT		8.721	10.17			ExpAA=0.03 First60=0.02 PredHel=0 Topology=o	0				Y-NoSP	10	24.4	3.7	7.3	.		AmHem-296939	0	14	0	0	0	0	0	0	0	0	0	0	14	0	7.78	0	0	0	0	0	0	0
AmHem-297980	85	0	0	AmHem-297980	255		T		CYT		9.295	9.18			ExpAA=0.00 First60=0.00 PredHel=0 Topology=o	0				Y-NoSP	4	16.5	5.9	10.6	.		AmHem-297980	0	0	6	7	14	11	5	17	12	8	4	24	24	0	0	1.8	1.53	5.79	4.3	1.72	4.42	3.15
AmHem-29941	67	0	0	AmHem-29941	201		R		CYT		7.835	10.34			ExpAA=0.00 First60=0.00 PredHel=0 Topology=o	0				Y-NoSP	0	14.9	4.5	3	.	1 | 23 ARQRTKR|YG 0.619 *ProP* |	AmHem-29941	0	0	0	0	1	3	0	0	0	0	0	0	3	0	0	0	0	0.83	2.35	0	0	0
AmHem-30282	96	0	0	AmHem-30282	291		L	*	CYT		10.911	9.28			ExpAA=0.00 First60=0.00 PredHel=0 Topology=o	0				N	0	13.5	6.3	7.3	.		AmHem-30282	0	0	0	0	0	0	0	1	10	0	0	0	10	0	0	0	0	0	0	0	0.19	1.97
AmHem-32577	96	0	0	AmHem-32577	291		M	*	BL	19-20	10.678	8.88	8.508	8.82	ExpAA=8.10 First60=6.06 PredHel=0 Topology=o	0				N	0	9.4	4.2	3.1	.		AmHem-32577	193	107	77	23	136	196	92	78	51	40	25	145	196	104.06	41.01	17.27	3.76	42.17	57.37	23.73	15.18	10.02
AmHem-78871	71	0	0				S		CYT		8.27	10.34			ExpAA=1.07 First60=0.81 PredHel=0 Topology=i	0				N	2	12.7	4.2	9.9	.		AmHem-78871	0	0	5.96	2	3	6	0	5.91	1.03	15.97	4	0	15.97	0	0	2.93	0.72	2.03	3.84	0	2.52	0.44
AmHem-336320	87	0	0	AmHem-336320	264		K	*	CYT		10.408	9.28			ExpAA=3.99 First60=2.59 PredHel=0 Topology=o	0				Y-NoSP	0	13.8	2.3	4.6	.		AmHem-336320	142	35	184	36	212	173	246	89	139	105	123	225	246	94.23	16.48	50.84	7.25	80.94	62.36	78.17	21.34	33.66
AmHem-337542	103	0	0	AmHem-337542	309		R		CYT		11.591	11.49			ExpAA=0.01 First60=0.00 PredHel=0 Topology=o	0				N	3	15.5	8.7	6.8	.		AmHem-337542	53	39	14	10	11	15	7	11	1	0	0	0	53	25.4	13.3	2.79	1.45	3.03	3.9	1.6	1.9	0.17
AmHem-342672	73	0	0	AmHem-342672	219		Q		CYT		8.814	11.85			ExpAA=0.01 First60=0.00 PredHel=0 Topology=o	0				N	0	9.6	5.5	2.7	.		AmHem-342672	0	0	0	0	0	0	0	0	0	2	0	0	2	0	0	0	0	0	0	0	0	0
AmHem-342674	77	0	0	AmHem-342674	231		V		CYT		9.2	11.57			ExpAA=0.06 First60=0.01 PredHel=0 Topology=o	0				N	0	10.4	6.5	2.6	.		AmHem-342674	0	0	4	0	0	8	0	5	2	0	1	10	10	0	0	1.54	0	0	4.02	0	1.67	0.68
AmHem-345000	113	0	0	AmHem-345000	342		L	*	BL/SIG		12.448	9.79			ExpAA=15.75 First60=15.70 PredHel=1 Topology=i23-40o	1	15	64.6	20.4	Y-NoSP	1	21.2	4.4	4.4	.		AmHem-345000	89	189	38	115	83	59	34	25	13	36	17	126	189	35.43	53.61	6.28	13.88	19	12.75	6.47	3.59	1.88
AmHem-348666	160	0	0	AmHem-348666	480		R		CYT		17.323	9.28			ExpAA=8.13 First60=0.96 PredHel=0 Topology=o	0				Y-NoSP	0	15	9.4	4.4	.	1 | 157 LFHRSSR|SM 0.574 *ProP* |	AmHem-348666	0	0	0	0	0	12	0	2	8	0	0	38	38	0	0	0	0	0	1.52	0	0.17	0.68
AmHem-352297	76	0	0	AmHem-352297	231		L	*	CYT		8.386	7.17			ExpAA=0.05 First60=0.03 PredHel=0 Topology=o	0				Y-NoSP	1	15.8	5.3	3.9	.		AmHem-352297	2	4	1	6	2	11	2	6	4	4	0	6	11	1.85	2.61	0.39	1.68	1.06	5.53	0.89	2.01	1.35
AmHem-37126	206	0	0	AmHem-37126	621		F	*	BL	16-17	23.353	8.95	21.105	8.58	ExpAA=19.04 First60=0.14 PredHel=1 Topology=o169-191i	1	10.7	82	7.3	N	4	16.5	5.3	2.9	.		AmHem-37126	262	625.14	287.14	584.06	454.57	534.67	453.02	272.01	231	252.02	249.01	451.57	625.14	42.91	73.19	19.49	28.97	42.78	47.47	35.38	16.03	13.74
AmHem-372166	78	0	0	AmHem-372166	234		F		CYT		9.327	9.06			ExpAA=0.00 First60=0.00 PredHel=0 Topology=o	0				Y-NoSP	0	16.7	.	7.7	.		AmHem-372166	0	0	0	0	1	1	0	1	0	0	0	0	1	0	0	0	0	0.51	0.49	0	0.32	0
AmHem-373354	102	0	0	AmHem-373354	309		M	*	CYT		11.98	9.38			ExpAA=3.94 First60=3.94 PredHel=0 Topology=i	0				Y-NoSP	0	12.7	5.9	2.9	.	1 | 9 TDSRKQR|IT 0.613 *ProP* |	AmHem-373354	1	0	0	0	2	2	11	4	0	0	18	75	75	0.48	0	0	0	0.55	0.52	2.52	0.69	0
AmHem-381382	71	0	0	AmHem-381382	216		I	*	CYT		8.431	9.1			ExpAA=0.00 First60=0.00 PredHel=0 Topology=i	0				N	0	9.9	1.4	.	.		AmHem-381382	0	0	0	0	0	0	3	0	0	2	1	0	3	0	0	0	0	0	0	1.62	0	0
AmHem-393312	233	0	0	AmHem-393312	702		R	*	CYT		25.933	9.19			ExpAA=0.34 First60=0.01 PredHel=0 Topology=o	0				N	1	15.5	5.6	6	.		AmHem-393312	0	0	0	0	0	0	8.41	0	2.79	0	16.05	0	16.05	0	0	0	0	0	0	0.56	0	0.14
AmHem-39690	75	0	0	AmHem-39690	225		L		CYT		8.395	11.14			ExpAA=1.45 First60=1.45 PredHel=0 Topology=o	0				N	0	13.3	6.7	5.3	.	1 | 40 ERCRRRR|TA 0.696 *ProP* |	AmHem-39690	0	0	0	0	0	0	4	0	4	0	0	0	4	0	0	0	0	0	0	1.91	0	1.46
AmHem-398738	88	0	0	AmHem-398738	267		M	*	CYT		9.751	5.56			ExpAA=0.01 First60=0.01 PredHel=0 Topology=o	0				Y-NoSP	0	13.6	6.8	2.3	.		AmHem-398738	0	0	1	0	0	0	0	2	0	5	0	9	9	0	0	0.27	0	0	0	0	0.47	0
AmHem-401422	120	0	0	AmHem-401422	363		K	*	CYT		13.493	8.34			ExpAA=17.57 First60=0.03 PredHel=0 Topology=o	0				Y-NoSP	0	13.3	3.3	4.2	.		AmHem-401422	20	0	50	10	46	20	189	212	85	122	44	37	212	7.19	0	7.46	1.09	9.5	3.9	32.45	27.47	11.12
AmHem-402996	69	0	0	AmHem-402996	210		S	*	BL/SIG		7.846	10.3			ExpAA=11.91 First60=11.91 PredHel=0 Topology=o	0				Y-NoSP	7	26.1	2.9	7.2	.	1 | 65 TETRIKR|RT 0.536 *ProP* |	AmHem-402996	0	0	0	0	0	0	0	0	0	0	0	0	0	0	0	0	0	0	0	0	0	0
AmHem-406383	83	0	0	AmHem-406383	249		L		CYT		9.807	10.3			ExpAA=0.85 First60=0.75 PredHel=0 Topology=o	0				N	0	13.3	1.2	4.8	.		AmHem-406383	0	0	0	4	0	0	0	2	0	0	0	0	4	0	0	0	0.92	0	0	0	0.55	0
AmHem-410401	104	0	0	AmHem-410401	315		L	*	CYT		11.823	8.42			ExpAA=1.19 First60=0.93 PredHel=0 Topology=o	0				Y-NoSP	0	16.3	4.8	1	.		AmHem-410401	57	18	21	4	44	21	11	32	11	26	14	28	57	26.34	5.92	4.03	0.56	11.69	5.27	2.43	5.34	1.85
AmHem-413356	188	0	0	AmHem-413356	567		M	*	CYT		20.905	7.63			ExpAA=0.00 First60=0.00 PredHel=0 Topology=o	0				N	1	21.8	5.9	4.8	.		AmHem-413356	2	0	0	24	15	0	16	0	3	0	1	0	24	0.37	0	0	1.34	1.59	0	1.41	0	0.2
AmHem-416288	68	0	0	AmHem-416288	204		E		CYT		7.67	9.74			ExpAA=0.00 First60=0.00 PredHel=0 Topology=o	0				Y-NoSP	0	16.2	8.8	.	.		AmHem-416288	0	0	0	0	0	0	0	0	0	0	0	0	0	0	0	0	0	0	0	0	0	0
AmHem-448724	140	0	0	AmHem-448724	423		L	*	CYT		15.699	9.42			ExpAA=17.53 First60=17.52 PredHel=0 Topology=o	0				Y-NoSP	1	17.9	4.3	2.1	.	1 | 63 LFWRSTR|GV 0.563 *ProP* |	AmHem-448724	0	3	16	39	114.74	74	23	231.86	19	16.02	4	5	231.86	0	0.6	1.87	3.32	18.55	11.29	3.09	23.49	1.94
AmHem-448728	118	0	0	AmHem-448728	357		F	*	CYT		13.312	9.6			ExpAA=20.60 First60=20.59 PredHel=1 Topology=o15-37i	1	18.6	12.7	68.6	Y-NoSP	1	17.8	4.2	1.7	.	1 | 41 LFWRSTR|GV 0.563 *ProP* |	AmHem-448728	9	0	1	0	23.26	0	0	8.82	0	5.98	4	0	23.26	3.33	0	0.15	0	4.94	0	0	1.18	0
AmHem-450951	122	0	0	AmHem-450951	369		V	*	CYT		13.463	10.91			ExpAA=0.43 First60=0.05 PredHel=0 Topology=o	0				Y-NoSP	6	22.1	4.9	10.7	.		AmHem-450951	0	0	23	0	0	0	6	0	16	13	4	16	23	0	0	3.34	0	0	0	1	0	2.04
AmHem-453489	104	0	1	AmHem-453489	312		S		CYT		11.502	3.7			ExpAA=0.00 First60=0.00 PredHel=0 Topology=o	0				Y-NoSP	0	17.3	5.8	7.7	.		AmHem-453489	22	0	0	0	0	0	0	0	0	0	0	0	22	10.35	0	0	0	0	0	0	0	0
AmHem-457893	68	0	0	AmHem-457893	207		M	*	BL	26-27	7.777	9.98	4.547	10.08	ExpAA=0.65 First60=0.65 PredHel=0 Topology=o	0				Y-NoSP	0	11.8	2.9	7.4	.		AmHem-457893	0	0	0	0	0	0	0	0	0	4	0	0	4	0	0	0	0	0	0	0	0	0
AmHem-461529	88	0	0	AmHem-461529	264		K		CYT		10.085	10.47			ExpAA=0.06 First60=0.06 PredHel=0 Topology=o	0				Y-NoSP	1	13.6	5.7	5.7	.		AmHem-461529	0	0	0	0	0	0	0	0	0	4	0	0	4	0	0	0	0	0	0	0	0	0
AmHem-464206	98	0	0	AmHem-464206	297		L	*	CYT		11.064	11.94			ExpAA=1.87 First60=0.43 PredHel=0 Topology=i	0				N	0	18.4	6.1	4.1	.		AmHem-464206	0	5	0	0	15	7	0	0	4	0	0	0	15	0	1.84	0	0	4.46	1.97	0	0	0.75
AmHem-474829	72	0	0	AmHem-474829	219		E	*	CYT		8.649	10.3			ExpAA=0.01 First60=0.00 PredHel=0 Topology=i	0				N	0	11.1	1.4	4.2	.		AmHem-474829	0	0	0	0	0	0	0	0	0	0	0	0	0	0	0	0	0	0	0	0	0	0
AmHem-479902	102	0	0	AmHem-479902	309		C	*	CYT		11.77	8.45			ExpAA=3.84 First60=0.53 PredHel=0 Topology=o	0				N	0	6.9	3.9	6.9	.		AmHem-479902	0	0	16	14	8	11	4	3	24	23	8	76	76	0	0	3.19	2.03	2.2	2.86	0.92	0.52	4.19
AmHem-486049	133	0	0	AmHem-486049	402		M	*	SIG	43-44	14.712	7.97	9.873	6.61	ExpAA=23.73 First60=22.25 PredHel=1 Topology=o27-49i	1	16.5	20.3	63.2	Y-NoSP	0	20.3	5.3	1.5	.		AmHem-486049	2	0	10	0	0	2	0	2	10	7	6	0	10	0.61	0	1.26	0	0	0.33	0	0.22	1.11
AmHem-496822	70	0	0	AmHem-496822	213		C	*	CYT		8.076	9.57			ExpAA=0.01 First60=0.01 PredHel=0 Topology=i	0				Y-NoSP	0	15.7	.	5.7	.	1 | 8 PKFVHKR|SA 0.539 *ProP* |	AmHem-496822	87	32	218	22	147	244	266	225	137	124	146	269	269	102.37	26.52	107.28	7.87	99.62	156.3	150.49	96.1	59.12
AmHem-498625	103	0	0	AmHem-498625	312		Q	*	CYT		11.751	10.33			ExpAA=0.00 First60=0.00 PredHel=0 Topology=o	0				Y-NoSP	0	14.6	5.8	5.8	.	1 | 81 LKARSAR|FV 0.669 *ProP* |	AmHem-498625	1027	492	1133	1815	1420	2203	2184	1632	793	529	1019	2892	2892	483.22	164.75	221.58	258.93	384.21	562.62	491.3	277.06	135.92
AmHem-502593	110	0	1	AmHem-502593	330		M		CYT		12.666	9.51			ExpAA=0.00 First60=0.00 PredHel=0 Topology=o	0				Y-NoSP	1	20.9	0.9	4.5	.		AmHem-502593	10	0	0	0	0	0	0	0	0	0	0	0	10	4.24	0	0	0	0	0	0	0	0
AmHem-506229	68	0	0	AmHem-506229	204		V		CYT		8.021	9.1			ExpAA=1.10 First60=0.82 PredHel=0 Topology=o	0				Y-NoSP	0	17.6	.	2.9	.		AmHem-506229	0	0	0	0	0	0	0	0	3	0	1	0	3	0	0	0	0	0	0	0	0	1.5
AmHem-509700	130	0	0	AmHem-509700	393		M	*	CYT		14.894	7.05			ExpAA=0.01 First60=0.01 PredHel=0 Topology=o	0				Y-NoSP	0	17.7	3.1	6.9	.		AmHem-509700	14	0	2	0	0	2	0	4	0	0	6	0	14	4.42	0	0.26	0	0	0.34	0	0.45	0
AmHem-5184	78	0	0	AmHem-5184	234		A		CYT		8.955	10.95			ExpAA=0.17 First60=0.04 PredHel=0 Topology=o	0				N	0	19.2	1.3	6.4	.	1 | 12 LSRRPRR|KQ 0.558 *ProP* |	AmHem-5184	0	0	0	0	0	0	0	0	0	3	0	0	3	0	0	0	0	0	0	0	0	0
AmHem-556080	80	0	0				L		CYT		8.853	8.9			ExpAA=0.00 First60=0.00 PredHel=0 Topology=o	0				N	2	17.5	5	6.3	.		AmHem-556080	0	0	0	6	0	0	0	0	0	0	0	0	6	0	0	0	1.52	0	0	0	0	0
AmHem-561769	72	0	0				K		BL/SIG		8.534	11			ExpAA=3.72 First60=3.72 PredHel=0 Topology=o	0				Y-NoSP	0	6.9	6.9	4.2	.		AmHem-561769	0	0	1	0	0	0	0	9	3	4	0	0	9	0	0	0.47	0	0	0	0	3.68	1.24
AmHem-562110	153	0	1				C		CYT		17.283	10.11			ExpAA=0.27 First60=0.08 PredHel=0 Topology=o	0				N	1	16.3	3.9	7.2	.		AmHem-562110	19	0	0	0	0	6	0	7	0	0	2	0	19	4.68	0	0	0	0	0.8	0	0.62	0
AmHem-5662	99	0	0				M		CYT		11.522	9.36			ExpAA=0.02 First60=0.01 PredHel=0 Topology=o	0				N	0	10.1	4	7.1	.		AmHem-5662	1	0	1	0	0	3	0	0	0	0	0	0	3	0.51	0	0.21	0	0	0.83	0	0	0
AmHem-570161	84	0	1				F		BL/SIG		9.481	9.69			ExpAA=0.08 First60=0.08 PredHel=0 Topology=o	0				N	0	21.4	7.1	6	.		AmHem-570161	0	0	0	0	0	0	0	0	0	0	0	0	0	0	0	0	0	0	0	0	0	0
AmHem-573839	75	0	0				A		CYT		8.094	10.05			ExpAA=0.04 First60=0.04 PredHel=0 Topology=o	0				Y-NoSP	0	17.3	8	2.7	.		AmHem-573839	0	0	0	0	0	2.65	0	6.27	0	0	0	0	6.27	0	0	0	0	0	1.38	0	2.18	0
AmHem-582899	101	0	0				C		CYT		11.598	6.29			ExpAA=1.28 First60=0.37 PredHel=0 Topology=o	0				N	0	14.9	4	5	.		AmHem-582899	0	0	2	0	1	12	5	3	4	0	2	9	12	0	0	0.41	0	0.28	3.18	1.17	0.53	0.71
AmHem-588513	87	0	0				N		BL	15-16	10.2	9.23	8.568	9.38	ExpAA=11.08 First60=11.04 PredHel=0 Topology=o	0				N	3	16.1	.	4.6	.		AmHem-588513	0	0	0	0	0	6	0	0	0	0	6	0	6	0	0	0	0	0	2.16	0	0	0
AmHem-604949	69	0	0				R		CYT		7.888	8.99			ExpAA=0.01 First60=0.01 PredHel=0 Topology=o	0				N	1	14.5	5.8	4.3	.		AmHem-604949	0	0	0	0	0	0	0	0	0	0	0	34	34	0	0	0	0	0	0	0	0	0
AmHem-606657	67	0	0				K		CYT		7.5	11.84			ExpAA=0.00 First60=0.00 PredHel=0 Topology=i	0				Y-NoSP	0	14.9	6	6	.		AmHem-606657	0	0	0	0	0	6	0	0	0	0	0	0	6	0	0	0	0	0	4.7	0	0	0
AmHem-608615	76	0	0				M		CYT		8.952	9.25			ExpAA=0.16 First60=0.16 PredHel=0 Topology=o	0				Y-NoSP	2	14.5	.	7.9	.		AmHem-608615	0	0	0	0	0	0	0	0	0	4	0	0	4	0	0	0	0	0	0	0	0	0
AmHem-618517	72	0	0				S		CYT		8.269	11.03			ExpAA=0.00 First60=0.00 PredHel=0 Topology=o	0				Y-NoSP	4	22.2	4.2	4.2	.		AmHem-618517	0	0	4	0	0	0	0	0	0	0	0	0	4	0	0	1.88	0	0	0	0	0	0
AmHem-622798	100	0	0				M		CYT		11.496	9.5			ExpAA=0.00 First60=0.00 PredHel=0 Topology=o	0				N	1	13	4	10	.		AmHem-622798	0	0	6	0	0	0	2	1	0	0	2	0	6	0	0	1.27	0	0	0	0.49	0.18	0
AmHem-629000	75	0	0				A		CYT		8.681	10.87			ExpAA=0.00 First60=0.00 PredHel=0 Topology=i	0				N	0	12	2.7	1.3	.		AmHem-629000	0	0	0	0	0	0	0	0	0	0	0	0	0	0	0	0	0	0	0	0	0	0
AmHem-634593	86	0	0				M		CYT		9.757	6.19			ExpAA=5.30 First60=5.30 PredHel=0 Topology=o	0				N	0	20.9	1.2	4.7	.		AmHem-634593	0	0	4	0	0	0	0	0	4	0	0	0	4	0	0	1.13	0	0	0	0	0	0.99
AmHem-635627	70	0	0				F		CYT		7.925	8.81			ExpAA=7.70 First60=7.69 PredHel=0 Topology=o	0				N	0	2.9	4.3	5.7	.		AmHem-635627	0	0	2	0	0	0	0	0	0	0	0	0	2	0	0	0.98	0	0	0	0	0	0
AmHem-642284	67	0	0				L		CYT		7.716	11.2			ExpAA=0.00 First60=0.00 PredHel=0 Topology=i	0				N	1	11.9	6	3	.		AmHem-642284	0	0	1	0	4	2	0	0	0	0	0	0	4	0	0	0.57	0	3.14	1.48	0	0	0
AmHem-645010	83	0	0				S		CYT		9.56	7.68			ExpAA=0.03 First60=0.03 PredHel=0 Topology=o	0				N	1	16.9	4.8	3.6	.		AmHem-645010	0	0	0	0	0	0	0	7	0	0	2	0	7	0	0	0	0	0	0	0	1.93	0
AmHem-64928	97	0	0				A		CYT		10.696	8.83			ExpAA=0.03 First60=0.02 PredHel=0 Topology=o	0				Y-NoSP	2	20.6	5.2	3.1	.		AmHem-64928	10	2	0	0	3	0	0	3	0	5	0	0	10	5.28	0.75	0	0	0.91	0	0	0.57	0
AmHem-65386	98	0	0				M		CYT		11.218	8.93			ExpAA=0.38 First60=0.29 PredHel=0 Topology=o	0				N	0	13.3	4.1	2	.		AmHem-65386	0	0	0	0	0	2	0	2	0	1	1	0	2	0	0	0	0	0	0.56	0	0.37	0
AmHem-661981	119	0	0				C		CYT		13.57	9.57			ExpAA=0.64 First60=0.04 PredHel=0 Topology=o	0				Y-NoSP	0	16	2.5	3.4	.		AmHem-661981	0	0	6	0	0	2	0	0	0	0	0	0	6	0	0	0.91	0	0	0.4	0	0	0
AmHem-662239	97	0	0				K		CYT		11.172	9.58			ExpAA=4.62 First60=1.54 PredHel=0 Topology=i	0				N	0	15.5	4.1	4.1	.		AmHem-662239	0	7	0	0	0	2	0	0	0	0	0	0	7	0	2.68	0	0	0	0.59	0	0	0
AmHem-676055	70	0	0				D		CYT		7.784	6.01			ExpAA=0.00 First60=0.00 PredHel=0 Topology=o	0				N	3	20	4.3	5.7	.		AmHem-676055	0	0	0	0	0	0	0	0	0	0	0	0	0	0	0	0	0	0	0	0	0	0
AmHem-676056	67	0	0				I		CYT		7.648	8.11			ExpAA=0.01 First60=0.01 PredHel=0 Topology=o	0				N	3	19.4	1.5	6	.		AmHem-676056	0	0	2	0	0	4	0	0	0	0	0	0	4	0	0	1.14	0	0	2.97	0	0	0
AmHem-684080	72	0	0				G		CYT		8.327	9.62			ExpAA=0.00 First60=0.00 PredHel=0 Topology=o	0				Y-NoSP	0	18.1	6.9	2.8	.		AmHem-684080	0	0	0	0	0	0	0	0	2	0	0	0	2	0	0	0	0	0	0	0	0	0.83
AmHem-689680	116	0	0				P		CYT		13.478	10.84			ExpAA=0.17 First60=0.17 PredHel=0 Topology=o	0				Y-NoSP	0	10.3	6	8.6	.		AmHem-689680	0	0	2	0	8	0	0	8	0	0	5	0	8	0	0	0.32	0	1.75	0	0	1.1	0
AmHem-690050	89	0	1				V		CYT		10.551	5.52			ExpAA=0.00 First60=0.00 PredHel=0 Topology=o	0				N	1	14.6	.	4.5	.		AmHem-690050	4	0	0	0	0	0	0	0	0	0	0	0	4	2.59	0	0	0	0	0	0	0	0
AmHem-690359	86	0	0				D		CYT		9.44	11.58			ExpAA=0.00 First60=0.00 PredHel=0 Topology=o	0				Y-NoSP	3	20.9	7	4.7	.	1 | 43 AARRNWR|SV 0.758 *ProP* |	AmHem-690359	0	0	0	0	0	0	0	0	0	0	0	0	0	0	0	0	0	0	0	0	0	0
AmHem-698229	89	0	0				R		CYT		9.271	6.29			ExpAA=0.03 First60=0.01 PredHel=0 Topology=o	0				Y-NoSP	14	34.8	5.6	6.7	.		AmHem-698229	0	0	0	0	0	0	0	0	4	0	0	0	4	0	0	0	0	0	0	0	0	0.92
AmHem-707387	109	0	0				M		CYT		12.254	9.83			ExpAA=0.02 First60=0.02 PredHel=0 Topology=o	0				N	1	15.6	3.7	10.1	.		AmHem-707387	0	0	0	0	0	0	0	0	6	1	0	0	6	0	0	0	0	0	0	0	0	0.94
AmHem-707588	78	0	0				K		CYT		9.09	9.04			ExpAA=0.26 First60=0.18 PredHel=0 Topology=i	0				N	0	17.9	1.3	3.8	.		AmHem-707588	0	0	0	0	0	0	0	0	0	4	3	16	16	0	0	0	0	0	0	0	0	0
AmHem-71056	79	0	0				N		CYT		8.895	9.88			ExpAA=0.00 First60=0.00 PredHel=0 Topology=i	0				N	1	20.3	6.3	6.3	.		AmHem-71056	0	0	3	0	0	0	0	1	0	0	0	0	3	0	0	1.08	0	0	0	0	0.31	0
AmHem-719301	73	0	0				F		CYT		8.385	10.74			ExpAA=0.04 First60=0.03 PredHel=0 Topology=o	0				Y-NoSP	0	8.2	1.4	5.5	.		AmHem-719301	0	0	1	0	0	0	0	2	3	0	0	0	3	0	0	0.43	0	0	0	0	0.75	1.14
AmHem-728072	92	0	0				P		BL	25-26	10.461	8.69	7.894	8.76	ExpAA=12.42 First60=12.30 PredHel=0 Topology=o	0				N	1	20.7	5.4	3.3	.		AmHem-728072	0	0	0	0	0	0	5	0	1	6	0	0	6	0	0	0	0	0	0	1.44	0	0.22
AmHem-73275	71	0	0				L		CYT		8.402	11.66			ExpAA=0.44 First60=0.28 PredHel=0 Topology=o	0				N	0	9.9	7	1.4	.		AmHem-73275	0	0	0	0	0	0	0	1	3	1	1	0	3	0	0	0	0	0	0	0	0.43	1.29
AmHem-81137	90	0	0				S		BL/SIG		10.375	11.32			ExpAA=0.00 First60=0.00 PredHel=0 Topology=i	0				Y-NoSP	2	15.6	6.7	7.8	.		AmHem-81137	0	0	0	0	1	0	0	0	0	3	1	0	3	0	0	0	0	0.35	0	0	0	0
AmHem-83456	80	0	0				M		BL	20-21	9.037	8.27	6.736	8.4	ExpAA=20.04 First60=20.04 PredHel=1 Topology=o4-23i	1	23.8	5	71.3	N	5	15	2.5	6.3	.		AmHem-83456	0	0	0	0	0	3	0	0	0	4	0	0	4	0	0	0	0	0	1.32	0	0	0
AmHem-85490	81	0	0				M		CYT		9.125	10.19			ExpAA=6.80 First60=6.80 PredHel=0 Topology=o	0				Y-NoSP	7	19.8	4.9	9.9	.		AmHem-85490	0	0	8	0	4	1	0	0	1	0	1	0	8	0	0	2.62	0	1.81	0.43	0	0	0.29
AmHem-87408	78	0	0				H		CYT		8.9	9.38			ExpAA=0.13 First60=0.13 PredHel=0 Topology=o	0				N	0	9	3.8	5.1	.		AmHem-87408	0	0	4	0	1	0	0	0	0	0	0	0	4	0	0	1.49	0	0.51	0	0	0	0
AmHem-88477	140	0	0				N		CYT		15.255	9.88			ExpAA=17.10 First60=0.03 PredHel=0 Topology=o	0				N	5	22.1	5	7.9	.		AmHem-88477	0	0	0	0	8	0	2	1	3	22	2	20.01	22	0	0	0	0	1.29	0	0.27	0.1	0.31
AmHem-91163	100	0	0				N		CYT		11.215	9.46			ExpAA=0.13 First60=0.11 PredHel=0 Topology=o	0				Y-NoSP	1	18	5	4	.		AmHem-91163	0	0	4	0	0	1	0	2	0	0	0	0	4	0	0	0.83	0	0	0.27	0	0.36	0
AmHem-9845	88	0	0				K		CYT		10.153	9.77			ExpAA=1.03 First60=1.03 PredHel=0 Topology=i	0				Y-NoSP	0	17	1.1	3.4	.		AmHem-9845	0	0	2	0	0	0	0	0	0	0	0	0	2	0	0	0.55	0	0	0	0	0	0
AmHem-446348	87	0	0	AmHem-446348	264		H	*	CYT		10.252	9.53			ExpAA=5.26 First60=5.26 PredHel=0 Topology=o	0				N	0	10.3	1.1	4.6	.		AmHem-446348	11	1	0	0	0	0	0	0	0	0	0	0	11	7.3	0.47	0	0	0	0	0	0	0
Amac-hemSigP-32163	72	0	1	Amac-hemSigP-32163	247		M		CYT		7.12	9.3			ExpAA=20.38 First60=20.38 PredHel=1 Topology=o23-45i	1	30.6	31.9	37.5	Y-NoSP	3	15.3	11.1	4.2	.		Amac-hemSigP-32163	5	0	0	0	0	0	0	1	0	0	0	0	5	3.88	0	0	0	0	0	0	0.28	0
AmHem-164546	108	0	1	AmHem-164546	324		V		CYT		12.431	9.38			ExpAA=4.27 First60=4.27 PredHel=0 Topology=o	0				N	0	11.1	3.7	10.2	.		AmHem-164546	0	0	0	0	6	7	15	4	4	0	0	0	15	0	0	0	0	1.51	1.67	3.14	0.63	0.64
AmHem-41495	80	0	0	AmHem-41495	243		P	*	CYT		9.339	7.31			ExpAA=0.07 First60=0.07 PredHel=0 Topology=o	0				Y-NoSP	0	12.5	5	7.5	.		AmHem-41495	0	0	0	0	0	0	0	0	1	0	0	0	1	0	0	0	0	0	0	0	0	0.3
Amac-hemSigP-638031	80	0	0	Amac-hemSigP-638031	242		M		BL/SIG		8.412	12.01			ExpAA=2.76 First60=2.76 PredHel=0 Topology=o	0				Y-NoSP	6	26.3	8.8	11.3	.		Amac-hemSigP-638031	6	0	0	0	0	0	0	0	0	3	0	0	6	4.9	0	0	0	0	0	0	0	0
AmHem-129701	68	0	0	AmHem-129701	204		L		CYT		7.896	10.53			ExpAA=0.00 First60=0.00 PredHel=0 Topology=o	0				Y-NoSP	0	11.8	2.9	4.4	.		AmHem-129701	0	0	3	0	5	5	0	8	16	7	9	2	16	0	0	1.71	0	3.93	3.71	0	3.96	8.01
AmHem-161167	83	0	0	AmHem-161167	252		T	*	CYT		9.529	10.04			ExpAA=8.79 First60=8.79 PredHel=0 Topology=o	0				Y-NoSP	0	18.1	4.8	.	.		AmHem-161167	0	0	1	0	0	0	0	0	5	0	0	0	5	0	0	0.31	0	0	0	0	0	1.35
AmHem-632364	93	0	0				M		CYT		10.823	11.88			ExpAA=0.00 First60=0.00 PredHel=0 Topology=o	0				N	2	14	2.2	11.8	.		AmHem-632364	0	0	0	0	8	0	0	0	0	8	0	0	8	0	0	0	0	2.71	0	0	0	0
AmHem-98789	74	0	0				R		CYT		8.959	12.17			ExpAA=0.01 First60=0.01 PredHel=0 Topology=i	0				N	0	4.1	5.4	1.4	.		AmHem-98789	9	7.07	2	46.4	2	2	1	0	0	0	3.01	0	46.4	8.96	4.97	0.83	14.03	1.15	1.08	0.48	0	0
AmHem-30615	181	0	0	AmHem-30615	546		L	*	CYT		20.59	6.33			ExpAA=0.00 First60=0.00 PredHel=0 Topology=o	0				Y-NoSP	3	17.1	3.9	9.4	.		AmHem-30615	14	42	0	0	0	0	0	0	0	0	0	0	42	2.72	5.84	0	0	0	0	0	0	0
AmHem-266753	85	0	1	AmHem-266753	258		Y	*	CYT		9.676	7.89			ExpAA=0.03 First60=0.02 PredHel=0 Topology=o	0				Y-NoSP	0	17.6	5.9	1.2	.		AmHem-266753	29	19	82	38	109	130	146	132	148	129	75	45	148	20.29	9.43	23.89	8.07	43.87	49.4	48.92	33.38	37.79
AmHem-437086	70	0	0	AmHem-437086	213		D	*	CYT		7.656	5.79			ExpAA=0.16 First60=0.13 PredHel=0 Topology=o	0				Y-NoSP	1	22.9	7.1	1.4	.		AmHem-437086	0	0	0	0	3	0	4	0	0	0	0	0	4	0	0	0	0	2.03	0	2.26	0	0
AmHem-707836	80	0	1				G		CYT		8.925	11.33			ExpAA=0.00 First60=0.00 PredHel=0 Topology=i	0				Y-NoSP	13	21.3	6.3	17.5	.		AmHem-707836	4	0	0	0	0	0	0	0	0	0	0	0	4	3.34	0	0	0	0	0	0	0	0
AmHem-601324	154	0	0				I		CYT		17.634	9.83			ExpAA=0.01 First60=0.00 PredHel=0 Topology=o	0				Y-NoSP	6	18.8	3.2	6.5	.		AmHem-601324	0	0	6	0	0	0	0	4	2	2	0	0	6	0	0	0.61	0	0	0	0	0.35	0.18
AmHem-557911	100	0	0				Q		CYT		11.029	9.33			ExpAA=7.57 First60=6.50 PredHel=0 Topology=i	0				Y-NoSP	3	20	6	6	.		AmHem-557911	0	0	0	0	5	2	0	0	0	0	0	0	5	0	0	0	0	1.43	0.54	0	0	0
Amac-hemSigP-330551	114	0	0	Amac-hemSigP-330551	1032		M		BL	28-29	12.722	10.71	9.637	10.18	ExpAA=0.13 First60=0.13 PredHel=0 Topology=o	0				N	0	15.8	4.4	5.3	.		Amac-hemSigP-330551	0	0	0	0	0	0	28.29	0	0	0	0	0	28.29	0	0	0	0	0	0	1.18	0	0
AmHem-111849	102	0	0	AmHem-111849	309		K	*	CYT		11.749	9.93			ExpAA=8.84 First60=7.85 PredHel=0 Topology=o	0				N	5	17.6	2	9.8	.		AmHem-111849	0	0	0	0	0	2	0	7	0	0	0	0	7	0	0	0	0	0	0.52	0	1.21	0
AmHem-82378	67	0	0				T		CYT		6.934	7.61			ExpAA=0.00 First60=0.00 PredHel=0 Topology=o	0				Y-NoSP	1	16.4	17.9	6	.		AmHem-82378	0	0	1	0	0	0	0	1	0	7	2	7	7	0	0	0.6	0	0	0	0	0.52	0
AmHem-444736	80	0	0	AmHem-444736	243		T	*	CYT		8.946	9.4			ExpAA=2.13 First60=0.31 PredHel=0 Topology=o	0				Y-NoSP	0	15	5	3.8	.	1 | 57 GRSCNKR|SV 0.774 *ProP* |	AmHem-444736	4	0	0	0	0	2	0	0	0	0	0	4	4	3.24	0	0	0	0	0.88	0	0	0
AmHem-482213	152	0	1	AmHem-482213	456		S		CYT		17.153	11.05			ExpAA=18.75 First60=2.62 PredHel=0 Topology=o	0				Y-NoSP	2	15.8	6.6	7.2	.		AmHem-482213	114.87	100.42	89.57	114.01	89.14	83	77.89	142.72	118.98	126.55	93.4	161.3	161.3	28.86	18.01	9.34	8.68	12.87	11.31	9.34	12.91	10.87
AmHem-595738	138	0	0				F		BL/SIG		16.071	9.18			ExpAA=36.31 First60=35.28 PredHel=1 Topology=o15-37i	1	15.9	10.9	73.2	Y-NoSP	0	17.4	0.7	9.4	.		AmHem-595738	36	0	0	16	3	0	6	3	0	0	6	0	36	10.35	0	0	1.39	0.5	0	0.82	0.31	0
AmHem-63623	113	0	0				F		CYT		13.052	10.07			ExpAA=0.01 First60=0.00 PredHel=0 Topology=o	0				N	0	11.5	5.3	8	.		AmHem-63623	0	0	0	0	0	4	0	2	0	1	2	0	4	0	0	0	0	0	0.86	0	0.29	0
AmHem-470571	69	0	0	AmHem-470571	210		R	*	CYT		7.593	9.04			ExpAA=0.00 First60=0.00 PredHel=0 Topology=o	0				N	1	8.7	7.2	11.6	.		AmHem-470571	0	0	0	0	0	0	0	0	0	0	0	0	0	0	0	0	0	0	0	0	0	0
AmHem-273663	79	0	0	AmHem-273663	240		V	*	CYT		8.755	9.23			ExpAA=5.51 First60=5.51 PredHel=0 Topology=o	0				N	1	19	3.8	7.6	.		AmHem-273663	13	8	27	0	10	15	5	20	5	18	6	43	43	10.85	4.73	9.4	0	4.81	6.81	2	6.04	1.53
AmHem-136925	70	0	0	AmHem-136925	213		I	*	CYT		7.783	6.91			ExpAA=3.41 First60=3.41 PredHel=0 Topology=o	0				Y-NoSP	0	10	2.9	1.4	.		AmHem-136925	0	0	0	0	2	0	0	2	0	0	1	0	2	0	0	0	0	1.36	0	0	0.85	0
AmHem-191668	74	0	0	AmHem-191668	225		M	*	CYT		8.096	9.03			ExpAA=0.00 First60=0.00 PredHel=0 Topology=o	0				Y-NoSP	7	20.3	6.8	10.8	.		AmHem-191668	0	0	0	0	5	1	0	1	2	0	0	0	5	0	0	0	0	2.87	0.54	0	0.36	0.73
AmHem-66980	105	0	0				M		CYT		11.595	6.16			ExpAA=0.49 First60=0.02 PredHel=0 Topology=o	0				N	0	7.6	7.6	6.7	.		AmHem-66980	0	0	0	0	0	0	0	7	0	6	0	28	28	0	0	0	0	0	0	0	1.17	0
AmHem-34914	108	0	0	AmHem-34914	327		D	*	CYT		12.576	10.71			ExpAA=0.02 First60=0.02 PredHel=0 Topology=o	0				Y-NoSP	1	16.7	2.8	7.4	.		AmHem-34914	0	0	0	0	0	0	9	0	0	0	0	0	9	0	0	0	0	0	0	1.86	0	0
AmHem-578319	68	0	0				R		BL/SIG		7.695	8.6			ExpAA=15.63 First60=15.63 PredHel=0 Topology=o	0				N	0	17.6	.	5.9	.		AmHem-578319	0	0	0	0	1	0	0	0	0	0	0	0	1	0	0	0	0	0.79	0	0	0	0
AmHem-555925	96	0	0				N		CYT		11.28	10.21			ExpAA=8.30 First60=1.64 PredHel=0 Topology=i	0				Y-NoSP	0	16.7	5.2	2.1	.		AmHem-555925	2	0	0	0	3	0	0	2	6	0	0	0	6	1.1	0	0	0	0.95	0	0	0.4	1.2
AmHem-345152	180	0	0	AmHem-345152	543		S	*	CYT		20.094	5.59			ExpAA=0.26 First60=0.26 PredHel=0 Topology=o	0				Y-NoSP	0	15.6	4.4	2.8	.		AmHem-345152	25	22	0	0	0	2	2	0	0	0	4	8	25	4.9	3.08	0	0	0	0.21	0.19	0	0
AmHem-449497	84	0	0	AmHem-449497	255		A	*	CYT		9.026	10.3			ExpAA=0.03 First60=0.03 PredHel=0 Topology=o	0				Y-NoSP	4	16.7	8.3	8.3	.		AmHem-449497	10	0	6	33	15	5	9	14	4	2	3	5	33	7.19	0	1.8	7.2	6.2	1.95	3.1	3.64	1.05
AmHem-80690	82	0	0				F		CYT		9.074	10.69			ExpAA=0.00 First60=0.00 PredHel=0 Topology=o	0				Y-NoSP	5	18.3	7.3	7.3	.		AmHem-80690	16	20.23	39	75.03	92	88.88	207	84.55	310	151	288	289	310	12.18	10.91	12.37	17.34	40.3	36.77	75.51	23.28	86.2
AmHem-132596	77	0	0	AmHem-132596	234		H	*	CYT		9.018	9.51			ExpAA=7.62 First60=7.62 PredHel=0 Topology=i	0				N	0	13	1.3	3.9	.	1 | 39 DYARPKR|GV 0.678 *ProP* |	AmHem-132596	0.99	0	6.95	9	1	4.98	0	6.01	2.92	5	2.86	11	11	0.88	0	2.59	2.44	0.51	2.42	0	1.94	0.95
AmHem-316183	74	0	0	AmHem-316183	225		N	*	CYT		8.315	11.12			ExpAA=5.17 First60=2.88 PredHel=0 Topology=o	0				N	0	6.8	12.2	8.1	.	1 | 45 FRHRQQR|HV 0.710 *ProP* |	AmHem-316183	360	265	0	0	0	0	0	10	0	0	0	0	360	358.41	186.29	0	0	0	0	0	3.61	0
AmHem-50796	91	0	0	AmHem-50796	276		N	*	CYT		10.772	9.5			ExpAA=11.20 First60=4.72 PredHel=0 Topology=o	0				Y-NoSP	0	13.2	2.2	4.4	.		AmHem-50796	0	0	0	0	0	0	0	0	0	2	0	0	2	0	0	0	0	0	0	0	0	0
AmHem-136579	81	0	0	AmHem-136579	243		P		CYT		8.804	10.31			ExpAA=0.00 First60=0.00 PredHel=0 Topology=o	0				N	5	23.5	3.7	7.4	.		AmHem-136579	34.43	35.67	47.45	6.15	38.93	28.13	53	61.96	40.14	48.02	25.88	47	61.96	27.85	20.43	16	1.51	18.12	12.37	20.55	18.13	11.87
AmHem-307316	82	0	0	AmHem-307316	249		S	*	CYT		9.228	10.91			ExpAA=22.12 First60=21.30 PredHel=1 Topology=o38-60i	1	26.8	46.3	26.8	Y-NoSP	2	13.4	6.1	6.1	.		AmHem-307316	0	0	0	0	0	0	0	0	0	0	0	0	0	0	0	0	0	0	0	0	0	0
AmHem-489321	75	0	0	AmHem-489321	228		A	*	CYT		8.476	9.89			ExpAA=0.00 First60=0.00 PredHel=0 Topology=o	0				Y-NoSP	1	8	6.7	16	.		AmHem-489321	318	278.97	0	0	2	0	0	0.44	0	0	0	13	318	304.87	188.95	0	0	1.1	0	0	0.15	0
AmHem-166738	87	0	0	AmHem-166738	261		I		BL/SIG		9.827	10.3			ExpAA=13.02 First60=12.49 PredHel=0 Topology=o	0				N	0	8	4.6	4.6	.		AmHem-166738	0	0	5.98	0	0	7	0	9.98	0	5	1	0	9.98	0	0	1.7	0	0	2.59	0	2.46	0
AmHem-530550	118	0	1	AmHem-530550	354		M		CYT		13.08	10.57			ExpAA=0.00 First60=0.00 PredHel=0 Topology=o	0				Y-NoSP	3	14.4	10.2	6.8	.		AmHem-530550	1	0	4	0	0	10	0	10	24	3	6	0	24	0.38	0	0.62	0	0	2.03	0	1.35	3.28
AmHem-210420	119	0	0	AmHem-210420	360		A	*	CYT		13.715	10.52			ExpAA=0.00 First60=0.00 PredHel=0 Topology=i	0				N	0	16	1.7	4.2	.	2 | 5 --ARPKR|GM 0.577 *ProP* | 31 FAPRHRR|SY 0.688 *ProP* |	AmHem-210420	39.07	94.39	70.7	58.27	45.84	51.38	56.34	109.04	68.6	64.11	40.71	100.54	109.04	14.24	24.52	10.7	6.44	9.61	10.16	9.81	14.33	9.1
AmHem-165296	97	0	0	AmHem-165296	294		A	*	CYT		10.885	10.57			ExpAA=22.02 First60=6.36 PredHel=1 Topology=o53-75i	1	22.7	54.6	22.7	Y-NoSP	1	14.4	5.2	4.1	.		AmHem-165296	0	0	7	0	4	3	0	19	9	14	6	0	19	0	0	1.54	0	1.21	0.86	0	3.62	1.73
Amac-hemSigP-199602	78	0	1	Amac-hemSigP-199602	234		M		BL	24-25	9.095	10.07	6.182	9.11	ExpAA=0.18 First60=0.18 PredHel=0 Topology=i	0				N	3	10.3	3.8	6.4	.		Amac-hemSigP-199602	0	0	2	0	10	0	2	0	3	0	0	0	10	0	0	0.74	0	5.14	0	0.86	0	0.98
AmHem-185343	132	0	0	AmHem-185343	396		G		CYT		13.889	8.73			ExpAA=0.92 First60=0.70 PredHel=0 Topology=o	0				Y-NoSP	1	12.9	12.9	9.1	.		AmHem-185343	0	0	32	0	0	1	0	45	1	20	3	0	45	0	0	4.14	0	0	0.17	0	5.06	0.11
Amac-hemSigP-399950	128	0	0	Amac-hemSigP-399950	389		M		CYT		14.358	9.62			ExpAA=4.42 First60=4.15 PredHel=0 Topology=i	0				N	2	21.1	7	5.5	.		Amac-hemSigP-399950	8.93	10.96	12.18	5.43	8.61	3.28	0	3.4	0	19.6	1.23	11.59	19.6	2.86	2.51	1.62	0.53	1.59	0.57	0	0.39	0
AmHem-285754	150	0	0	AmHem-285754	453		G	*	CYT		16.781	9.9			ExpAA=0.25 First60=0.00 PredHel=0 Topology=o	0				N	5	16.7	4.7	10.7	.		AmHem-285754	0	0	2.7	0	0	0	2.11	0	0	0	0	0	2.7	0	0	0.28	0	0	0	0.26	0	0
AmHem-309968	96	0	0	AmHem-309968	291		L	*	CYT		10.69	7.7			ExpAA=17.99 First60=15.61 PredHel=1 Topology=o40-62i	1	22.9	41.7	35.4	Y-NoSP	0	12.5	5.2	1	.		AmHem-309968	37	13	46	11	55	96	133	60	60	63	35	75	133	19.95	4.98	10.31	1.8	17.05	28.1	34.3	11.68	11.79
AmHem-473894	95	0	0	AmHem-473894	288		R	*	CYT		10.678	11.52			ExpAA=0.00 First60=0.00 PredHel=0 Topology=o	0				Y-NoSP	1	14.7	6.3	7.4	.		AmHem-473894	0	0	0	0	0	0	0	0	0	0.96	0	0	0.96	0	0	0	0	0	0	0	0	0
AmHem-192722	162	0	0	AmHem-192722	486		F		CYT		18.357	10.85			ExpAA=0.19 First60=0.02 PredHel=0 Topology=o	0				Y-NoSP	0	12.3	5.6	4.3	.	3 | 24 HDARPKR|GV 0.778 *ProP* | 50 CTPRHRR|SY 0.705 *ProP* | 85 WMRRPKR|SD 0.768 *ProP* |	AmHem-192722	101.82	177.09	42.76	132.52	78.93	54	22	70.88	48.96	57.04	38.02	108.01	177.09	23.32	28.96	4.06	9.19	10.39	6.7	2.4	5.84	4.07
AmHem-299081	106	0	1	AmHem-299081	321		M	*	CYT		12.227	11.25			ExpAA=0.00 First60=0.00 PredHel=0 Topology=i	0				N	2	9.4	5.7	9.4	.	1 | 17 NPARRRR|PV 0.714 *ProP* |	AmHem-299081	230.78	399.81	415.57	462.59	197.46	1138.01	0	0	0	0	0	0	1138.01	102.97	127	77.05	62.57	50.66	275.57	0	0	0
AmHem-679109	155	0	1				P		CYT		17.604	8.21			ExpAA=0.00 First60=0.00 PredHel=0 Topology=i	0				Y-NoSP	2	17.4	3.9	5.8	.		AmHem-679109	8	0	5	0	12	4	0	0	0	0	0	0	12	1.95	0	0.51	0	1.68	0.53	0	0	0
AmHem-36289	106	0	0	AmHem-36289	321		D	*	CYT		12.322	9.05			ExpAA=0.00 First60=0.00 PredHel=0 Topology=i	0				Y-NoSP	0	12.3	5.7	1.9	.		AmHem-36289	0	0	0	0	0	0	0	2	3	4	0	0	4	0	0	0	0	0	0	0	0.32	0.49
AmHem-403794	100	0	0	AmHem-403794	303		M	*	CYT		11.109	9.75			ExpAA=0.00 First60=0.00 PredHel=0 Topology=o	0				Y-NoSP	11	22	7	6	.		AmHem-403794	5	0	5	0	0	2	0	4	16	4	2	20	20	2.49	0	1.03	0	0	0.54	0	0.72	2.9
Amac-hemSigP-405477	87	0	0	Amac-hemSigP-405477	266		M		CYT		9.651	9.1			ExpAA=8.12 First60=2.87 PredHel=0 Topology=i	0				Y-NoSP	3	26.4	4.6	4.6	.		Amac-hemSigP-405477	22.15	11.53	41.73	0	149.09	25.04	108.16	0	0	0	0	24.75	149.09	14.45	5.34	11.33	0	55.96	8.87	33.79	0	0
Amac-hemSigP-211436	68	0	0	Amac-hemSigP-211436	205		M		BL	24-25	7.538	10.02	5.041	10.61	ExpAA=0.00 First60=0.00 PredHel=0 Topology=o	0				Y-NoSP	0	22.1	2.9	5.9	.		Amac-hemSigP-211436	0	0	1	0	5.97	0	0	0	5.99	0	2	18.99	18.99	0	0	0.56	0	4.61	0	0	0	2.94
AmHem-488070	90	0	0	AmHem-488070	273		M	*	BL	19-20	10.17	5.16	8.15	5.54	ExpAA=0.05 First60=0.05 PredHel=0 Topology=o	0				Y-NoSP	0	14.4	8.9	3.3	.		AmHem-488070	0	0	0	0	0	0	0	0	0	0	0	0	0	0	0	0	0	0	0	0	0	0
AmHem-488067	109	0	1	AmHem-488067	330		M	*	BL	19-20	12.34	5.84	10.322	6.31	ExpAA=0.04 First60=0.04 PredHel=0 Topology=o	0				Y-NoSP	0	16.5	7.3	4.6	.		AmHem-488067	80	57	8	3	86	15	0	6	1	0	0	0	86	33.94	17.22	1.41	0.39	20.98	3.45	0	0.92	0.15
AmHem-449940	217	0	1	AmHem-449940	651		G		CYT		24.666	5.84			ExpAA=0.01 First60=0.00 PredHel=0 Topology=o	0				N	3	15.2	6	4.6	.		AmHem-449940	0	0	29	8	0	0	0	6	2	17	1	40	40	0	0	1.85	0.37	0	0	0	0.33	0.11
AmHem-434078	174	0	0	AmHem-434078	525		Y	*	CYT		19.442	9.63			ExpAA=0.00 First60=0.00 PredHel=0 Topology=o	0				Y-NoSP	1	12.6	4.6	5.2	.	1 | 164 KKPRVKK|DT 0.598 *ProP* |	AmHem-434078	23	0	23	14	50	35	34	98	29	43	28	45	98	4.72	0	1.96	0.87	5.9	3.9	3.33	7.25	2.16
Amac-hemSigP-330719	380	0	0	Amac-hemSigP-330719	3014		M		BL/SIG		40.598	5.32			ExpAA=0.12 First60=0.01 PredHel=0 Topology=o	0				Y-NoSP	0	17.1	7.6	4.2	.		Amac-hemSigP-330719	205	242	362	587	168	291	268	347	506	389	763	412	763	5.55	4.69	4.06	4.81	2.61	4.27	3.46	3.38	4.97
AmHem-252021	77	0	0	AmHem-252021	234		M	*	CYT		8.82	9.8			ExpAA=5.50 First60=3.48 PredHel=0 Topology=o	0				N	0	15.6	2.6	2.6	.		AmHem-252021	0	0	8	0	0	1	0	0	1	0	4	30	30	0	0	2.98	0	0	0.49	0	0	0.33
Amac-hemSigP-304761	120	0	0	Amac-hemSigP-304761	1757		M		SIG	15-16	13.335	10.3	11.781	10.5	ExpAA=20.63 First60=12.73 PredHel=1 Topology=o46-68i	1	18.3	38.3	43.3	N	0	18.3	4.2	4.2	.		Amac-hemSigP-304761	23	14	158	12	22	130	55	86	42	36	24	160	160	1.11	0.48	3.15	0.18	0.61	3.4	1.26	1.49	0.73
AmHem-329901	187	0	0	AmHem-329901	564		M	*	SIG	26-27	21.237	8.3	18.404	8.09	ExpAA=42.19 First60=19.50 PredHel=2 Topology=o10-27i164-186o	2	20.9	5.9	73.3	Y	0	12.8	3.2	5.9	.	1 | 35 RPQRGRR|SL 0.788 *ProP* |	AmHem-329901	3	0	8	197	177.68	1	0	0	0	70	0	0	197	0.56	0	0.62	11.11	19.01	0.1	0	0	0
Amac-hemSigP-303394	144	0	1	Amac-hemSigP-303394	1025		M		SIG	25-26	15.851	6.92	13.239	7.67	ExpAA=42.38 First60=21.07 PredHel=2 Topology=i7-26o118-140i	2	28.5	63.9	7.6	Y	2	15.3	4.2	5.6	.		Amac-hemSigP-303394	0	0	0	0	62	0	0	0	0	69	10	0	69	0	0	0	0	3.15	0	0	0	0
AmHem-357508	143	0	0	AmHem-357508	432		M	*	SIG	23-24	15.931	9.29	13.456	9.22	ExpAA=36.36 First60=13.75 PredHel=2 Topology=i7-24o73-95i	2	27.3	34.3	38.5	Y-NoSP	10	18.2	4.2	2.1	.	1 | 104 VRSRYRR|SK 0.731 *ProP* |	AmHem-357508	2	0	273	9	19	104	289	576	315	326	236	81	576	0.54	0	30.85	0.74	2.97	15.36	37.58	56.51	31.2
AmHem-490471	449	0	2	AmHem-490471	1350		M	*	CYT		50.627	6.57			ExpAA=20.05 First60=8.50 PredHel=1 Topology=i52-71o	1	4.2	84.2	11.6	Y-NoSP	0	9.8	7.3	4.7	.		AmHem-490471	0	0	0	67.33	13.85	0	515.78	415.37	1005.9	164.42	582.55	163.17	1005.9	0	0	0	1.32	0.51	0	15.86	9.64	23.55
AmHem-500258	493	0	1	AmHem-500258	1482		M	*	CYT		54.542	9.22			ExpAA=23.17 First60=16.66 PredHel=1 Topology=i42-64o	1	4.5	87	8.5	Y-NoSP	0	14.8	8.5	5.5	.		AmHem-500258	94.23	38	411.12	69.6	158.29	241.32	146.76	594.56	554	584.36	295	253.19	594.56	5.48	1.58	9.9	1.23	5.29	7.6	4.07	12.43	11.69
AmHem-364709	1103	0	2	AmHem-364709	3312		M	*	BL	37-38	124.973	6.5	120.742	6.17	ExpAA=41.86 First60=20.04 PredHel=2 Topology=i23-42o1064-1086i	2	3.7	92.7	3.6	Y-NoSP	2	13	4.5	5.5	.	3 | 731 RRQRKAR|DV 0.796 *ProP* | 786 FKWRRRR|LL 0.632 *ProP* | 1062 RAWRAER|SW 0.508 *ProP* |	AmHem-364709	0	0	34.01	12	0	53	57	270	48	137	19	0	270	0	0	0.35	0.09	0	0.7	0.67	2.38	0.43
AmHem-400608	369	0	1	AmHem-400608	1110		K	*	BL/ANC		42.831	9.15			ExpAA=19.98 First60=14.67 PredHel=1 Topology=i47-65o	1	4.9	82.4	12.7	Y-NoSP	0	11.9	5.7	6	.		AmHem-400608	25	101	82	249	113	6	0	16	0	0	0	0	249	2.02	5.83	2.74	6.08	5.23	0.26	0	0.46	0
AmHem-142777	79	0	0	AmHem-142777	240		L	*	CYT		8.701	10.42			ExpAA=20.42 First60=6.79 PredHel=1 Topology=o54-76i	1	27.8	68.4	3.8	N	8	15.2	.	8.9	.		AmHem-142777	11.51	38.32	2.38	26.65	9.21	12.99	2.49	11.65	4.76	4.04	8	1.92	38.32	9.61	22.65	0.83	6.76	4.43	5.89	1	3.52	1.45
AmHem-288615	325	0	0	AmHem-288615	975		L		CYT		35.293	6.89			ExpAA=36.28 First60=0.00 PredHel=1 Topology=o299-321i	1	6.8	92	1.2	Y-NoSP	0	11.7	6.2	4	.		AmHem-288615	15.49	40.68	2	0	0	0	0	0	0	0	0	0	40.68	1.45	2.73	0.08	0	0	0	0	0	0
AmHem-477165	381	0	2	AmHem-477165	1146		M	*	SIG	32-33	41.841	8.56	38.491	8.67	ExpAA=132.57 First60=44.77 PredHel=5 Topology=i2-24o30-52i65-87o133-155i162-184o	5	28.9	65.4	5.8	N	0	13.9	3.9	6	.	1 | 321 LPSVLKR|AA 0.554 *ProP* |	AmHem-477165	39.3	89.25	55.13	42.97	1.11	21.62	89.75	7.91	41.4	24.1	7.76	0	89.75	3.05	4.96	1.77	1.01	0.05	0.91	3.32	0.22	1.17
AmHem-415599	85	0	0	AmHem-415599	255		M		SIG	23-24	8.804	7.64	6.286	7.92	ExpAA=46.34 First60=32.97 PredHel=2 Topology=i7-29o52-74i	2	51.8	27.1	21.2	N	0	17.6	9.4	1.2	.		AmHem-415599	0	6	0	0	4	0	0	0	0	6	0	0	6	0	3.06	0	0	1.65	0	0	0	0
AmHem-378516	100	0	0	AmHem-378516	303		K	*	BL/ANC		11.054	9.77			ExpAA=21.98 First60=20.94 PredHel=1 Topology=i39-61o	1	22	39	39	Y-NoSP	0	11	7	6	.	1 | 69 PNSRIRR|SN 0.793 *ProP* |	AmHem-378516	124.56	552.52	114.95	1176.06	1785.27	137.91	0	0	0	0	0	0	1785.27	61.99	195.61	23.78	177.48	510.95	37.26	0	0	0
AmHem-378523	108	0	0	AmHem-378523	327		M	*	ANC		11.636	8.5	4.4	5.69	ExpAA=21.90 First60=13.02 PredHel=1 Topology=i47-69o	1	20.4	36.1	43.5	Y-NoSP	2	12	10.2	7.4	.	1 | 77 PNSRIRR|SN 0.793 *ProP* |	AmHem-378523	225.44	916.48	261.05	780.94	908.73	130.09	0	0	0	0	0	0	916.48	97.23	281.47	46.78	102.11	225.36	30.45	0	0	0
AmHem-287256	109	0	0	AmHem-287256	330		G	*	BL/ANC		12.165	10.36			ExpAA=0.01 First60=0.00 PredHel=0 Topology=o	0				Y-NoSP	1	11	11	11.9	.		AmHem-287256	30.44	30.55	0	0	0	0	0	0	0	0	0	0	30.55	12.91	9.23	0	0	0	0	0	0	0
AmHem-292504	85	0	1	AmHem-292504	258		M	*	CYT		9.095	10.14			ExpAA=0.00 First60=0.00 PredHel=0 Topology=i	0				Y-NoSP	8	16.5	4.7	14.1	.		AmHem-292504	0	0	12.08	0	3.97	4.77	8.37	5.82	5.83	10.28	3	36.49	36.49	0	0	3.52	0	1.6	1.81	2.8	1.47	1.49
AmHem-395491	74	0	0	AmHem-395491	225		F	*	CYT		8.353	7.8			ExpAA=0.00 First60=0.00 PredHel=0 Topology=o	0				Y-NoSP	0	18.9	5.4	2.7	.		AmHem-395491	0	0	0	0	0	0	0	1	0	0	0	0	1	0	0	0	0	0	0	0	0.36	0
AmHem-480181	93	0	0	AmHem-480181	279		W		CYT		9.825	6.26			ExpAA=0.03 First60=0.01 PredHel=0 Topology=o	0				Y-NoSP	0	19.4	5.4	5.4	.		AmHem-480181	24755.6	83330.9	17082.4	60569.1	24541	22524.8	29508.6	15092.1	13768.2	14367.4	13136.3	15314.7	83330.9	14560.7	34819.7	4180.56	10806.3	8302.71	7194.66	8305.86	3206.05	2953.19
AmHem-471235	137	0	0	AmHem-471235	414		M	*	CYT		15.555	9.78			ExpAA=2.89 First60=2.88 PredHel=0 Topology=o	0				Y-NoSP	3	15.3	5.8	13.1	.		AmHem-471235	37.16	98.9	0	0	0	0	0	0	0	0	0	0	98.9	10.8	20.52	0	0	0	0	0	0	0
AmHem-274830	111	0	1	AmHem-274830	333		L		CYT		12.065	8.53			ExpAA=0.00 First60=0.00 PredHel=0 Topology=o	0				N	0	16.2	7.2	6.3	.		AmHem-274830	0	0	1	0	1	1	0	23.02	8.02	0	20.12	69.08	69.08	0	0	0.17	0	0.24	0.23	0	3.47	1.22
AmHem-268622	94	0	0	AmHem-268622	285		R	*	CYT		10.837	11.25			ExpAA=12.23 First60=0.27 PredHel=0 Topology=o	0				Y-NoSP	4	11.7	3.2	8.5	.		AmHem-268622	2	0	6	1	0	0	3	16	5	9	12	0	16	1.13	0	1.4	0.17	0	0	0.81	3.25	1.03
AmHem-229502	87	0	0	AmHem-229502	264		S	*	CYT		9.885	9.73			ExpAA=0.05 First60=0.05 PredHel=0 Topology=i	0				N	0	17.2	2.3	3.4	.		AmHem-229502	16.89	33	11	41	36.49	16.49	13.94	9.99	10.65	27.46	15	4	41	11.21	15.54	3.04	8.26	13.93	5.94	4.43	2.4	2.58
AmHem-400361	85	0	0	AmHem-400361	258		A	*	CYT		9.378	5.85			ExpAA=0.00 First60=0.00 PredHel=0 Topology=o	0				N	0	8.2	9.4	5.9	.		AmHem-400361	378	8	0	0	0	0	1	0	0	0	0	12	378	264.41	3.97	0	0	0	0	0.34	0	0
AmHem-429444	89	0	0	AmHem-429444	267		M		CYT		10.562	6.6			ExpAA=0.00 First60=0.00 PredHel=0 Topology=o	0				Y-NoSP	0	20.2	5.6	2.2	.		AmHem-429444	6	0	0	3	0	1	2	0	0	0	3	12.98	12.98	3.88	0	0	0.59	0	0.35	0.62	0	0
AmHem-289095	94	0	0	AmHem-289095	285		D	*	CYT		10.999	9.05			ExpAA=0.00 First60=0.00 PredHel=0 Topology=i	0				Y-NoSP	0	6.4	5.3	7.4	.		AmHem-289095	4520.91	4212.84	0	0	0	0	0	0	0	0	0	0	4520.91	2543.46	1684.42	0	0	0	0	0	0	0
AmHem-299083	106	0	1	AmHem-299083	321		M	*	CYT		11.806	10.53			ExpAA=0.00 First60=0.00 PredHel=0 Topology=o	0				N	6	13.2	7.5	9.4	.	1 | 17 NPARRRR|PV 0.742 *ProP* |	AmHem-299083	144.96	153.19	63.81	342.41	357.72	409.14	986.01	2883.62	836.54	504.52	514.8	441.13	2883.62	64.68	48.66	11.83	46.32	91.78	99.08	210.29	464.12	135.93
AmHem-343594	151	0	0	AmHem-343594	456		M	*	CYT		17.478	9.74			ExpAA=0.00 First60=0.00 PredHel=0 Topology=o	0				N	0	9.9	6.6	4	.		AmHem-343594	6	0	17.88	0	2	13	16	15.23	26.87	57.58	14.59	2.44	57.58	1.51	0	1.86	0	0.29	1.77	1.92	1.38	2.45
AmHem-147100	116	0	0	AmHem-147100	348		M		BL	34-35	13.583	10.53	9.47	11.17	ExpAA=22.94 First60=22.94 PredHel=1 Topology=o10-32i	1	19	8.6	72.4	Y-NoSP	0	8.6	5.2	2.6	.	1 | 110 WMGRPKR|TD 0.540 *ProP* |	AmHem-147100	20.72	87.63	19.2	38.14	3.38	7.95	14.14	7.72	9.82	12.45	5.28	57.96	87.63	8	24.12	3.08	4.46	0.75	1.67	2.61	1.08	1.38
AmHem-177095	106	0	0	AmHem-177095	321		Y	*	CYT		12.205	11.14			ExpAA=0.00 First60=0.00 PredHel=0 Topology=o	0				Y-NoSP	2	15.1	3.8	8.5	.	1 | 67 ILGRLPR|DV 0.639 *ProP* |	AmHem-177095	39.97	32.61	109.91	48.29	56.24	97.96	57.52	125.57	119.91	81.2	81.71	53.35	125.57	17.83	10.36	20.38	6.53	14.43	23.72	12.27	20.21	19.48
Amac-hemSigP-496279	85	0	0	Amac-hemSigP-496279	2649		M		BL	39-40	9.585	8.99	5.304	8.04	ExpAA=22.85 First60=22.85 PredHel=1 Topology=i26-48o	1	25.9	43.5	30.6	Y-NoSP	0	23.5	5.9	1.2	.		Amac-hemSigP-496279	606.58	554.62	280.63	215.9	201.62	258.15	301.36	237.6	220.87	155.01	118.09	270.25	606.58	18.82	12.33	3.6	2.03	3.59	4.34	4.45	2.65	2.49
AmHem-419989	241	0	1	AmHem-419989	723		P		CYT		26.556	9.25			ExpAA=0.00 First60=0.00 PredHel=0 Topology=o	0				Y-NoSP	11	21.2	5	8.3	.		AmHem-419989	0	0	56	0	15	10	14	23	63	12	24	32	63	0	0	3.13	0	1.16	0.73	0.9	1.12	3.08
[truncated: 37,795 more rows]
[truncated: 157 more columns]
